# Supplementary material for: Integrated Small RNA Sequencing, Transcriptome and GWAS Data Reveal microRNA Regulation in Response to Milk Protein Traits in Chinese Holstein Cattle
Source: Front Genet. 2021 Oct 12;12:726706. doi: 10.3389/fgene.2021.726706 (PMC8546187; doi:10.3389/fgene.2021.726706)
Supplement: Supplementary file 1 [file Table2.XLSX]

## Sheet: Supplementary Table 2
Supplementary Table 2. Small RNA sequencing information
Sample	HD			HP			LD			LP
	HD1	HD2	HD3	HP1	HP2	HP3	LD1	LD2	LD3	LP1	LP2	LP3
Raw data	25453231	25903867	26613615	26875811	26273846	25915686	27542825	24880900	27165941	28000688	27909989	26911634
Clean data	23148465	23313092	23936015	23306071	22267851	22480966	23563932	22539226	23833432	22247799	23227136	22342608
Clean Reads Rate (%)	90.95	90	89.94	86.72	84.75	86.75	85.55	90.59	87.73	79.45	83.22	83.02
Unique tags	739987	794676	968133	918472	982299	1177093	1913836	904203	1453980	787031	1115999	1212332
Low Quality Reads	1734	2219	1754	2279	2438	2349	2224	1910	2190	4025	2082	2099
Low Quality Rate (%)	0.01	0.01	0.01	0.01	0.01	0.01	0.01	0.01	0.01	0.01	0.01	0.01
Without 3p Adaptor Reads	760553	809877	926748	903407	855341	901223	1014287	883644	918888	756095	1540871	980140
Without 3p Adaptor Rate (%)	2.99	3.13	3.48	3.36	3.26	3.48	3.68	3.55	3.38	2.7	5.52	3.64
Without Insert Reads	119811	222163	33852	73147	21350	5637	525387	2793	3431	1612207	346903	331810
Without Insert Rate (%)	0.47	0.86	0.13	0.27	0.08	0.02	1.91	0.01	0.01	5.76	1.24	1.23
Poly A/T Reads	1374534	1355987	1678556	2361982	2085351	2004384	1875150	1341747	2076555	1077608	2300161	2560638
Poly A/T Rate (%)	5.4	5.23	6.31	8.79	7.94	7.73	6.81	5.39	7.64	3.85	8.24	9.51
Ex-length Reads	48134	200529	36690	228925	1041515	521127	561845	111580	331445	2302954	492836	694339
Ex-length Rate (%)	0.19	0.77	0.14	0.85	3.96	2.01	2.04	0.45	1.22	8.22	1.77	2.58
Raw Reads Q20 (%)	97.3	97.15	97.36	97.19	97.02	97.04	96.76	97.26	97.29	96.26	97.03	97.02
Raw Reads Q30 (%)	96.08	95.94	96.2	95.94	95.7	95.69	95.33	96.06	96.06	94.76	95.66	95.68
Clean Reads Q20 (%)	98	98.01	98.01	97.93	97.85	97.76	97.71	97.96	97.96	97.3	97.93	97.8
Clean Reads Q30 (%)	97	97.04	97.04	96.96	96.88	96.74	96.64	96.97	97.01	96.33	96.95	96.77
