# Supplementary material for: Integrated Small RNA Sequencing, Transcriptome and GWAS Data Reveal microRNA Regulation in Response to Milk Protein Traits in Chinese Holstein Cattle
Source: Front Genet. 2021 Oct 12;12:726706. doi: 10.3389/fgene.2021.726706 (PMC8546187; doi:10.3389/fgene.2021.726706)
Supplement: Supplementary file 2 [file Table3.XLSX]

## Sheet: Supplementary Table 3
Supplementary Table 3. Summary of sequence reads alignment
Group		HD			HP			LD			LP
Sample		HD1	HD2	HD3	HP1	HP2	HP3	LD1	LD2	LD3	LP1	LP2	LP3
Total clean reads	mapped	0.9601	0.9454	0.9663	0.9487	0.9064	0.9163	0.933	0.955	0.9368	0.5699	0.939	0.9398
	strand	0.61135	0.645459	0.551405	0.582678	0.547568	0.529308	0.555879	0.610344	0.57922	0.333168	0.584922	0.560344
	reverse	0.34875	0.299941	0.414895	0.366022	0.358832	0.386992	0.377121	0.344656	0.35758	0.236732	0.354078	0.379456
Unique tags	mapped	0.7859	0.7264	0.8123	0.7754	0.7484	0.7482	0.8356	0.7565	0.8054	0.703	0.759	0.7793
	strand	0.421235	0.379171	0.434656	0.406179	0.387761	0.379207	0.446786	0.403729	0.432394	0.36303	0.395158	0.397818
	reverse	0.364665	0.347229	0.377644	0.369221	0.360639	0.368993	0.388814	0.352771	0.373006	0.33997	0.363842	0.381482
