# Supplementary material for: Integrated Small RNA Sequencing, Transcriptome and GWAS Data Reveal microRNA Regulation in Response to Milk Protein Traits in Chinese Holstein Cattle
Source: Front Genet. 2021 Oct 12;12:726706. doi: 10.3389/fgene.2021.726706 (PMC8546187; doi:10.3389/fgene.2021.726706)
Supplement: Supplementary file 3 [file Table9.XLSX]

## Sheet: Supplementary Table 9a
Supplementary Table 9a. The enrichment results of GWAS signals for the DE miRNA precursors.
Group	Traits	All DE miRNAs			Upregulated DE miRNA			Downregulated DE miRNA
		Fold	pvalue	FDR	Fold	pvalue	FDR	Fold	pvalue	FDR
HP vs. LP	Milk	0.88772	0.258274	0.45198	1.084	0.121288	0.212254	0.7528	0.538346	0.715329
	Fat	0.743643	0.330467	0.462654	0.781603	0.231277	0.323788	0.708428	0.413059	0.715329
	Fat Percentage	0.5159	0.190881	0.445389	0.707399	0.0740926	0.172883	0.32996	0.881212	0.881212
	Protein	1.13298	0.150285	0.445389	1.3772	0.0582942	0.172883	0.895523	0.59864	0.715329
	Protein Percentage	2.2241	0.0660934	0.445389	3.76049	0.0290971	0.172883	0.756435	0.389361	0.715329
	SCS	0.990245	0.469653	0.547929	0.804271	0.824818	0.824817	1.15954	0.19688	0.715329
	Heifer_Conc_Rate	0.911771	0.648435	0.648435	0.927005	0.554745	0.647202	0.894315	0.613139	0.715329
HD vs. LD	Milk	0.853265	0.367463	0.419258	0.66471	0.850315	0.959304	0.935577	0.217078	0.253258
	Fat	0.768993	0.343366	0.419258	0.610742	0.831717	0.959304	0.826928	0.19898	0.253258
	Fat Percentage	0.46607	0.335566	0.419258	0.328288	0.959304	0.959304	0.529937	0.189581	0.253258
	Protein	1.14815	0.123588	0.419258	1.02224	0.29867	0.959304	1.17028	0.10499	0.253258
	Protein Percentage	0.825749	0.419258	0.419258	0.797777	0.417058	0.959304	0.759582	0.460954	0.460954
	SCS	1.09101	0.190781	0.419258	0.971892	0.513249	0.959304	1.20682	0.0830917	0.253258
	Heifer_Conc_Rate	1.06133	0.238776	0.419258	0.798763	0.90181	0.959304	1.17702	0.111889	0.253258

## Sheet: Supplementary Table 9b
Supplementary Table 9b. The enrichment results of GWAS signals for the DE miRNA precursors using corrected GWAS statistics.
Group	Traits	All DE miRNAs			Upregulated DE miRNA			Downregulated DE miRNA
		Fold	Pvalue	FDR	Fold	Pvalue	FDR	Fold	Pvalue	FDR
HP vs. LP	Milk	1.15147	0.148785	0.260374	1.36497	0.0667933	0.116888	0.952472	0.50055	0.719178
	Fat	1.08856	0.243976	0.341566	1.14482	0.189681	0.265553	1.0342	0.385261	0.719178
	Fat Percentage	1.2422	0.0858914	0.200413	1.73563	0.0124988	0.0291637	0.768981	0.879612	0.879612
	Protein	1.20399	0.0636936	0.200413	1.46579	0.0116988	0.0291637	0.948534	0.576542	0.719178
	Protein Percentage	2.83397	0.00469953	0.0328967	4.79609	0.00069993	0.00489951	0.96475	0.369563	0.719178
	SCS	1.00614	0.442656	0.516432	0.81999	0.825017	0.825017	1.18604	0.158984	0.719178
	Heifer_Conc_Rate	0.90509	0.649035	0.649035	0.921493	0.569843	0.664817	0.89157	0.616438	0.719178
HD vs. LD	Milk	1.08729	0.191081	0.267513	0.841424	0.823218	0.951905	1.18112	0.105589	0.123188
	Fat	1.10424	0.142786	0.249875	0.870586	0.80252	0.951905	1.20838	0.0569943	0.09974
	Fat Percentage	1.11727	0.139186	0.249875	0.773765	0.951905	0.951905	1.33138	0.0310969	0.09974
	Protein	1.22333	0.0114989	0.080492	1.09425	0.230177	0.951905	1.24651	0.0240976	0.09974
	Protein Percentage	1.03903	0.289371	0.289371	1.00798	0.340566	0.951905	0.979174	0.383762	0.383762
	SCS	1.11574	0.109889	0.249875	0.987822	0.481852	0.951905	1.23279	0.0430957	0.09974
	Heifer_Conc_Rate	1.05899	0.244176	0.284872	0.798748	0.90111	0.951905	1.17953	0.10309	0.123188
Note: The 1737 SNPs close to DGAT1 genes were discarding in GWAS enrichment analysis. The significant (<0.1) false discovery rate (FDR) correction of p-value were marked with red color
