# Supplementary material for: Integrated Small RNA Sequencing, Transcriptome and GWAS Data Reveal microRNA Regulation in Response to Milk Protein Traits in Chinese Holstein Cattle
Source: Front Genet. 2021 Oct 12;12:726706. doi: 10.3389/fgene.2021.726706 (PMC8546187; doi:10.3389/fgene.2021.726706)
Supplement: Supplementary file 8 [file Table6.XLSX]

## Sheet: Supplementary Table 6a
Supplementary Table 6a. The correlated targets of DE miRNAs in HP vs. LP.
Target gene	Pairs	miRNA	Group
bta-let-7a-3p|ENSBTAG00000000012	bta-let-7a-3p	ENSBTAG00000000012	HP vs.LP
bta-let-7a-3p|ENSBTAG00000000013	bta-let-7a-3p	ENSBTAG00000000013	HP vs.LP
bta-let-7a-3p|ENSBTAG00000000108	bta-let-7a-3p	ENSBTAG00000000108	HP vs.LP
bta-let-7a-3p|ENSBTAG00000000455	bta-let-7a-3p	ENSBTAG00000000455	HP vs.LP
bta-let-7a-3p|ENSBTAG00000000527	bta-let-7a-3p	ENSBTAG00000000527	HP vs.LP
bta-let-7a-3p|ENSBTAG00000000565	bta-let-7a-3p	ENSBTAG00000000565	HP vs.LP
bta-let-7a-3p|ENSBTAG00000000630	bta-let-7a-3p	ENSBTAG00000000630	HP vs.LP
bta-let-7a-3p|ENSBTAG00000000678	bta-let-7a-3p	ENSBTAG00000000678	HP vs.LP
bta-let-7a-3p|ENSBTAG00000000721	bta-let-7a-3p	ENSBTAG00000000721	HP vs.LP
bta-let-7a-3p|ENSBTAG00000000803	bta-let-7a-3p	ENSBTAG00000000803	HP vs.LP
bta-let-7a-3p|ENSBTAG00000000937	bta-let-7a-3p	ENSBTAG00000000937	HP vs.LP
bta-let-7a-3p|ENSBTAG00000000962	bta-let-7a-3p	ENSBTAG00000000962	HP vs.LP
bta-let-7a-3p|ENSBTAG00000000966	bta-let-7a-3p	ENSBTAG00000000966	HP vs.LP
bta-let-7a-3p|ENSBTAG00000000967	bta-let-7a-3p	ENSBTAG00000000967	HP vs.LP
bta-let-7a-3p|ENSBTAG00000001132	bta-let-7a-3p	ENSBTAG00000001132	HP vs.LP
bta-let-7a-3p|ENSBTAG00000001182	bta-let-7a-3p	ENSBTAG00000001182	HP vs.LP
bta-let-7a-3p|ENSBTAG00000001183	bta-let-7a-3p	ENSBTAG00000001183	HP vs.LP
bta-let-7a-3p|ENSBTAG00000001306	bta-let-7a-3p	ENSBTAG00000001306	HP vs.LP
bta-let-7a-3p|ENSBTAG00000001492	bta-let-7a-3p	ENSBTAG00000001492	HP vs.LP
bta-let-7a-3p|ENSBTAG00000001551	bta-let-7a-3p	ENSBTAG00000001551	HP vs.LP
bta-let-7a-3p|ENSBTAG00000001599	bta-let-7a-3p	ENSBTAG00000001599	HP vs.LP
bta-let-7a-3p|ENSBTAG00000001602	bta-let-7a-3p	ENSBTAG00000001602	HP vs.LP
bta-let-7a-3p|ENSBTAG00000001609	bta-let-7a-3p	ENSBTAG00000001609	HP vs.LP
bta-let-7a-3p|ENSBTAG00000001662	bta-let-7a-3p	ENSBTAG00000001662	HP vs.LP
bta-let-7a-3p|ENSBTAG00000001725	bta-let-7a-3p	ENSBTAG00000001725	HP vs.LP
bta-let-7a-3p|ENSBTAG00000001774	bta-let-7a-3p	ENSBTAG00000001774	HP vs.LP
bta-let-7a-3p|ENSBTAG00000001839	bta-let-7a-3p	ENSBTAG00000001839	HP vs.LP
bta-let-7a-3p|ENSBTAG00000001847	bta-let-7a-3p	ENSBTAG00000001847	HP vs.LP
bta-let-7a-3p|ENSBTAG00000002004	bta-let-7a-3p	ENSBTAG00000002004	HP vs.LP
bta-let-7a-3p|ENSBTAG00000002010	bta-let-7a-3p	ENSBTAG00000002010	HP vs.LP
bta-let-7a-3p|ENSBTAG00000002020	bta-let-7a-3p	ENSBTAG00000002020	HP vs.LP
bta-let-7a-3p|ENSBTAG00000002215	bta-let-7a-3p	ENSBTAG00000002215	HP vs.LP
bta-let-7a-3p|ENSBTAG00000002233	bta-let-7a-3p	ENSBTAG00000002233	HP vs.LP
bta-let-7a-3p|ENSBTAG00000002272	bta-let-7a-3p	ENSBTAG00000002272	HP vs.LP
bta-let-7a-3p|ENSBTAG00000002282	bta-let-7a-3p	ENSBTAG00000002282	HP vs.LP
bta-let-7a-3p|ENSBTAG00000002344	bta-let-7a-3p	ENSBTAG00000002344	HP vs.LP
bta-let-7a-3p|ENSBTAG00000002435	bta-let-7a-3p	ENSBTAG00000002435	HP vs.LP
bta-let-7a-3p|ENSBTAG00000002475	bta-let-7a-3p	ENSBTAG00000002475	HP vs.LP
bta-let-7a-3p|ENSBTAG00000002487	bta-let-7a-3p	ENSBTAG00000002487	HP vs.LP
bta-let-7a-3p|ENSBTAG00000002586	bta-let-7a-3p	ENSBTAG00000002586	HP vs.LP
bta-let-7a-3p|ENSBTAG00000002721	bta-let-7a-3p	ENSBTAG00000002721	HP vs.LP
bta-let-7a-3p|ENSBTAG00000002724	bta-let-7a-3p	ENSBTAG00000002724	HP vs.LP
bta-let-7a-3p|ENSBTAG00000002813	bta-let-7a-3p	ENSBTAG00000002813	HP vs.LP
bta-let-7a-3p|ENSBTAG00000002985	bta-let-7a-3p	ENSBTAG00000002985	HP vs.LP
bta-let-7a-3p|ENSBTAG00000003035	bta-let-7a-3p	ENSBTAG00000003035	HP vs.LP
bta-let-7a-3p|ENSBTAG00000003044	bta-let-7a-3p	ENSBTAG00000003044	HP vs.LP
bta-let-7a-3p|ENSBTAG00000003045	bta-let-7a-3p	ENSBTAG00000003045	HP vs.LP
bta-let-7a-3p|ENSBTAG00000003116	bta-let-7a-3p	ENSBTAG00000003116	HP vs.LP
bta-let-7a-3p|ENSBTAG00000003124	bta-let-7a-3p	ENSBTAG00000003124	HP vs.LP
bta-let-7a-3p|ENSBTAG00000003238	bta-let-7a-3p	ENSBTAG00000003238	HP vs.LP
bta-let-7a-3p|ENSBTAG00000003245	bta-let-7a-3p	ENSBTAG00000003245	HP vs.LP
bta-let-7a-3p|ENSBTAG00000003295	bta-let-7a-3p	ENSBTAG00000003295	HP vs.LP
bta-let-7a-3p|ENSBTAG00000003296	bta-let-7a-3p	ENSBTAG00000003296	HP vs.LP
bta-let-7a-3p|ENSBTAG00000003378	bta-let-7a-3p	ENSBTAG00000003378	HP vs.LP
bta-let-7a-3p|ENSBTAG00000003395	bta-let-7a-3p	ENSBTAG00000003395	HP vs.LP
bta-let-7a-3p|ENSBTAG00000003397	bta-let-7a-3p	ENSBTAG00000003397	HP vs.LP
bta-let-7a-3p|ENSBTAG00000003418	bta-let-7a-3p	ENSBTAG00000003418	HP vs.LP
bta-let-7a-3p|ENSBTAG00000003458	bta-let-7a-3p	ENSBTAG00000003458	HP vs.LP
bta-let-7a-3p|ENSBTAG00000003469	bta-let-7a-3p	ENSBTAG00000003469	HP vs.LP
bta-let-7a-3p|ENSBTAG00000003490	bta-let-7a-3p	ENSBTAG00000003490	HP vs.LP
bta-let-7a-3p|ENSBTAG00000003585	bta-let-7a-3p	ENSBTAG00000003585	HP vs.LP
bta-let-7a-3p|ENSBTAG00000003588	bta-let-7a-3p	ENSBTAG00000003588	HP vs.LP
bta-let-7a-3p|ENSBTAG00000003600	bta-let-7a-3p	ENSBTAG00000003600	HP vs.LP
bta-let-7a-3p|ENSBTAG00000003702	bta-let-7a-3p	ENSBTAG00000003702	HP vs.LP
bta-let-7a-3p|ENSBTAG00000003733	bta-let-7a-3p	ENSBTAG00000003733	HP vs.LP
bta-let-7a-3p|ENSBTAG00000003766	bta-let-7a-3p	ENSBTAG00000003766	HP vs.LP
bta-let-7a-3p|ENSBTAG00000003871	bta-let-7a-3p	ENSBTAG00000003871	HP vs.LP
bta-let-7a-3p|ENSBTAG00000003884	bta-let-7a-3p	ENSBTAG00000003884	HP vs.LP
bta-let-7a-3p|ENSBTAG00000003941	bta-let-7a-3p	ENSBTAG00000003941	HP vs.LP
bta-let-7a-3p|ENSBTAG00000003954	bta-let-7a-3p	ENSBTAG00000003954	HP vs.LP
bta-let-7a-3p|ENSBTAG00000004098	bta-let-7a-3p	ENSBTAG00000004098	HP vs.LP
bta-let-7a-3p|ENSBTAG00000004275	bta-let-7a-3p	ENSBTAG00000004275	HP vs.LP
bta-let-7a-3p|ENSBTAG00000004387	bta-let-7a-3p	ENSBTAG00000004387	HP vs.LP
bta-let-7a-3p|ENSBTAG00000004496	bta-let-7a-3p	ENSBTAG00000004496	HP vs.LP
bta-let-7a-3p|ENSBTAG00000004601	bta-let-7a-3p	ENSBTAG00000004601	HP vs.LP
bta-let-7a-3p|ENSBTAG00000004872	bta-let-7a-3p	ENSBTAG00000004872	HP vs.LP
bta-let-7a-3p|ENSBTAG00000004922	bta-let-7a-3p	ENSBTAG00000004922	HP vs.LP
bta-let-7a-3p|ENSBTAG00000004926	bta-let-7a-3p	ENSBTAG00000004926	HP vs.LP
bta-let-7a-3p|ENSBTAG00000004933	bta-let-7a-3p	ENSBTAG00000004933	HP vs.LP
bta-let-7a-3p|ENSBTAG00000004999	bta-let-7a-3p	ENSBTAG00000004999	HP vs.LP
bta-let-7a-3p|ENSBTAG00000005075	bta-let-7a-3p	ENSBTAG00000005075	HP vs.LP
bta-let-7a-3p|ENSBTAG00000005077	bta-let-7a-3p	ENSBTAG00000005077	HP vs.LP
bta-let-7a-3p|ENSBTAG00000005082	bta-let-7a-3p	ENSBTAG00000005082	HP vs.LP
bta-let-7a-3p|ENSBTAG00000005089	bta-let-7a-3p	ENSBTAG00000005089	HP vs.LP
bta-let-7a-3p|ENSBTAG00000005136	bta-let-7a-3p	ENSBTAG00000005136	HP vs.LP
bta-let-7a-3p|ENSBTAG00000005197	bta-let-7a-3p	ENSBTAG00000005197	HP vs.LP
bta-let-7a-3p|ENSBTAG00000005210	bta-let-7a-3p	ENSBTAG00000005210	HP vs.LP
bta-let-7a-3p|ENSBTAG00000005356	bta-let-7a-3p	ENSBTAG00000005356	HP vs.LP
bta-let-7a-3p|ENSBTAG00000005524	bta-let-7a-3p	ENSBTAG00000005524	HP vs.LP
bta-let-7a-3p|ENSBTAG00000005691	bta-let-7a-3p	ENSBTAG00000005691	HP vs.LP
bta-let-7a-3p|ENSBTAG00000005754	bta-let-7a-3p	ENSBTAG00000005754	HP vs.LP
bta-let-7a-3p|ENSBTAG00000005869	bta-let-7a-3p	ENSBTAG00000005869	HP vs.LP
bta-let-7a-3p|ENSBTAG00000005917	bta-let-7a-3p	ENSBTAG00000005917	HP vs.LP
bta-let-7a-3p|ENSBTAG00000005997	bta-let-7a-3p	ENSBTAG00000005997	HP vs.LP
bta-let-7a-3p|ENSBTAG00000006066	bta-let-7a-3p	ENSBTAG00000006066	HP vs.LP
bta-let-7a-3p|ENSBTAG00000006202	bta-let-7a-3p	ENSBTAG00000006202	HP vs.LP
bta-let-7a-3p|ENSBTAG00000006287	bta-let-7a-3p	ENSBTAG00000006287	HP vs.LP
bta-let-7a-3p|ENSBTAG00000006323	bta-let-7a-3p	ENSBTAG00000006323	HP vs.LP
bta-let-7a-3p|ENSBTAG00000006607	bta-let-7a-3p	ENSBTAG00000006607	HP vs.LP
bta-let-7a-3p|ENSBTAG00000006666	bta-let-7a-3p	ENSBTAG00000006666	HP vs.LP
bta-let-7a-3p|ENSBTAG00000006689	bta-let-7a-3p	ENSBTAG00000006689	HP vs.LP
bta-let-7a-3p|ENSBTAG00000006697	bta-let-7a-3p	ENSBTAG00000006697	HP vs.LP
bta-let-7a-3p|ENSBTAG00000006708	bta-let-7a-3p	ENSBTAG00000006708	HP vs.LP
bta-let-7a-3p|ENSBTAG00000006886	bta-let-7a-3p	ENSBTAG00000006886	HP vs.LP
bta-let-7a-3p|ENSBTAG00000006918	bta-let-7a-3p	ENSBTAG00000006918	HP vs.LP
bta-let-7a-3p|ENSBTAG00000006936	bta-let-7a-3p	ENSBTAG00000006936	HP vs.LP
bta-let-7a-3p|ENSBTAG00000006951	bta-let-7a-3p	ENSBTAG00000006951	HP vs.LP
bta-let-7a-3p|ENSBTAG00000007303	bta-let-7a-3p	ENSBTAG00000007303	HP vs.LP
bta-let-7a-3p|ENSBTAG00000007365	bta-let-7a-3p	ENSBTAG00000007365	HP vs.LP
bta-let-7a-3p|ENSBTAG00000007374	bta-let-7a-3p	ENSBTAG00000007374	HP vs.LP
bta-let-7a-3p|ENSBTAG00000007442	bta-let-7a-3p	ENSBTAG00000007442	HP vs.LP
bta-let-7a-3p|ENSBTAG00000007578	bta-let-7a-3p	ENSBTAG00000007578	HP vs.LP
bta-let-7a-3p|ENSBTAG00000007602	bta-let-7a-3p	ENSBTAG00000007602	HP vs.LP
bta-let-7a-3p|ENSBTAG00000007921	bta-let-7a-3p	ENSBTAG00000007921	HP vs.LP
bta-let-7a-3p|ENSBTAG00000008084	bta-let-7a-3p	ENSBTAG00000008084	HP vs.LP
bta-let-7a-3p|ENSBTAG00000008130	bta-let-7a-3p	ENSBTAG00000008130	HP vs.LP
bta-let-7a-3p|ENSBTAG00000008172	bta-let-7a-3p	ENSBTAG00000008172	HP vs.LP
bta-let-7a-3p|ENSBTAG00000008269	bta-let-7a-3p	ENSBTAG00000008269	HP vs.LP
bta-let-7a-3p|ENSBTAG00000008285	bta-let-7a-3p	ENSBTAG00000008285	HP vs.LP
bta-let-7a-3p|ENSBTAG00000008303	bta-let-7a-3p	ENSBTAG00000008303	HP vs.LP
bta-let-7a-3p|ENSBTAG00000008330	bta-let-7a-3p	ENSBTAG00000008330	HP vs.LP
bta-let-7a-3p|ENSBTAG00000008466	bta-let-7a-3p	ENSBTAG00000008466	HP vs.LP
bta-let-7a-3p|ENSBTAG00000008504	bta-let-7a-3p	ENSBTAG00000008504	HP vs.LP
bta-let-7a-3p|ENSBTAG00000008541	bta-let-7a-3p	ENSBTAG00000008541	HP vs.LP
bta-let-7a-3p|ENSBTAG00000008804	bta-let-7a-3p	ENSBTAG00000008804	HP vs.LP
bta-let-7a-3p|ENSBTAG00000008816	bta-let-7a-3p	ENSBTAG00000008816	HP vs.LP
bta-let-7a-3p|ENSBTAG00000008943	bta-let-7a-3p	ENSBTAG00000008943	HP vs.LP
bta-let-7a-3p|ENSBTAG00000008959	bta-let-7a-3p	ENSBTAG00000008959	HP vs.LP
bta-let-7a-3p|ENSBTAG00000009020	bta-let-7a-3p	ENSBTAG00000009020	HP vs.LP
bta-let-7a-3p|ENSBTAG00000009106	bta-let-7a-3p	ENSBTAG00000009106	HP vs.LP
bta-let-7a-3p|ENSBTAG00000009207	bta-let-7a-3p	ENSBTAG00000009207	HP vs.LP
bta-let-7a-3p|ENSBTAG00000009210	bta-let-7a-3p	ENSBTAG00000009210	HP vs.LP
bta-let-7a-3p|ENSBTAG00000009281	bta-let-7a-3p	ENSBTAG00000009281	HP vs.LP
bta-let-7a-3p|ENSBTAG00000009299	bta-let-7a-3p	ENSBTAG00000009299	HP vs.LP
bta-let-7a-3p|ENSBTAG00000009341	bta-let-7a-3p	ENSBTAG00000009341	HP vs.LP
bta-let-7a-3p|ENSBTAG00000009354	bta-let-7a-3p	ENSBTAG00000009354	HP vs.LP
bta-let-7a-3p|ENSBTAG00000009578	bta-let-7a-3p	ENSBTAG00000009578	HP vs.LP
bta-let-7a-3p|ENSBTAG00000009747	bta-let-7a-3p	ENSBTAG00000009747	HP vs.LP
bta-let-7a-3p|ENSBTAG00000009933	bta-let-7a-3p	ENSBTAG00000009933	HP vs.LP
bta-let-7a-3p|ENSBTAG00000009942	bta-let-7a-3p	ENSBTAG00000009942	HP vs.LP
bta-let-7a-3p|ENSBTAG00000009990	bta-let-7a-3p	ENSBTAG00000009990	HP vs.LP
bta-let-7a-3p|ENSBTAG00000010012	bta-let-7a-3p	ENSBTAG00000010012	HP vs.LP
bta-let-7a-3p|ENSBTAG00000010059	bta-let-7a-3p	ENSBTAG00000010059	HP vs.LP
bta-let-7a-3p|ENSBTAG00000010091	bta-let-7a-3p	ENSBTAG00000010091	HP vs.LP
bta-let-7a-3p|ENSBTAG00000010460	bta-let-7a-3p	ENSBTAG00000010460	HP vs.LP
bta-let-7a-3p|ENSBTAG00000010498	bta-let-7a-3p	ENSBTAG00000010498	HP vs.LP
bta-let-7a-3p|ENSBTAG00000010786	bta-let-7a-3p	ENSBTAG00000010786	HP vs.LP
bta-let-7a-3p|ENSBTAG00000010871	bta-let-7a-3p	ENSBTAG00000010871	HP vs.LP
bta-let-7a-3p|ENSBTAG00000010932	bta-let-7a-3p	ENSBTAG00000010932	HP vs.LP
bta-let-7a-3p|ENSBTAG00000010935	bta-let-7a-3p	ENSBTAG00000010935	HP vs.LP
bta-let-7a-3p|ENSBTAG00000010948	bta-let-7a-3p	ENSBTAG00000010948	HP vs.LP
bta-let-7a-3p|ENSBTAG00000011022	bta-let-7a-3p	ENSBTAG00000011022	HP vs.LP
bta-let-7a-3p|ENSBTAG00000011104	bta-let-7a-3p	ENSBTAG00000011104	HP vs.LP
bta-let-7a-3p|ENSBTAG00000011105	bta-let-7a-3p	ENSBTAG00000011105	HP vs.LP
bta-let-7a-3p|ENSBTAG00000011198	bta-let-7a-3p	ENSBTAG00000011198	HP vs.LP
bta-let-7a-3p|ENSBTAG00000011238	bta-let-7a-3p	ENSBTAG00000011238	HP vs.LP
bta-let-7a-3p|ENSBTAG00000011304	bta-let-7a-3p	ENSBTAG00000011304	HP vs.LP
bta-let-7a-3p|ENSBTAG00000011354	bta-let-7a-3p	ENSBTAG00000011354	HP vs.LP
bta-let-7a-3p|ENSBTAG00000011374	bta-let-7a-3p	ENSBTAG00000011374	HP vs.LP
bta-let-7a-3p|ENSBTAG00000011543	bta-let-7a-3p	ENSBTAG00000011543	HP vs.LP
bta-let-7a-3p|ENSBTAG00000011596	bta-let-7a-3p	ENSBTAG00000011596	HP vs.LP
bta-let-7a-3p|ENSBTAG00000011600	bta-let-7a-3p	ENSBTAG00000011600	HP vs.LP
bta-let-7a-3p|ENSBTAG00000011613	bta-let-7a-3p	ENSBTAG00000011613	HP vs.LP
bta-let-7a-3p|ENSBTAG00000011632	bta-let-7a-3p	ENSBTAG00000011632	HP vs.LP
bta-let-7a-3p|ENSBTAG00000011789	bta-let-7a-3p	ENSBTAG00000011789	HP vs.LP
bta-let-7a-3p|ENSBTAG00000011838	bta-let-7a-3p	ENSBTAG00000011838	HP vs.LP
bta-let-7a-3p|ENSBTAG00000011847	bta-let-7a-3p	ENSBTAG00000011847	HP vs.LP
bta-let-7a-3p|ENSBTAG00000011957	bta-let-7a-3p	ENSBTAG00000011957	HP vs.LP
bta-let-7a-3p|ENSBTAG00000011986	bta-let-7a-3p	ENSBTAG00000011986	HP vs.LP
bta-let-7a-3p|ENSBTAG00000012112	bta-let-7a-3p	ENSBTAG00000012112	HP vs.LP
bta-let-7a-3p|ENSBTAG00000012223	bta-let-7a-3p	ENSBTAG00000012223	HP vs.LP
bta-let-7a-3p|ENSBTAG00000012272	bta-let-7a-3p	ENSBTAG00000012272	HP vs.LP
bta-let-7a-3p|ENSBTAG00000012305	bta-let-7a-3p	ENSBTAG00000012305	HP vs.LP
bta-let-7a-3p|ENSBTAG00000012332	bta-let-7a-3p	ENSBTAG00000012332	HP vs.LP
bta-let-7a-3p|ENSBTAG00000012350	bta-let-7a-3p	ENSBTAG00000012350	HP vs.LP
bta-let-7a-3p|ENSBTAG00000012355	bta-let-7a-3p	ENSBTAG00000012355	HP vs.LP
bta-let-7a-3p|ENSBTAG00000012394	bta-let-7a-3p	ENSBTAG00000012394	HP vs.LP
bta-let-7a-3p|ENSBTAG00000012476	bta-let-7a-3p	ENSBTAG00000012476	HP vs.LP
bta-let-7a-3p|ENSBTAG00000012608	bta-let-7a-3p	ENSBTAG00000012608	HP vs.LP
bta-let-7a-3p|ENSBTAG00000012677	bta-let-7a-3p	ENSBTAG00000012677	HP vs.LP
bta-let-7a-3p|ENSBTAG00000012737	bta-let-7a-3p	ENSBTAG00000012737	HP vs.LP
bta-let-7a-3p|ENSBTAG00000012762	bta-let-7a-3p	ENSBTAG00000012762	HP vs.LP
bta-let-7a-3p|ENSBTAG00000012991	bta-let-7a-3p	ENSBTAG00000012991	HP vs.LP
bta-let-7a-3p|ENSBTAG00000013010	bta-let-7a-3p	ENSBTAG00000013010	HP vs.LP
bta-let-7a-3p|ENSBTAG00000013118	bta-let-7a-3p	ENSBTAG00000013118	HP vs.LP
bta-let-7a-3p|ENSBTAG00000013143	bta-let-7a-3p	ENSBTAG00000013143	HP vs.LP
bta-let-7a-3p|ENSBTAG00000013145	bta-let-7a-3p	ENSBTAG00000013145	HP vs.LP
bta-let-7a-3p|ENSBTAG00000013184	bta-let-7a-3p	ENSBTAG00000013184	HP vs.LP
bta-let-7a-3p|ENSBTAG00000013287	bta-let-7a-3p	ENSBTAG00000013287	HP vs.LP
bta-let-7a-3p|ENSBTAG00000013357	bta-let-7a-3p	ENSBTAG00000013357	HP vs.LP
bta-let-7a-3p|ENSBTAG00000013391	bta-let-7a-3p	ENSBTAG00000013391	HP vs.LP
bta-let-7a-3p|ENSBTAG00000013421	bta-let-7a-3p	ENSBTAG00000013421	HP vs.LP
bta-let-7a-3p|ENSBTAG00000013451	bta-let-7a-3p	ENSBTAG00000013451	HP vs.LP
bta-let-7a-3p|ENSBTAG00000013515	bta-let-7a-3p	ENSBTAG00000013515	HP vs.LP
bta-let-7a-3p|ENSBTAG00000013541	bta-let-7a-3p	ENSBTAG00000013541	HP vs.LP
bta-let-7a-3p|ENSBTAG00000013569	bta-let-7a-3p	ENSBTAG00000013569	HP vs.LP
bta-let-7a-3p|ENSBTAG00000013589	bta-let-7a-3p	ENSBTAG00000013589	HP vs.LP
bta-let-7a-3p|ENSBTAG00000013612	bta-let-7a-3p	ENSBTAG00000013612	HP vs.LP
bta-let-7a-3p|ENSBTAG00000013676	bta-let-7a-3p	ENSBTAG00000013676	HP vs.LP
bta-let-7a-3p|ENSBTAG00000013757	bta-let-7a-3p	ENSBTAG00000013757	HP vs.LP
bta-let-7a-3p|ENSBTAG00000013790	bta-let-7a-3p	ENSBTAG00000013790	HP vs.LP
bta-let-7a-3p|ENSBTAG00000014064	bta-let-7a-3p	ENSBTAG00000014064	HP vs.LP
bta-let-7a-3p|ENSBTAG00000014091	bta-let-7a-3p	ENSBTAG00000014091	HP vs.LP
bta-let-7a-3p|ENSBTAG00000014141	bta-let-7a-3p	ENSBTAG00000014141	HP vs.LP
bta-let-7a-3p|ENSBTAG00000014156	bta-let-7a-3p	ENSBTAG00000014156	HP vs.LP
bta-let-7a-3p|ENSBTAG00000014217	bta-let-7a-3p	ENSBTAG00000014217	HP vs.LP
bta-let-7a-3p|ENSBTAG00000014291	bta-let-7a-3p	ENSBTAG00000014291	HP vs.LP
bta-let-7a-3p|ENSBTAG00000014325	bta-let-7a-3p	ENSBTAG00000014325	HP vs.LP
bta-let-7a-3p|ENSBTAG00000014351	bta-let-7a-3p	ENSBTAG00000014351	HP vs.LP
bta-let-7a-3p|ENSBTAG00000014382	bta-let-7a-3p	ENSBTAG00000014382	HP vs.LP
bta-let-7a-3p|ENSBTAG00000014423	bta-let-7a-3p	ENSBTAG00000014423	HP vs.LP
bta-let-7a-3p|ENSBTAG00000014501	bta-let-7a-3p	ENSBTAG00000014501	HP vs.LP
bta-let-7a-3p|ENSBTAG00000014546	bta-let-7a-3p	ENSBTAG00000014546	HP vs.LP
bta-let-7a-3p|ENSBTAG00000014554	bta-let-7a-3p	ENSBTAG00000014554	HP vs.LP
bta-let-7a-3p|ENSBTAG00000014575	bta-let-7a-3p	ENSBTAG00000014575	HP vs.LP
bta-let-7a-3p|ENSBTAG00000014611	bta-let-7a-3p	ENSBTAG00000014611	HP vs.LP
bta-let-7a-3p|ENSBTAG00000014685	bta-let-7a-3p	ENSBTAG00000014685	HP vs.LP
bta-let-7a-3p|ENSBTAG00000014744	bta-let-7a-3p	ENSBTAG00000014744	HP vs.LP
bta-let-7a-3p|ENSBTAG00000014758	bta-let-7a-3p	ENSBTAG00000014758	HP vs.LP
bta-let-7a-3p|ENSBTAG00000014794	bta-let-7a-3p	ENSBTAG00000014794	HP vs.LP
bta-let-7a-3p|ENSBTAG00000014923	bta-let-7a-3p	ENSBTAG00000014923	HP vs.LP
bta-let-7a-3p|ENSBTAG00000015025	bta-let-7a-3p	ENSBTAG00000015025	HP vs.LP
bta-let-7a-3p|ENSBTAG00000015069	bta-let-7a-3p	ENSBTAG00000015069	HP vs.LP
bta-let-7a-3p|ENSBTAG00000015080	bta-let-7a-3p	ENSBTAG00000015080	HP vs.LP
bta-let-7a-3p|ENSBTAG00000015155	bta-let-7a-3p	ENSBTAG00000015155	HP vs.LP
bta-let-7a-3p|ENSBTAG00000015424	bta-let-7a-3p	ENSBTAG00000015424	HP vs.LP
bta-let-7a-3p|ENSBTAG00000015432	bta-let-7a-3p	ENSBTAG00000015432	HP vs.LP
bta-let-7a-3p|ENSBTAG00000015527	bta-let-7a-3p	ENSBTAG00000015527	HP vs.LP
bta-let-7a-3p|ENSBTAG00000015572	bta-let-7a-3p	ENSBTAG00000015572	HP vs.LP
bta-let-7a-3p|ENSBTAG00000015612	bta-let-7a-3p	ENSBTAG00000015612	HP vs.LP
bta-let-7a-3p|ENSBTAG00000015659	bta-let-7a-3p	ENSBTAG00000015659	HP vs.LP
bta-let-7a-3p|ENSBTAG00000015694	bta-let-7a-3p	ENSBTAG00000015694	HP vs.LP
bta-let-7a-3p|ENSBTAG00000015976	bta-let-7a-3p	ENSBTAG00000015976	HP vs.LP
bta-let-7a-3p|ENSBTAG00000016080	bta-let-7a-3p	ENSBTAG00000016080	HP vs.LP
bta-let-7a-3p|ENSBTAG00000016243	bta-let-7a-3p	ENSBTAG00000016243	HP vs.LP
bta-let-7a-3p|ENSBTAG00000016486	bta-let-7a-3p	ENSBTAG00000016486	HP vs.LP
bta-let-7a-3p|ENSBTAG00000016534	bta-let-7a-3p	ENSBTAG00000016534	HP vs.LP
bta-let-7a-3p|ENSBTAG00000016593	bta-let-7a-3p	ENSBTAG00000016593	HP vs.LP
bta-let-7a-3p|ENSBTAG00000016661	bta-let-7a-3p	ENSBTAG00000016661	HP vs.LP
bta-let-7a-3p|ENSBTAG00000016666	bta-let-7a-3p	ENSBTAG00000016666	HP vs.LP
bta-let-7a-3p|ENSBTAG00000016691	bta-let-7a-3p	ENSBTAG00000016691	HP vs.LP
bta-let-7a-3p|ENSBTAG00000016716	bta-let-7a-3p	ENSBTAG00000016716	HP vs.LP
bta-let-7a-3p|ENSBTAG00000016728	bta-let-7a-3p	ENSBTAG00000016728	HP vs.LP
bta-let-7a-3p|ENSBTAG00000016791	bta-let-7a-3p	ENSBTAG00000016791	HP vs.LP
bta-let-7a-3p|ENSBTAG00000017024	bta-let-7a-3p	ENSBTAG00000017024	HP vs.LP
bta-let-7a-3p|ENSBTAG00000017079	bta-let-7a-3p	ENSBTAG00000017079	HP vs.LP
bta-let-7a-3p|ENSBTAG00000017128	bta-let-7a-3p	ENSBTAG00000017128	HP vs.LP
bta-let-7a-3p|ENSBTAG00000017263	bta-let-7a-3p	ENSBTAG00000017263	HP vs.LP
bta-let-7a-3p|ENSBTAG00000017354	bta-let-7a-3p	ENSBTAG00000017354	HP vs.LP
bta-let-7a-3p|ENSBTAG00000017419	bta-let-7a-3p	ENSBTAG00000017419	HP vs.LP
bta-let-7a-3p|ENSBTAG00000017540	bta-let-7a-3p	ENSBTAG00000017540	HP vs.LP
bta-let-7a-3p|ENSBTAG00000017713	bta-let-7a-3p	ENSBTAG00000017713	HP vs.LP
bta-let-7a-3p|ENSBTAG00000017753	bta-let-7a-3p	ENSBTAG00000017753	HP vs.LP
bta-let-7a-3p|ENSBTAG00000017781	bta-let-7a-3p	ENSBTAG00000017781	HP vs.LP
bta-let-7a-3p|ENSBTAG00000017811	bta-let-7a-3p	ENSBTAG00000017811	HP vs.LP
bta-let-7a-3p|ENSBTAG00000017868	bta-let-7a-3p	ENSBTAG00000017868	HP vs.LP
bta-let-7a-3p|ENSBTAG00000017885	bta-let-7a-3p	ENSBTAG00000017885	HP vs.LP
bta-let-7a-3p|ENSBTAG00000017956	bta-let-7a-3p	ENSBTAG00000017956	HP vs.LP
bta-let-7a-3p|ENSBTAG00000018131	bta-let-7a-3p	ENSBTAG00000018131	HP vs.LP
bta-let-7a-3p|ENSBTAG00000018213	bta-let-7a-3p	ENSBTAG00000018213	HP vs.LP
bta-let-7a-3p|ENSBTAG00000018239	bta-let-7a-3p	ENSBTAG00000018239	HP vs.LP
bta-let-7a-3p|ENSBTAG00000018245	bta-let-7a-3p	ENSBTAG00000018245	HP vs.LP
bta-let-7a-3p|ENSBTAG00000018291	bta-let-7a-3p	ENSBTAG00000018291	HP vs.LP
bta-let-7a-3p|ENSBTAG00000018421	bta-let-7a-3p	ENSBTAG00000018421	HP vs.LP
bta-let-7a-3p|ENSBTAG00000018438	bta-let-7a-3p	ENSBTAG00000018438	HP vs.LP
bta-let-7a-3p|ENSBTAG00000018557	bta-let-7a-3p	ENSBTAG00000018557	HP vs.LP
bta-let-7a-3p|ENSBTAG00000018637	bta-let-7a-3p	ENSBTAG00000018637	HP vs.LP
bta-let-7a-3p|ENSBTAG00000018723	bta-let-7a-3p	ENSBTAG00000018723	HP vs.LP
bta-let-7a-3p|ENSBTAG00000018727	bta-let-7a-3p	ENSBTAG00000018727	HP vs.LP
bta-let-7a-3p|ENSBTAG00000018746	bta-let-7a-3p	ENSBTAG00000018746	HP vs.LP
bta-let-7a-3p|ENSBTAG00000018971	bta-let-7a-3p	ENSBTAG00000018971	HP vs.LP
bta-let-7a-3p|ENSBTAG00000018979	bta-let-7a-3p	ENSBTAG00000018979	HP vs.LP
bta-let-7a-3p|ENSBTAG00000019275	bta-let-7a-3p	ENSBTAG00000019275	HP vs.LP
bta-let-7a-3p|ENSBTAG00000019291	bta-let-7a-3p	ENSBTAG00000019291	HP vs.LP
bta-let-7a-3p|ENSBTAG00000019436	bta-let-7a-3p	ENSBTAG00000019436	HP vs.LP
bta-let-7a-3p|ENSBTAG00000019497	bta-let-7a-3p	ENSBTAG00000019497	HP vs.LP
bta-let-7a-3p|ENSBTAG00000019515	bta-let-7a-3p	ENSBTAG00000019515	HP vs.LP
bta-let-7a-3p|ENSBTAG00000019552	bta-let-7a-3p	ENSBTAG00000019552	HP vs.LP
bta-let-7a-3p|ENSBTAG00000019832	bta-let-7a-3p	ENSBTAG00000019832	HP vs.LP
bta-let-7a-3p|ENSBTAG00000019857	bta-let-7a-3p	ENSBTAG00000019857	HP vs.LP
bta-let-7a-3p|ENSBTAG00000019949	bta-let-7a-3p	ENSBTAG00000019949	HP vs.LP
bta-let-7a-3p|ENSBTAG00000019986	bta-let-7a-3p	ENSBTAG00000019986	HP vs.LP
bta-let-7a-3p|ENSBTAG00000020015	bta-let-7a-3p	ENSBTAG00000020015	HP vs.LP
bta-let-7a-3p|ENSBTAG00000020026	bta-let-7a-3p	ENSBTAG00000020026	HP vs.LP
bta-let-7a-3p|ENSBTAG00000020060	bta-let-7a-3p	ENSBTAG00000020060	HP vs.LP
bta-let-7a-3p|ENSBTAG00000020073	bta-let-7a-3p	ENSBTAG00000020073	HP vs.LP
bta-let-7a-3p|ENSBTAG00000020090	bta-let-7a-3p	ENSBTAG00000020090	HP vs.LP
bta-let-7a-3p|ENSBTAG00000020148	bta-let-7a-3p	ENSBTAG00000020148	HP vs.LP
bta-let-7a-3p|ENSBTAG00000020272	bta-let-7a-3p	ENSBTAG00000020272	HP vs.LP
bta-let-7a-3p|ENSBTAG00000020407	bta-let-7a-3p	ENSBTAG00000020407	HP vs.LP
bta-let-7a-3p|ENSBTAG00000020418	bta-let-7a-3p	ENSBTAG00000020418	HP vs.LP
bta-let-7a-3p|ENSBTAG00000020634	bta-let-7a-3p	ENSBTAG00000020634	HP vs.LP
bta-let-7a-3p|ENSBTAG00000020761	bta-let-7a-3p	ENSBTAG00000020761	HP vs.LP
bta-let-7a-3p|ENSBTAG00000020777	bta-let-7a-3p	ENSBTAG00000020777	HP vs.LP
bta-let-7a-3p|ENSBTAG00000020819	bta-let-7a-3p	ENSBTAG00000020819	HP vs.LP
bta-let-7a-3p|ENSBTAG00000020825	bta-let-7a-3p	ENSBTAG00000020825	HP vs.LP
bta-let-7a-3p|ENSBTAG00000020933	bta-let-7a-3p	ENSBTAG00000020933	HP vs.LP
bta-let-7a-3p|ENSBTAG00000020940	bta-let-7a-3p	ENSBTAG00000020940	HP vs.LP
bta-let-7a-3p|ENSBTAG00000020943	bta-let-7a-3p	ENSBTAG00000020943	HP vs.LP
bta-let-7a-3p|ENSBTAG00000020961	bta-let-7a-3p	ENSBTAG00000020961	HP vs.LP
bta-let-7a-3p|ENSBTAG00000021100	bta-let-7a-3p	ENSBTAG00000021100	HP vs.LP
bta-let-7a-3p|ENSBTAG00000021116	bta-let-7a-3p	ENSBTAG00000021116	HP vs.LP
bta-let-7a-3p|ENSBTAG00000021187	bta-let-7a-3p	ENSBTAG00000021187	HP vs.LP
bta-let-7a-3p|ENSBTAG00000021209	bta-let-7a-3p	ENSBTAG00000021209	HP vs.LP
bta-let-7a-3p|ENSBTAG00000021263	bta-let-7a-3p	ENSBTAG00000021263	HP vs.LP
bta-let-7a-3p|ENSBTAG00000021360	bta-let-7a-3p	ENSBTAG00000021360	HP vs.LP
bta-let-7a-3p|ENSBTAG00000021521	bta-let-7a-3p	ENSBTAG00000021521	HP vs.LP
bta-let-7a-3p|ENSBTAG00000021544	bta-let-7a-3p	ENSBTAG00000021544	HP vs.LP
bta-let-7a-3p|ENSBTAG00000021694	bta-let-7a-3p	ENSBTAG00000021694	HP vs.LP
bta-let-7a-3p|ENSBTAG00000021761	bta-let-7a-3p	ENSBTAG00000021761	HP vs.LP
bta-let-7a-3p|ENSBTAG00000021768	bta-let-7a-3p	ENSBTAG00000021768	HP vs.LP
bta-let-7a-3p|ENSBTAG00000021779	bta-let-7a-3p	ENSBTAG00000021779	HP vs.LP
bta-let-7a-3p|ENSBTAG00000021810	bta-let-7a-3p	ENSBTAG00000021810	HP vs.LP
bta-let-7a-3p|ENSBTAG00000021879	bta-let-7a-3p	ENSBTAG00000021879	HP vs.LP
bta-let-7a-3p|ENSBTAG00000021965	bta-let-7a-3p	ENSBTAG00000021965	HP vs.LP
bta-let-7a-3p|ENSBTAG00000021967	bta-let-7a-3p	ENSBTAG00000021967	HP vs.LP
bta-let-7a-3p|ENSBTAG00000022000	bta-let-7a-3p	ENSBTAG00000022000	HP vs.LP
bta-let-7a-3p|ENSBTAG00000022004	bta-let-7a-3p	ENSBTAG00000022004	HP vs.LP
bta-let-7a-3p|ENSBTAG00000023073	bta-let-7a-3p	ENSBTAG00000023073	HP vs.LP
bta-let-7a-3p|ENSBTAG00000023374	bta-let-7a-3p	ENSBTAG00000023374	HP vs.LP
bta-let-7a-3p|ENSBTAG00000023963	bta-let-7a-3p	ENSBTAG00000023963	HP vs.LP
bta-let-7a-3p|ENSBTAG00000024086	bta-let-7a-3p	ENSBTAG00000024086	HP vs.LP
bta-let-7a-3p|ENSBTAG00000024378	bta-let-7a-3p	ENSBTAG00000024378	HP vs.LP
bta-let-7a-3p|ENSBTAG00000024888	bta-let-7a-3p	ENSBTAG00000024888	HP vs.LP
bta-let-7a-3p|ENSBTAG00000024957	bta-let-7a-3p	ENSBTAG00000024957	HP vs.LP
bta-let-7a-3p|ENSBTAG00000025212	bta-let-7a-3p	ENSBTAG00000025212	HP vs.LP
bta-let-7a-3p|ENSBTAG00000025434	bta-let-7a-3p	ENSBTAG00000025434	HP vs.LP
bta-let-7a-3p|ENSBTAG00000026172	bta-let-7a-3p	ENSBTAG00000026172	HP vs.LP
bta-let-7a-3p|ENSBTAG00000026779	bta-let-7a-3p	ENSBTAG00000026779	HP vs.LP
bta-let-7a-3p|ENSBTAG00000027317	bta-let-7a-3p	ENSBTAG00000027317	HP vs.LP
bta-let-7a-3p|ENSBTAG00000027626	bta-let-7a-3p	ENSBTAG00000027626	HP vs.LP
bta-let-7a-3p|ENSBTAG00000027655	bta-let-7a-3p	ENSBTAG00000027655	HP vs.LP
bta-let-7a-3p|ENSBTAG00000027728	bta-let-7a-3p	ENSBTAG00000027728	HP vs.LP
bta-let-7a-3p|ENSBTAG00000030435	bta-let-7a-3p	ENSBTAG00000030435	HP vs.LP
bta-let-7a-3p|ENSBTAG00000030575	bta-let-7a-3p	ENSBTAG00000030575	HP vs.LP
bta-let-7a-3p|ENSBTAG00000030749	bta-let-7a-3p	ENSBTAG00000030749	HP vs.LP
bta-let-7a-3p|ENSBTAG00000031295	bta-let-7a-3p	ENSBTAG00000031295	HP vs.LP
bta-let-7a-3p|ENSBTAG00000031433	bta-let-7a-3p	ENSBTAG00000031433	HP vs.LP
bta-let-7a-3p|ENSBTAG00000031632	bta-let-7a-3p	ENSBTAG00000031632	HP vs.LP
bta-let-7a-3p|ENSBTAG00000031697	bta-let-7a-3p	ENSBTAG00000031697	HP vs.LP
bta-let-7a-3p|ENSBTAG00000031707	bta-let-7a-3p	ENSBTAG00000031707	HP vs.LP
bta-let-7a-3p|ENSBTAG00000031871	bta-let-7a-3p	ENSBTAG00000031871	HP vs.LP
bta-let-7a-3p|ENSBTAG00000032092	bta-let-7a-3p	ENSBTAG00000032092	HP vs.LP
bta-let-7a-3p|ENSBTAG00000032951	bta-let-7a-3p	ENSBTAG00000032951	HP vs.LP
bta-let-7a-3p|ENSBTAG00000033214	bta-let-7a-3p	ENSBTAG00000033214	HP vs.LP
bta-let-7a-3p|ENSBTAG00000034147	bta-let-7a-3p	ENSBTAG00000034147	HP vs.LP
bta-let-7a-3p|ENSBTAG00000034185	bta-let-7a-3p	ENSBTAG00000034185	HP vs.LP
bta-let-7a-3p|ENSBTAG00000034347	bta-let-7a-3p	ENSBTAG00000034347	HP vs.LP
bta-let-7a-3p|ENSBTAG00000034827	bta-let-7a-3p	ENSBTAG00000034827	HP vs.LP
bta-let-7a-3p|ENSBTAG00000035083	bta-let-7a-3p	ENSBTAG00000035083	HP vs.LP
bta-let-7a-3p|ENSBTAG00000037938	bta-let-7a-3p	ENSBTAG00000037938	HP vs.LP
bta-let-7a-3p|ENSBTAG00000038283	bta-let-7a-3p	ENSBTAG00000038283	HP vs.LP
bta-let-7a-3p|ENSBTAG00000038733	bta-let-7a-3p	ENSBTAG00000038733	HP vs.LP
bta-let-7a-3p|ENSBTAG00000038979	bta-let-7a-3p	ENSBTAG00000038979	HP vs.LP
bta-let-7a-3p|ENSBTAG00000039172	bta-let-7a-3p	ENSBTAG00000039172	HP vs.LP
bta-let-7a-3p|ENSBTAG00000039391	bta-let-7a-3p	ENSBTAG00000039391	HP vs.LP
bta-let-7a-3p|ENSBTAG00000039571	bta-let-7a-3p	ENSBTAG00000039571	HP vs.LP
bta-let-7a-3p|ENSBTAG00000039820	bta-let-7a-3p	ENSBTAG00000039820	HP vs.LP
bta-let-7a-3p|ENSBTAG00000040031	bta-let-7a-3p	ENSBTAG00000040031	HP vs.LP
bta-let-7a-3p|ENSBTAG00000040055	bta-let-7a-3p	ENSBTAG00000040055	HP vs.LP
bta-let-7a-3p|ENSBTAG00000040169	bta-let-7a-3p	ENSBTAG00000040169	HP vs.LP
bta-let-7a-3p|ENSBTAG00000040490	bta-let-7a-3p	ENSBTAG00000040490	HP vs.LP
bta-let-7a-3p|ENSBTAG00000040512	bta-let-7a-3p	ENSBTAG00000040512	HP vs.LP
bta-let-7a-3p|ENSBTAG00000043960	bta-let-7a-3p	ENSBTAG00000043960	HP vs.LP
bta-let-7a-3p|ENSBTAG00000044169	bta-let-7a-3p	ENSBTAG00000044169	HP vs.LP
bta-let-7a-3p|ENSBTAG00000046389	bta-let-7a-3p	ENSBTAG00000046389	HP vs.LP
bta-let-7a-3p|ENSBTAG00000046450	bta-let-7a-3p	ENSBTAG00000046450	HP vs.LP
bta-let-7a-3p|ENSBTAG00000046561	bta-let-7a-3p	ENSBTAG00000046561	HP vs.LP
bta-let-7a-3p|ENSBTAG00000047575	bta-let-7a-3p	ENSBTAG00000047575	HP vs.LP
bta-let-7a-3p|ENSBTAG00000047628	bta-let-7a-3p	ENSBTAG00000047628	HP vs.LP
bta-let-7f|ENSBTAG00000001497	bta-let-7f	ENSBTAG00000001497	HP vs.LP
bta-let-7f|ENSBTAG00000002488	bta-let-7f	ENSBTAG00000002488	HP vs.LP
bta-let-7f|ENSBTAG00000002724	bta-let-7f	ENSBTAG00000002724	HP vs.LP
bta-let-7f|ENSBTAG00000004791	bta-let-7f	ENSBTAG00000004791	HP vs.LP
bta-let-7f|ENSBTAG00000005089	bta-let-7f	ENSBTAG00000005089	HP vs.LP
bta-let-7f|ENSBTAG00000007315	bta-let-7f	ENSBTAG00000007315	HP vs.LP
bta-let-7f|ENSBTAG00000007743	bta-let-7f	ENSBTAG00000007743	HP vs.LP
bta-let-7f|ENSBTAG00000008642	bta-let-7f	ENSBTAG00000008642	HP vs.LP
bta-let-7f|ENSBTAG00000009213	bta-let-7f	ENSBTAG00000009213	HP vs.LP
bta-let-7f|ENSBTAG00000009736	bta-let-7f	ENSBTAG00000009736	HP vs.LP
bta-let-7f|ENSBTAG00000010871	bta-let-7f	ENSBTAG00000010871	HP vs.LP
bta-let-7f|ENSBTAG00000013066	bta-let-7f	ENSBTAG00000013066	HP vs.LP
bta-let-7f|ENSBTAG00000016622	bta-let-7f	ENSBTAG00000016622	HP vs.LP
bta-let-7f|ENSBTAG00000017024	bta-let-7f	ENSBTAG00000017024	HP vs.LP
bta-let-7f|ENSBTAG00000017443	bta-let-7f	ENSBTAG00000017443	HP vs.LP
bta-let-7f|ENSBTAG00000017545	bta-let-7f	ENSBTAG00000017545	HP vs.LP
bta-let-7f|ENSBTAG00000020327	bta-let-7f	ENSBTAG00000020327	HP vs.LP
bta-let-7f|ENSBTAG00000020810	bta-let-7f	ENSBTAG00000020810	HP vs.LP
bta-let-7f|ENSBTAG00000021361	bta-let-7f	ENSBTAG00000021361	HP vs.LP
bta-let-7f|ENSBTAG00000021697	bta-let-7f	ENSBTAG00000021697	HP vs.LP
bta-let-7f|ENSBTAG00000030646	bta-let-7f	ENSBTAG00000030646	HP vs.LP
bta-let-7f|ENSBTAG00000030977	bta-let-7f	ENSBTAG00000030977	HP vs.LP
bta-let-7f|ENSBTAG00000035254	bta-let-7f	ENSBTAG00000035254	HP vs.LP
bta-let-7f|ENSBTAG00000038195	bta-let-7f	ENSBTAG00000038195	HP vs.LP
bta-let-7f|ENSBTAG00000046580	bta-let-7f	ENSBTAG00000046580	HP vs.LP
bta-miR-143|ENSBTAG00000000894	bta-miR-143	ENSBTAG00000000894	HP vs.LP
bta-miR-143|ENSBTAG00000001002	bta-miR-143	ENSBTAG00000001002	HP vs.LP
bta-miR-143|ENSBTAG00000001323	bta-miR-143	ENSBTAG00000001323	HP vs.LP
bta-miR-143|ENSBTAG00000001457	bta-miR-143	ENSBTAG00000001457	HP vs.LP
bta-miR-143|ENSBTAG00000001729	bta-miR-143	ENSBTAG00000001729	HP vs.LP
bta-miR-143|ENSBTAG00000002816	bta-miR-143	ENSBTAG00000002816	HP vs.LP
bta-miR-143|ENSBTAG00000003490	bta-miR-143	ENSBTAG00000003490	HP vs.LP
bta-miR-143|ENSBTAG00000005397	bta-miR-143	ENSBTAG00000005397	HP vs.LP
bta-miR-143|ENSBTAG00000006118	bta-miR-143	ENSBTAG00000006118	HP vs.LP
bta-miR-143|ENSBTAG00000006835	bta-miR-143	ENSBTAG00000006835	HP vs.LP
bta-miR-143|ENSBTAG00000007773	bta-miR-143	ENSBTAG00000007773	HP vs.LP
bta-miR-143|ENSBTAG00000007961	bta-miR-143	ENSBTAG00000007961	HP vs.LP
bta-miR-143|ENSBTAG00000009995	bta-miR-143	ENSBTAG00000009995	HP vs.LP
bta-miR-143|ENSBTAG00000010611	bta-miR-143	ENSBTAG00000010611	HP vs.LP
bta-miR-143|ENSBTAG00000010871	bta-miR-143	ENSBTAG00000010871	HP vs.LP
bta-miR-143|ENSBTAG00000010990	bta-miR-143	ENSBTAG00000010990	HP vs.LP
bta-miR-143|ENSBTAG00000011953	bta-miR-143	ENSBTAG00000011953	HP vs.LP
bta-miR-143|ENSBTAG00000012142	bta-miR-143	ENSBTAG00000012142	HP vs.LP
bta-miR-143|ENSBTAG00000012262	bta-miR-143	ENSBTAG00000012262	HP vs.LP
bta-miR-143|ENSBTAG00000013303	bta-miR-143	ENSBTAG00000013303	HP vs.LP
bta-miR-143|ENSBTAG00000013499	bta-miR-143	ENSBTAG00000013499	HP vs.LP
bta-miR-143|ENSBTAG00000015902	bta-miR-143	ENSBTAG00000015902	HP vs.LP
bta-miR-143|ENSBTAG00000017443	bta-miR-143	ENSBTAG00000017443	HP vs.LP
bta-miR-143|ENSBTAG00000018999	bta-miR-143	ENSBTAG00000018999	HP vs.LP
bta-miR-143|ENSBTAG00000020892	bta-miR-143	ENSBTAG00000020892	HP vs.LP
bta-miR-143|ENSBTAG00000022721	bta-miR-143	ENSBTAG00000022721	HP vs.LP
bta-miR-143|ENSBTAG00000023666	bta-miR-143	ENSBTAG00000023666	HP vs.LP
bta-miR-143|ENSBTAG00000026111	bta-miR-143	ENSBTAG00000026111	HP vs.LP
bta-miR-143|ENSBTAG00000032021	bta-miR-143	ENSBTAG00000032021	HP vs.LP
bta-miR-143|ENSBTAG00000032844	bta-miR-143	ENSBTAG00000032844	HP vs.LP
bta-miR-143|ENSBTAG00000034192	bta-miR-143	ENSBTAG00000034192	HP vs.LP
bta-miR-143|ENSBTAG00000045887	bta-miR-143	ENSBTAG00000045887	HP vs.LP
bta-miR-143|ENSBTAG00000047330	bta-miR-143	ENSBTAG00000047330	HP vs.LP
bta-miR-144|ENSBTAG00000000252	bta-miR-144	ENSBTAG00000000252	HP vs.LP
bta-miR-144|ENSBTAG00000000469	bta-miR-144	ENSBTAG00000000469	HP vs.LP
bta-miR-144|ENSBTAG00000000967	bta-miR-144	ENSBTAG00000000967	HP vs.LP
bta-miR-144|ENSBTAG00000000979	bta-miR-144	ENSBTAG00000000979	HP vs.LP
bta-miR-144|ENSBTAG00000000990	bta-miR-144	ENSBTAG00000000990	HP vs.LP
bta-miR-144|ENSBTAG00000001019	bta-miR-144	ENSBTAG00000001019	HP vs.LP
bta-miR-144|ENSBTAG00000001161	bta-miR-144	ENSBTAG00000001161	HP vs.LP
bta-miR-144|ENSBTAG00000001419	bta-miR-144	ENSBTAG00000001419	HP vs.LP
bta-miR-144|ENSBTAG00000001656	bta-miR-144	ENSBTAG00000001656	HP vs.LP
bta-miR-144|ENSBTAG00000001962	bta-miR-144	ENSBTAG00000001962	HP vs.LP
bta-miR-144|ENSBTAG00000001968	bta-miR-144	ENSBTAG00000001968	HP vs.LP
bta-miR-144|ENSBTAG00000002116	bta-miR-144	ENSBTAG00000002116	HP vs.LP
bta-miR-144|ENSBTAG00000002126	bta-miR-144	ENSBTAG00000002126	HP vs.LP
bta-miR-144|ENSBTAG00000002179	bta-miR-144	ENSBTAG00000002179	HP vs.LP
bta-miR-144|ENSBTAG00000002298	bta-miR-144	ENSBTAG00000002298	HP vs.LP
bta-miR-144|ENSBTAG00000002573	bta-miR-144	ENSBTAG00000002573	HP vs.LP
bta-miR-144|ENSBTAG00000002641	bta-miR-144	ENSBTAG00000002641	HP vs.LP
bta-miR-144|ENSBTAG00000002699	bta-miR-144	ENSBTAG00000002699	HP vs.LP
bta-miR-144|ENSBTAG00000002703	bta-miR-144	ENSBTAG00000002703	HP vs.LP
bta-miR-144|ENSBTAG00000002742	bta-miR-144	ENSBTAG00000002742	HP vs.LP
bta-miR-144|ENSBTAG00000002768	bta-miR-144	ENSBTAG00000002768	HP vs.LP
bta-miR-144|ENSBTAG00000002848	bta-miR-144	ENSBTAG00000002848	HP vs.LP
bta-miR-144|ENSBTAG00000002918	bta-miR-144	ENSBTAG00000002918	HP vs.LP
bta-miR-144|ENSBTAG00000002985	bta-miR-144	ENSBTAG00000002985	HP vs.LP
bta-miR-144|ENSBTAG00000003084	bta-miR-144	ENSBTAG00000003084	HP vs.LP
bta-miR-144|ENSBTAG00000003098	bta-miR-144	ENSBTAG00000003098	HP vs.LP
bta-miR-144|ENSBTAG00000003397	bta-miR-144	ENSBTAG00000003397	HP vs.LP
bta-miR-144|ENSBTAG00000003422	bta-miR-144	ENSBTAG00000003422	HP vs.LP
bta-miR-144|ENSBTAG00000003455	bta-miR-144	ENSBTAG00000003455	HP vs.LP
bta-miR-144|ENSBTAG00000003474	bta-miR-144	ENSBTAG00000003474	HP vs.LP
bta-miR-144|ENSBTAG00000003547	bta-miR-144	ENSBTAG00000003547	HP vs.LP
bta-miR-144|ENSBTAG00000003642	bta-miR-144	ENSBTAG00000003642	HP vs.LP
bta-miR-144|ENSBTAG00000003650	bta-miR-144	ENSBTAG00000003650	HP vs.LP
bta-miR-144|ENSBTAG00000003652	bta-miR-144	ENSBTAG00000003652	HP vs.LP
bta-miR-144|ENSBTAG00000003712	bta-miR-144	ENSBTAG00000003712	HP vs.LP
bta-miR-144|ENSBTAG00000003866	bta-miR-144	ENSBTAG00000003866	HP vs.LP
bta-miR-144|ENSBTAG00000003897	bta-miR-144	ENSBTAG00000003897	HP vs.LP
bta-miR-144|ENSBTAG00000003904	bta-miR-144	ENSBTAG00000003904	HP vs.LP
bta-miR-144|ENSBTAG00000004021	bta-miR-144	ENSBTAG00000004021	HP vs.LP
bta-miR-144|ENSBTAG00000004085	bta-miR-144	ENSBTAG00000004085	HP vs.LP
bta-miR-144|ENSBTAG00000004161	bta-miR-144	ENSBTAG00000004161	HP vs.LP
bta-miR-144|ENSBTAG00000004171	bta-miR-144	ENSBTAG00000004171	HP vs.LP
bta-miR-144|ENSBTAG00000004310	bta-miR-144	ENSBTAG00000004310	HP vs.LP
bta-miR-144|ENSBTAG00000004371	bta-miR-144	ENSBTAG00000004371	HP vs.LP
bta-miR-144|ENSBTAG00000004558	bta-miR-144	ENSBTAG00000004558	HP vs.LP
bta-miR-144|ENSBTAG00000004574	bta-miR-144	ENSBTAG00000004574	HP vs.LP
bta-miR-144|ENSBTAG00000004832	bta-miR-144	ENSBTAG00000004832	HP vs.LP
bta-miR-144|ENSBTAG00000004912	bta-miR-144	ENSBTAG00000004912	HP vs.LP
bta-miR-144|ENSBTAG00000004948	bta-miR-144	ENSBTAG00000004948	HP vs.LP
bta-miR-144|ENSBTAG00000005127	bta-miR-144	ENSBTAG00000005127	HP vs.LP
bta-miR-144|ENSBTAG00000005158	bta-miR-144	ENSBTAG00000005158	HP vs.LP
bta-miR-144|ENSBTAG00000005207	bta-miR-144	ENSBTAG00000005207	HP vs.LP
bta-miR-144|ENSBTAG00000005260	bta-miR-144	ENSBTAG00000005260	HP vs.LP
bta-miR-144|ENSBTAG00000005316	bta-miR-144	ENSBTAG00000005316	HP vs.LP
bta-miR-144|ENSBTAG00000005664	bta-miR-144	ENSBTAG00000005664	HP vs.LP
bta-miR-144|ENSBTAG00000005754	bta-miR-144	ENSBTAG00000005754	HP vs.LP
bta-miR-144|ENSBTAG00000006033	bta-miR-144	ENSBTAG00000006033	HP vs.LP
bta-miR-144|ENSBTAG00000006118	bta-miR-144	ENSBTAG00000006118	HP vs.LP
bta-miR-144|ENSBTAG00000006140	bta-miR-144	ENSBTAG00000006140	HP vs.LP
bta-miR-144|ENSBTAG00000006287	bta-miR-144	ENSBTAG00000006287	HP vs.LP
bta-miR-144|ENSBTAG00000006296	bta-miR-144	ENSBTAG00000006296	HP vs.LP
bta-miR-144|ENSBTAG00000006546	bta-miR-144	ENSBTAG00000006546	HP vs.LP
bta-miR-144|ENSBTAG00000006714	bta-miR-144	ENSBTAG00000006714	HP vs.LP
bta-miR-144|ENSBTAG00000006719	bta-miR-144	ENSBTAG00000006719	HP vs.LP
bta-miR-144|ENSBTAG00000006721	bta-miR-144	ENSBTAG00000006721	HP vs.LP
bta-miR-144|ENSBTAG00000006735	bta-miR-144	ENSBTAG00000006735	HP vs.LP
bta-miR-144|ENSBTAG00000006801	bta-miR-144	ENSBTAG00000006801	HP vs.LP
bta-miR-144|ENSBTAG00000006816	bta-miR-144	ENSBTAG00000006816	HP vs.LP
bta-miR-144|ENSBTAG00000006886	bta-miR-144	ENSBTAG00000006886	HP vs.LP
bta-miR-144|ENSBTAG00000006970	bta-miR-144	ENSBTAG00000006970	HP vs.LP
bta-miR-144|ENSBTAG00000006984	bta-miR-144	ENSBTAG00000006984	HP vs.LP
bta-miR-144|ENSBTAG00000007189	bta-miR-144	ENSBTAG00000007189	HP vs.LP
bta-miR-144|ENSBTAG00000007270	bta-miR-144	ENSBTAG00000007270	HP vs.LP
bta-miR-144|ENSBTAG00000007447	bta-miR-144	ENSBTAG00000007447	HP vs.LP
bta-miR-144|ENSBTAG00000007449	bta-miR-144	ENSBTAG00000007449	HP vs.LP
bta-miR-144|ENSBTAG00000007840	bta-miR-144	ENSBTAG00000007840	HP vs.LP
bta-miR-144|ENSBTAG00000008054	bta-miR-144	ENSBTAG00000008054	HP vs.LP
bta-miR-144|ENSBTAG00000008248	bta-miR-144	ENSBTAG00000008248	HP vs.LP
bta-miR-144|ENSBTAG00000008341	bta-miR-144	ENSBTAG00000008341	HP vs.LP
bta-miR-144|ENSBTAG00000008523	bta-miR-144	ENSBTAG00000008523	HP vs.LP
bta-miR-144|ENSBTAG00000008664	bta-miR-144	ENSBTAG00000008664	HP vs.LP
bta-miR-144|ENSBTAG00000008737	bta-miR-144	ENSBTAG00000008737	HP vs.LP
bta-miR-144|ENSBTAG00000008880	bta-miR-144	ENSBTAG00000008880	HP vs.LP
bta-miR-144|ENSBTAG00000008959	bta-miR-144	ENSBTAG00000008959	HP vs.LP
bta-miR-144|ENSBTAG00000009103	bta-miR-144	ENSBTAG00000009103	HP vs.LP
bta-miR-144|ENSBTAG00000009275	bta-miR-144	ENSBTAG00000009275	HP vs.LP
bta-miR-144|ENSBTAG00000009383	bta-miR-144	ENSBTAG00000009383	HP vs.LP
bta-miR-144|ENSBTAG00000009451	bta-miR-144	ENSBTAG00000009451	HP vs.LP
bta-miR-144|ENSBTAG00000009541	bta-miR-144	ENSBTAG00000009541	HP vs.LP
bta-miR-144|ENSBTAG00000009812	bta-miR-144	ENSBTAG00000009812	HP vs.LP
bta-miR-144|ENSBTAG00000009889	bta-miR-144	ENSBTAG00000009889	HP vs.LP
bta-miR-144|ENSBTAG00000009962	bta-miR-144	ENSBTAG00000009962	HP vs.LP
bta-miR-144|ENSBTAG00000010109	bta-miR-144	ENSBTAG00000010109	HP vs.LP
bta-miR-144|ENSBTAG00000010505	bta-miR-144	ENSBTAG00000010505	HP vs.LP
bta-miR-144|ENSBTAG00000010564	bta-miR-144	ENSBTAG00000010564	HP vs.LP
bta-miR-144|ENSBTAG00000010611	bta-miR-144	ENSBTAG00000010611	HP vs.LP
bta-miR-144|ENSBTAG00000010613	bta-miR-144	ENSBTAG00000010613	HP vs.LP
bta-miR-144|ENSBTAG00000010647	bta-miR-144	ENSBTAG00000010647	HP vs.LP
bta-miR-144|ENSBTAG00000010701	bta-miR-144	ENSBTAG00000010701	HP vs.LP
bta-miR-144|ENSBTAG00000010774	bta-miR-144	ENSBTAG00000010774	HP vs.LP
bta-miR-144|ENSBTAG00000010792	bta-miR-144	ENSBTAG00000010792	HP vs.LP
bta-miR-144|ENSBTAG00000010799	bta-miR-144	ENSBTAG00000010799	HP vs.LP
bta-miR-144|ENSBTAG00000010850	bta-miR-144	ENSBTAG00000010850	HP vs.LP
bta-miR-144|ENSBTAG00000010885	bta-miR-144	ENSBTAG00000010885	HP vs.LP
bta-miR-144|ENSBTAG00000010990	bta-miR-144	ENSBTAG00000010990	HP vs.LP
bta-miR-144|ENSBTAG00000011010	bta-miR-144	ENSBTAG00000011010	HP vs.LP
bta-miR-144|ENSBTAG00000011019	bta-miR-144	ENSBTAG00000011019	HP vs.LP
bta-miR-144|ENSBTAG00000011075	bta-miR-144	ENSBTAG00000011075	HP vs.LP
bta-miR-144|ENSBTAG00000011198	bta-miR-144	ENSBTAG00000011198	HP vs.LP
bta-miR-144|ENSBTAG00000011252	bta-miR-144	ENSBTAG00000011252	HP vs.LP
bta-miR-144|ENSBTAG00000011344	bta-miR-144	ENSBTAG00000011344	HP vs.LP
bta-miR-144|ENSBTAG00000011494	bta-miR-144	ENSBTAG00000011494	HP vs.LP
bta-miR-144|ENSBTAG00000011528	bta-miR-144	ENSBTAG00000011528	HP vs.LP
bta-miR-144|ENSBTAG00000011692	bta-miR-144	ENSBTAG00000011692	HP vs.LP
bta-miR-144|ENSBTAG00000011779	bta-miR-144	ENSBTAG00000011779	HP vs.LP
bta-miR-144|ENSBTAG00000012074	bta-miR-144	ENSBTAG00000012074	HP vs.LP
bta-miR-144|ENSBTAG00000012081	bta-miR-144	ENSBTAG00000012081	HP vs.LP
bta-miR-144|ENSBTAG00000012119	bta-miR-144	ENSBTAG00000012119	HP vs.LP
bta-miR-144|ENSBTAG00000012142	bta-miR-144	ENSBTAG00000012142	HP vs.LP
bta-miR-144|ENSBTAG00000012261	bta-miR-144	ENSBTAG00000012261	HP vs.LP
bta-miR-144|ENSBTAG00000012353	bta-miR-144	ENSBTAG00000012353	HP vs.LP
bta-miR-144|ENSBTAG00000012448	bta-miR-144	ENSBTAG00000012448	HP vs.LP
bta-miR-144|ENSBTAG00000012450	bta-miR-144	ENSBTAG00000012450	HP vs.LP
bta-miR-144|ENSBTAG00000012456	bta-miR-144	ENSBTAG00000012456	HP vs.LP
bta-miR-144|ENSBTAG00000012586	bta-miR-144	ENSBTAG00000012586	HP vs.LP
bta-miR-144|ENSBTAG00000012673	bta-miR-144	ENSBTAG00000012673	HP vs.LP
bta-miR-144|ENSBTAG00000012860	bta-miR-144	ENSBTAG00000012860	HP vs.LP
bta-miR-144|ENSBTAG00000012885	bta-miR-144	ENSBTAG00000012885	HP vs.LP
bta-miR-144|ENSBTAG00000012938	bta-miR-144	ENSBTAG00000012938	HP vs.LP
bta-miR-144|ENSBTAG00000012982	bta-miR-144	ENSBTAG00000012982	HP vs.LP
bta-miR-144|ENSBTAG00000013072	bta-miR-144	ENSBTAG00000013072	HP vs.LP
bta-miR-144|ENSBTAG00000013224	bta-miR-144	ENSBTAG00000013224	HP vs.LP
bta-miR-144|ENSBTAG00000013309	bta-miR-144	ENSBTAG00000013309	HP vs.LP
bta-miR-144|ENSBTAG00000014024	bta-miR-144	ENSBTAG00000014024	HP vs.LP
bta-miR-144|ENSBTAG00000014057	bta-miR-144	ENSBTAG00000014057	HP vs.LP
bta-miR-144|ENSBTAG00000014130	bta-miR-144	ENSBTAG00000014130	HP vs.LP
bta-miR-144|ENSBTAG00000014175	bta-miR-144	ENSBTAG00000014175	HP vs.LP
bta-miR-144|ENSBTAG00000014269	bta-miR-144	ENSBTAG00000014269	HP vs.LP
bta-miR-144|ENSBTAG00000014451	bta-miR-144	ENSBTAG00000014451	HP vs.LP
bta-miR-144|ENSBTAG00000014520	bta-miR-144	ENSBTAG00000014520	HP vs.LP
bta-miR-144|ENSBTAG00000014766	bta-miR-144	ENSBTAG00000014766	HP vs.LP
bta-miR-144|ENSBTAG00000014791	bta-miR-144	ENSBTAG00000014791	HP vs.LP
bta-miR-144|ENSBTAG00000015069	bta-miR-144	ENSBTAG00000015069	HP vs.LP
bta-miR-144|ENSBTAG00000015100	bta-miR-144	ENSBTAG00000015100	HP vs.LP
bta-miR-144|ENSBTAG00000015193	bta-miR-144	ENSBTAG00000015193	HP vs.LP
bta-miR-144|ENSBTAG00000015354	bta-miR-144	ENSBTAG00000015354	HP vs.LP
bta-miR-144|ENSBTAG00000015728	bta-miR-144	ENSBTAG00000015728	HP vs.LP
bta-miR-144|ENSBTAG00000015751	bta-miR-144	ENSBTAG00000015751	HP vs.LP
bta-miR-144|ENSBTAG00000015780	bta-miR-144	ENSBTAG00000015780	HP vs.LP
bta-miR-144|ENSBTAG00000016007	bta-miR-144	ENSBTAG00000016007	HP vs.LP
bta-miR-144|ENSBTAG00000016122	bta-miR-144	ENSBTAG00000016122	HP vs.LP
bta-miR-144|ENSBTAG00000016282	bta-miR-144	ENSBTAG00000016282	HP vs.LP
bta-miR-144|ENSBTAG00000016309	bta-miR-144	ENSBTAG00000016309	HP vs.LP
bta-miR-144|ENSBTAG00000016369	bta-miR-144	ENSBTAG00000016369	HP vs.LP
bta-miR-144|ENSBTAG00000016622	bta-miR-144	ENSBTAG00000016622	HP vs.LP
bta-miR-144|ENSBTAG00000016730	bta-miR-144	ENSBTAG00000016730	HP vs.LP
bta-miR-144|ENSBTAG00000016744	bta-miR-144	ENSBTAG00000016744	HP vs.LP
bta-miR-144|ENSBTAG00000016975	bta-miR-144	ENSBTAG00000016975	HP vs.LP
bta-miR-144|ENSBTAG00000017077	bta-miR-144	ENSBTAG00000017077	HP vs.LP
bta-miR-144|ENSBTAG00000017133	bta-miR-144	ENSBTAG00000017133	HP vs.LP
bta-miR-144|ENSBTAG00000017165	bta-miR-144	ENSBTAG00000017165	HP vs.LP
bta-miR-144|ENSBTAG00000017395	bta-miR-144	ENSBTAG00000017395	HP vs.LP
bta-miR-144|ENSBTAG00000018050	bta-miR-144	ENSBTAG00000018050	HP vs.LP
bta-miR-144|ENSBTAG00000018114	bta-miR-144	ENSBTAG00000018114	HP vs.LP
bta-miR-144|ENSBTAG00000018280	bta-miR-144	ENSBTAG00000018280	HP vs.LP
bta-miR-144|ENSBTAG00000018299	bta-miR-144	ENSBTAG00000018299	HP vs.LP
bta-miR-144|ENSBTAG00000018562	bta-miR-144	ENSBTAG00000018562	HP vs.LP
bta-miR-144|ENSBTAG00000018704	bta-miR-144	ENSBTAG00000018704	HP vs.LP
bta-miR-144|ENSBTAG00000018715	bta-miR-144	ENSBTAG00000018715	HP vs.LP
bta-miR-144|ENSBTAG00000019071	bta-miR-144	ENSBTAG00000019071	HP vs.LP
bta-miR-144|ENSBTAG00000019115	bta-miR-144	ENSBTAG00000019115	HP vs.LP
bta-miR-144|ENSBTAG00000019220	bta-miR-144	ENSBTAG00000019220	HP vs.LP
bta-miR-144|ENSBTAG00000019434	bta-miR-144	ENSBTAG00000019434	HP vs.LP
bta-miR-144|ENSBTAG00000019470	bta-miR-144	ENSBTAG00000019470	HP vs.LP
bta-miR-144|ENSBTAG00000019684	bta-miR-144	ENSBTAG00000019684	HP vs.LP
bta-miR-144|ENSBTAG00000019794	bta-miR-144	ENSBTAG00000019794	HP vs.LP
bta-miR-144|ENSBTAG00000019838	bta-miR-144	ENSBTAG00000019838	HP vs.LP
bta-miR-144|ENSBTAG00000019848	bta-miR-144	ENSBTAG00000019848	HP vs.LP
bta-miR-144|ENSBTAG00000020023	bta-miR-144	ENSBTAG00000020023	HP vs.LP
bta-miR-144|ENSBTAG00000020026	bta-miR-144	ENSBTAG00000020026	HP vs.LP
bta-miR-144|ENSBTAG00000020035	bta-miR-144	ENSBTAG00000020035	HP vs.LP
bta-miR-144|ENSBTAG00000020154	bta-miR-144	ENSBTAG00000020154	HP vs.LP
bta-miR-144|ENSBTAG00000020227	bta-miR-144	ENSBTAG00000020227	HP vs.LP
bta-miR-144|ENSBTAG00000020270	bta-miR-144	ENSBTAG00000020270	HP vs.LP
bta-miR-144|ENSBTAG00000020632	bta-miR-144	ENSBTAG00000020632	HP vs.LP
bta-miR-144|ENSBTAG00000020796	bta-miR-144	ENSBTAG00000020796	HP vs.LP
bta-miR-144|ENSBTAG00000020865	bta-miR-144	ENSBTAG00000020865	HP vs.LP
bta-miR-144|ENSBTAG00000020936	bta-miR-144	ENSBTAG00000020936	HP vs.LP
bta-miR-144|ENSBTAG00000020937	bta-miR-144	ENSBTAG00000020937	HP vs.LP
bta-miR-144|ENSBTAG00000021416	bta-miR-144	ENSBTAG00000021416	HP vs.LP
bta-miR-144|ENSBTAG00000021583	bta-miR-144	ENSBTAG00000021583	HP vs.LP
bta-miR-144|ENSBTAG00000021678	bta-miR-144	ENSBTAG00000021678	HP vs.LP
bta-miR-144|ENSBTAG00000021686	bta-miR-144	ENSBTAG00000021686	HP vs.LP
bta-miR-144|ENSBTAG00000021945	bta-miR-144	ENSBTAG00000021945	HP vs.LP
bta-miR-144|ENSBTAG00000021960	bta-miR-144	ENSBTAG00000021960	HP vs.LP
bta-miR-144|ENSBTAG00000021969	bta-miR-144	ENSBTAG00000021969	HP vs.LP
bta-miR-144|ENSBTAG00000023416	bta-miR-144	ENSBTAG00000023416	HP vs.LP
bta-miR-144|ENSBTAG00000025853	bta-miR-144	ENSBTAG00000025853	HP vs.LP
bta-miR-144|ENSBTAG00000026586	bta-miR-144	ENSBTAG00000026586	HP vs.LP
bta-miR-144|ENSBTAG00000027326	bta-miR-144	ENSBTAG00000027326	HP vs.LP
bta-miR-144|ENSBTAG00000030225	bta-miR-144	ENSBTAG00000030225	HP vs.LP
bta-miR-144|ENSBTAG00000030305	bta-miR-144	ENSBTAG00000030305	HP vs.LP
bta-miR-144|ENSBTAG00000030646	bta-miR-144	ENSBTAG00000030646	HP vs.LP
bta-miR-144|ENSBTAG00000032518	bta-miR-144	ENSBTAG00000032518	HP vs.LP
bta-miR-144|ENSBTAG00000032848	bta-miR-144	ENSBTAG00000032848	HP vs.LP
bta-miR-144|ENSBTAG00000033248	bta-miR-144	ENSBTAG00000033248	HP vs.LP
bta-miR-144|ENSBTAG00000033351	bta-miR-144	ENSBTAG00000033351	HP vs.LP
bta-miR-144|ENSBTAG00000033460	bta-miR-144	ENSBTAG00000033460	HP vs.LP
bta-miR-144|ENSBTAG00000033679	bta-miR-144	ENSBTAG00000033679	HP vs.LP
bta-miR-144|ENSBTAG00000037972	bta-miR-144	ENSBTAG00000037972	HP vs.LP
bta-miR-144|ENSBTAG00000038186	bta-miR-144	ENSBTAG00000038186	HP vs.LP
bta-miR-144|ENSBTAG00000038195	bta-miR-144	ENSBTAG00000038195	HP vs.LP
bta-miR-144|ENSBTAG00000038477	bta-miR-144	ENSBTAG00000038477	HP vs.LP
bta-miR-144|ENSBTAG00000038495	bta-miR-144	ENSBTAG00000038495	HP vs.LP
bta-miR-144|ENSBTAG00000038869	bta-miR-144	ENSBTAG00000038869	HP vs.LP
bta-miR-144|ENSBTAG00000039162	bta-miR-144	ENSBTAG00000039162	HP vs.LP
bta-miR-144|ENSBTAG00000039462	bta-miR-144	ENSBTAG00000039462	HP vs.LP
bta-miR-144|ENSBTAG00000039635	bta-miR-144	ENSBTAG00000039635	HP vs.LP
bta-miR-144|ENSBTAG00000039684	bta-miR-144	ENSBTAG00000039684	HP vs.LP
bta-miR-144|ENSBTAG00000040368	bta-miR-144	ENSBTAG00000040368	HP vs.LP
bta-miR-144|ENSBTAG00000044175	bta-miR-144	ENSBTAG00000044175	HP vs.LP
bta-miR-144|ENSBTAG00000045744	bta-miR-144	ENSBTAG00000045744	HP vs.LP
bta-miR-144|ENSBTAG00000045794	bta-miR-144	ENSBTAG00000045794	HP vs.LP
bta-miR-144|ENSBTAG00000045828	bta-miR-144	ENSBTAG00000045828	HP vs.LP
bta-miR-144|ENSBTAG00000046609	bta-miR-144	ENSBTAG00000046609	HP vs.LP
bta-miR-144|ENSBTAG00000047314	bta-miR-144	ENSBTAG00000047314	HP vs.LP
bta-miR-144|ENSBTAG00000047586	bta-miR-144	ENSBTAG00000047586	HP vs.LP
bta-miR-146a|ENSBTAG00000000111	bta-miR-146a	ENSBTAG00000000111	HP vs.LP
bta-miR-146a|ENSBTAG00000000619	bta-miR-146a	ENSBTAG00000000619	HP vs.LP
bta-miR-146a|ENSBTAG00000000831	bta-miR-146a	ENSBTAG00000000831	HP vs.LP
bta-miR-146a|ENSBTAG00000001457	bta-miR-146a	ENSBTAG00000001457	HP vs.LP
bta-miR-146a|ENSBTAG00000001562	bta-miR-146a	ENSBTAG00000001562	HP vs.LP
bta-miR-146a|ENSBTAG00000002985	bta-miR-146a	ENSBTAG00000002985	HP vs.LP
bta-miR-146a|ENSBTAG00000003358	bta-miR-146a	ENSBTAG00000003358	HP vs.LP
bta-miR-146a|ENSBTAG00000003490	bta-miR-146a	ENSBTAG00000003490	HP vs.LP
bta-miR-146a|ENSBTAG00000003758	bta-miR-146a	ENSBTAG00000003758	HP vs.LP
bta-miR-146a|ENSBTAG00000003894	bta-miR-146a	ENSBTAG00000003894	HP vs.LP
bta-miR-146a|ENSBTAG00000004344	bta-miR-146a	ENSBTAG00000004344	HP vs.LP
bta-miR-146a|ENSBTAG00000004499	bta-miR-146a	ENSBTAG00000004499	HP vs.LP
bta-miR-146a|ENSBTAG00000004999	bta-miR-146a	ENSBTAG00000004999	HP vs.LP
bta-miR-146a|ENSBTAG00000006287	bta-miR-146a	ENSBTAG00000006287	HP vs.LP
bta-miR-146a|ENSBTAG00000006349	bta-miR-146a	ENSBTAG00000006349	HP vs.LP
bta-miR-146a|ENSBTAG00000006984	bta-miR-146a	ENSBTAG00000006984	HP vs.LP
bta-miR-146a|ENSBTAG00000007213	bta-miR-146a	ENSBTAG00000007213	HP vs.LP
bta-miR-146a|ENSBTAG00000007588	bta-miR-146a	ENSBTAG00000007588	HP vs.LP
bta-miR-146a|ENSBTAG00000007695	bta-miR-146a	ENSBTAG00000007695	HP vs.LP
bta-miR-146a|ENSBTAG00000009585	bta-miR-146a	ENSBTAG00000009585	HP vs.LP
bta-miR-146a|ENSBTAG00000011022	bta-miR-146a	ENSBTAG00000011022	HP vs.LP
bta-miR-146a|ENSBTAG00000011990	bta-miR-146a	ENSBTAG00000011990	HP vs.LP
bta-miR-146a|ENSBTAG00000012353	bta-miR-146a	ENSBTAG00000012353	HP vs.LP
bta-miR-146a|ENSBTAG00000012771	bta-miR-146a	ENSBTAG00000012771	HP vs.LP
bta-miR-146a|ENSBTAG00000014229	bta-miR-146a	ENSBTAG00000014229	HP vs.LP
bta-miR-146a|ENSBTAG00000014420	bta-miR-146a	ENSBTAG00000014420	HP vs.LP
bta-miR-146a|ENSBTAG00000016819	bta-miR-146a	ENSBTAG00000016819	HP vs.LP
bta-miR-146a|ENSBTAG00000017443	bta-miR-146a	ENSBTAG00000017443	HP vs.LP
bta-miR-146a|ENSBTAG00000017866	bta-miR-146a	ENSBTAG00000017866	HP vs.LP
bta-miR-146a|ENSBTAG00000018007	bta-miR-146a	ENSBTAG00000018007	HP vs.LP
bta-miR-146a|ENSBTAG00000019700	bta-miR-146a	ENSBTAG00000019700	HP vs.LP
bta-miR-146a|ENSBTAG00000019798	bta-miR-146a	ENSBTAG00000019798	HP vs.LP
bta-miR-146a|ENSBTAG00000020418	bta-miR-146a	ENSBTAG00000020418	HP vs.LP
bta-miR-146a|ENSBTAG00000021392	bta-miR-146a	ENSBTAG00000021392	HP vs.LP
bta-miR-146a|ENSBTAG00000021456	bta-miR-146a	ENSBTAG00000021456	HP vs.LP
bta-miR-146a|ENSBTAG00000021697	bta-miR-146a	ENSBTAG00000021697	HP vs.LP
bta-miR-146a|ENSBTAG00000023198	bta-miR-146a	ENSBTAG00000023198	HP vs.LP
bta-miR-146a|ENSBTAG00000023416	bta-miR-146a	ENSBTAG00000023416	HP vs.LP
bta-miR-146a|ENSBTAG00000027126	bta-miR-146a	ENSBTAG00000027126	HP vs.LP
bta-miR-146a|ENSBTAG00000030977	bta-miR-146a	ENSBTAG00000030977	HP vs.LP
bta-miR-146a|ENSBTAG00000032021	bta-miR-146a	ENSBTAG00000032021	HP vs.LP
bta-miR-146a|ENSBTAG00000032183	bta-miR-146a	ENSBTAG00000032183	HP vs.LP
bta-miR-146a|ENSBTAG00000034192	bta-miR-146a	ENSBTAG00000034192	HP vs.LP
bta-miR-146a|ENSBTAG00000039163	bta-miR-146a	ENSBTAG00000039163	HP vs.LP
bta-miR-146a|ENSBTAG00000046609	bta-miR-146a	ENSBTAG00000046609	HP vs.LP
bta-miR-146a|ENSBTAG00000046797	bta-miR-146a	ENSBTAG00000046797	HP vs.LP
bta-miR-146b|ENSBTAG00000000831	bta-miR-146b	ENSBTAG00000000831	HP vs.LP
bta-miR-146b|ENSBTAG00000001457	bta-miR-146b	ENSBTAG00000001457	HP vs.LP
bta-miR-146b|ENSBTAG00000001562	bta-miR-146b	ENSBTAG00000001562	HP vs.LP
bta-miR-146b|ENSBTAG00000002985	bta-miR-146b	ENSBTAG00000002985	HP vs.LP
bta-miR-146b|ENSBTAG00000003358	bta-miR-146b	ENSBTAG00000003358	HP vs.LP
bta-miR-146b|ENSBTAG00000003490	bta-miR-146b	ENSBTAG00000003490	HP vs.LP
bta-miR-146b|ENSBTAG00000003758	bta-miR-146b	ENSBTAG00000003758	HP vs.LP
bta-miR-146b|ENSBTAG00000003894	bta-miR-146b	ENSBTAG00000003894	HP vs.LP
bta-miR-146b|ENSBTAG00000004344	bta-miR-146b	ENSBTAG00000004344	HP vs.LP
bta-miR-146b|ENSBTAG00000004777	bta-miR-146b	ENSBTAG00000004777	HP vs.LP
bta-miR-146b|ENSBTAG00000006287	bta-miR-146b	ENSBTAG00000006287	HP vs.LP
bta-miR-146b|ENSBTAG00000006349	bta-miR-146b	ENSBTAG00000006349	HP vs.LP
bta-miR-146b|ENSBTAG00000006984	bta-miR-146b	ENSBTAG00000006984	HP vs.LP
bta-miR-146b|ENSBTAG00000007213	bta-miR-146b	ENSBTAG00000007213	HP vs.LP
bta-miR-146b|ENSBTAG00000007315	bta-miR-146b	ENSBTAG00000007315	HP vs.LP
bta-miR-146b|ENSBTAG00000007498	bta-miR-146b	ENSBTAG00000007498	HP vs.LP
bta-miR-146b|ENSBTAG00000007588	bta-miR-146b	ENSBTAG00000007588	HP vs.LP
bta-miR-146b|ENSBTAG00000007695	bta-miR-146b	ENSBTAG00000007695	HP vs.LP
bta-miR-146b|ENSBTAG00000009585	bta-miR-146b	ENSBTAG00000009585	HP vs.LP
bta-miR-146b|ENSBTAG00000011022	bta-miR-146b	ENSBTAG00000011022	HP vs.LP
bta-miR-146b|ENSBTAG00000011990	bta-miR-146b	ENSBTAG00000011990	HP vs.LP
bta-miR-146b|ENSBTAG00000012353	bta-miR-146b	ENSBTAG00000012353	HP vs.LP
bta-miR-146b|ENSBTAG00000012771	bta-miR-146b	ENSBTAG00000012771	HP vs.LP
bta-miR-146b|ENSBTAG00000012918	bta-miR-146b	ENSBTAG00000012918	HP vs.LP
bta-miR-146b|ENSBTAG00000014229	bta-miR-146b	ENSBTAG00000014229	HP vs.LP
bta-miR-146b|ENSBTAG00000014420	bta-miR-146b	ENSBTAG00000014420	HP vs.LP
bta-miR-146b|ENSBTAG00000016819	bta-miR-146b	ENSBTAG00000016819	HP vs.LP
bta-miR-146b|ENSBTAG00000017443	bta-miR-146b	ENSBTAG00000017443	HP vs.LP
bta-miR-146b|ENSBTAG00000017866	bta-miR-146b	ENSBTAG00000017866	HP vs.LP
bta-miR-146b|ENSBTAG00000018007	bta-miR-146b	ENSBTAG00000018007	HP vs.LP
bta-miR-146b|ENSBTAG00000019700	bta-miR-146b	ENSBTAG00000019700	HP vs.LP
bta-miR-146b|ENSBTAG00000019798	bta-miR-146b	ENSBTAG00000019798	HP vs.LP
bta-miR-146b|ENSBTAG00000020418	bta-miR-146b	ENSBTAG00000020418	HP vs.LP
bta-miR-146b|ENSBTAG00000021392	bta-miR-146b	ENSBTAG00000021392	HP vs.LP
bta-miR-146b|ENSBTAG00000021456	bta-miR-146b	ENSBTAG00000021456	HP vs.LP
bta-miR-146b|ENSBTAG00000021697	bta-miR-146b	ENSBTAG00000021697	HP vs.LP
bta-miR-146b|ENSBTAG00000023198	bta-miR-146b	ENSBTAG00000023198	HP vs.LP
bta-miR-146b|ENSBTAG00000023416	bta-miR-146b	ENSBTAG00000023416	HP vs.LP
bta-miR-146b|ENSBTAG00000027126	bta-miR-146b	ENSBTAG00000027126	HP vs.LP
bta-miR-146b|ENSBTAG00000030977	bta-miR-146b	ENSBTAG00000030977	HP vs.LP
bta-miR-146b|ENSBTAG00000032021	bta-miR-146b	ENSBTAG00000032021	HP vs.LP
bta-miR-146b|ENSBTAG00000032183	bta-miR-146b	ENSBTAG00000032183	HP vs.LP
bta-miR-146b|ENSBTAG00000034192	bta-miR-146b	ENSBTAG00000034192	HP vs.LP
bta-miR-146b|ENSBTAG00000039163	bta-miR-146b	ENSBTAG00000039163	HP vs.LP
bta-miR-146b|ENSBTAG00000046609	bta-miR-146b	ENSBTAG00000046609	HP vs.LP
bta-miR-146b|ENSBTAG00000046797	bta-miR-146b	ENSBTAG00000046797	HP vs.LP
bta-miR-146b|ENSBTAG00000047766	bta-miR-146b	ENSBTAG00000047766	HP vs.LP
bta-miR-150|ENSBTAG00000001333	bta-miR-150	ENSBTAG00000001333	HP vs.LP
bta-miR-150|ENSBTAG00000001497	bta-miR-150	ENSBTAG00000001497	HP vs.LP
bta-miR-150|ENSBTAG00000001610	bta-miR-150	ENSBTAG00000001610	HP vs.LP
bta-miR-150|ENSBTAG00000001645	bta-miR-150	ENSBTAG00000001645	HP vs.LP
bta-miR-150|ENSBTAG00000002452	bta-miR-150	ENSBTAG00000002452	HP vs.LP
bta-miR-150|ENSBTAG00000005278	bta-miR-150	ENSBTAG00000005278	HP vs.LP
bta-miR-150|ENSBTAG00000005816	bta-miR-150	ENSBTAG00000005816	HP vs.LP
bta-miR-150|ENSBTAG00000006118	bta-miR-150	ENSBTAG00000006118	HP vs.LP
bta-miR-150|ENSBTAG00000006287	bta-miR-150	ENSBTAG00000006287	HP vs.LP
bta-miR-150|ENSBTAG00000008191	bta-miR-150	ENSBTAG00000008191	HP vs.LP
bta-miR-150|ENSBTAG00000008523	bta-miR-150	ENSBTAG00000008523	HP vs.LP
bta-miR-150|ENSBTAG00000010490	bta-miR-150	ENSBTAG00000010490	HP vs.LP
bta-miR-150|ENSBTAG00000011912	bta-miR-150	ENSBTAG00000011912	HP vs.LP
bta-miR-150|ENSBTAG00000012074	bta-miR-150	ENSBTAG00000012074	HP vs.LP
bta-miR-150|ENSBTAG00000013226	bta-miR-150	ENSBTAG00000013226	HP vs.LP
bta-miR-150|ENSBTAG00000014237	bta-miR-150	ENSBTAG00000014237	HP vs.LP
bta-miR-150|ENSBTAG00000014269	bta-miR-150	ENSBTAG00000014269	HP vs.LP
bta-miR-150|ENSBTAG00000014314	bta-miR-150	ENSBTAG00000014314	HP vs.LP
bta-miR-150|ENSBTAG00000015751	bta-miR-150	ENSBTAG00000015751	HP vs.LP
bta-miR-150|ENSBTAG00000016309	bta-miR-150	ENSBTAG00000016309	HP vs.LP
bta-miR-150|ENSBTAG00000016766	bta-miR-150	ENSBTAG00000016766	HP vs.LP
bta-miR-150|ENSBTAG00000019986	bta-miR-150	ENSBTAG00000019986	HP vs.LP
bta-miR-150|ENSBTAG00000021962	bta-miR-150	ENSBTAG00000021962	HP vs.LP
bta-miR-150|ENSBTAG00000030977	bta-miR-150	ENSBTAG00000030977	HP vs.LP
bta-miR-150|ENSBTAG00000046548	bta-miR-150	ENSBTAG00000046548	HP vs.LP
bta-miR-152|ENSBTAG00000000619	bta-miR-152	ENSBTAG00000000619	HP vs.LP
bta-miR-152|ENSBTAG00000001592	bta-miR-152	ENSBTAG00000001592	HP vs.LP
bta-miR-152|ENSBTAG00000001992	bta-miR-152	ENSBTAG00000001992	HP vs.LP
bta-miR-152|ENSBTAG00000002126	bta-miR-152	ENSBTAG00000002126	HP vs.LP
bta-miR-152|ENSBTAG00000003525	bta-miR-152	ENSBTAG00000003525	HP vs.LP
bta-miR-152|ENSBTAG00000004999	bta-miR-152	ENSBTAG00000004999	HP vs.LP
bta-miR-152|ENSBTAG00000005718	bta-miR-152	ENSBTAG00000005718	HP vs.LP
bta-miR-152|ENSBTAG00000006538	bta-miR-152	ENSBTAG00000006538	HP vs.LP
bta-miR-152|ENSBTAG00000006989	bta-miR-152	ENSBTAG00000006989	HP vs.LP
bta-miR-152|ENSBTAG00000008579	bta-miR-152	ENSBTAG00000008579	HP vs.LP
bta-miR-152|ENSBTAG00000009198	bta-miR-152	ENSBTAG00000009198	HP vs.LP
bta-miR-152|ENSBTAG00000009914	bta-miR-152	ENSBTAG00000009914	HP vs.LP
bta-miR-152|ENSBTAG00000010336	bta-miR-152	ENSBTAG00000010336	HP vs.LP
bta-miR-152|ENSBTAG00000011022	bta-miR-152	ENSBTAG00000011022	HP vs.LP
bta-miR-152|ENSBTAG00000011481	bta-miR-152	ENSBTAG00000011481	HP vs.LP
bta-miR-152|ENSBTAG00000013155	bta-miR-152	ENSBTAG00000013155	HP vs.LP
bta-miR-152|ENSBTAG00000013436	bta-miR-152	ENSBTAG00000013436	HP vs.LP
bta-miR-152|ENSBTAG00000013848	bta-miR-152	ENSBTAG00000013848	HP vs.LP
bta-miR-152|ENSBTAG00000014237	bta-miR-152	ENSBTAG00000014237	HP vs.LP
bta-miR-152|ENSBTAG00000014794	bta-miR-152	ENSBTAG00000014794	HP vs.LP
bta-miR-152|ENSBTAG00000015251	bta-miR-152	ENSBTAG00000015251	HP vs.LP
bta-miR-152|ENSBTAG00000016622	bta-miR-152	ENSBTAG00000016622	HP vs.LP
bta-miR-152|ENSBTAG00000017024	bta-miR-152	ENSBTAG00000017024	HP vs.LP
bta-miR-152|ENSBTAG00000018321	bta-miR-152	ENSBTAG00000018321	HP vs.LP
bta-miR-152|ENSBTAG00000019986	bta-miR-152	ENSBTAG00000019986	HP vs.LP
bta-miR-152|ENSBTAG00000021697	bta-miR-152	ENSBTAG00000021697	HP vs.LP
bta-miR-152|ENSBTAG00000034192	bta-miR-152	ENSBTAG00000034192	HP vs.LP
bta-miR-16a|ENSBTAG00000000204	bta-miR-16a	ENSBTAG00000000204	HP vs.LP
bta-miR-16a|ENSBTAG00000001000	bta-miR-16a	ENSBTAG00000001000	HP vs.LP
bta-miR-16a|ENSBTAG00000001659	bta-miR-16a	ENSBTAG00000001659	HP vs.LP
bta-miR-16a|ENSBTAG00000002985	bta-miR-16a	ENSBTAG00000002985	HP vs.LP
bta-miR-16a|ENSBTAG00000003015	bta-miR-16a	ENSBTAG00000003015	HP vs.LP
bta-miR-16a|ENSBTAG00000003084	bta-miR-16a	ENSBTAG00000003084	HP vs.LP
bta-miR-16a|ENSBTAG00000003242	bta-miR-16a	ENSBTAG00000003242	HP vs.LP
bta-miR-16a|ENSBTAG00000003525	bta-miR-16a	ENSBTAG00000003525	HP vs.LP
bta-miR-16a|ENSBTAG00000003570	bta-miR-16a	ENSBTAG00000003570	HP vs.LP
bta-miR-16a|ENSBTAG00000004286	bta-miR-16a	ENSBTAG00000004286	HP vs.LP
bta-miR-16a|ENSBTAG00000004499	bta-miR-16a	ENSBTAG00000004499	HP vs.LP
bta-miR-16a|ENSBTAG00000005269	bta-miR-16a	ENSBTAG00000005269	HP vs.LP
bta-miR-16a|ENSBTAG00000005718	bta-miR-16a	ENSBTAG00000005718	HP vs.LP
bta-miR-16a|ENSBTAG00000005957	bta-miR-16a	ENSBTAG00000005957	HP vs.LP
bta-miR-16a|ENSBTAG00000006287	bta-miR-16a	ENSBTAG00000006287	HP vs.LP
bta-miR-16a|ENSBTAG00000006689	bta-miR-16a	ENSBTAG00000006689	HP vs.LP
bta-miR-16a|ENSBTAG00000006707	bta-miR-16a	ENSBTAG00000006707	HP vs.LP
bta-miR-16a|ENSBTAG00000007192	bta-miR-16a	ENSBTAG00000007192	HP vs.LP
bta-miR-16a|ENSBTAG00000007732	bta-miR-16a	ENSBTAG00000007732	HP vs.LP
bta-miR-16a|ENSBTAG00000008004	bta-miR-16a	ENSBTAG00000008004	HP vs.LP
bta-miR-16a|ENSBTAG00000008054	bta-miR-16a	ENSBTAG00000008054	HP vs.LP
bta-miR-16a|ENSBTAG00000009732	bta-miR-16a	ENSBTAG00000009732	HP vs.LP
bta-miR-16a|ENSBTAG00000010505	bta-miR-16a	ENSBTAG00000010505	HP vs.LP
bta-miR-16a|ENSBTAG00000010737	bta-miR-16a	ENSBTAG00000010737	HP vs.LP
bta-miR-16a|ENSBTAG00000011022	bta-miR-16a	ENSBTAG00000011022	HP vs.LP
bta-miR-16a|ENSBTAG00000011613	bta-miR-16a	ENSBTAG00000011613	HP vs.LP
bta-miR-16a|ENSBTAG00000011953	bta-miR-16a	ENSBTAG00000011953	HP vs.LP
bta-miR-16a|ENSBTAG00000012074	bta-miR-16a	ENSBTAG00000012074	HP vs.LP
bta-miR-16a|ENSBTAG00000012771	bta-miR-16a	ENSBTAG00000012771	HP vs.LP
bta-miR-16a|ENSBTAG00000013436	bta-miR-16a	ENSBTAG00000013436	HP vs.LP
bta-miR-16a|ENSBTAG00000016128	bta-miR-16a	ENSBTAG00000016128	HP vs.LP
bta-miR-16a|ENSBTAG00000016309	bta-miR-16a	ENSBTAG00000016309	HP vs.LP
bta-miR-16a|ENSBTAG00000016622	bta-miR-16a	ENSBTAG00000016622	HP vs.LP
bta-miR-16a|ENSBTAG00000016772	bta-miR-16a	ENSBTAG00000016772	HP vs.LP
bta-miR-16a|ENSBTAG00000016891	bta-miR-16a	ENSBTAG00000016891	HP vs.LP
bta-miR-16a|ENSBTAG00000018562	bta-miR-16a	ENSBTAG00000018562	HP vs.LP
bta-miR-16a|ENSBTAG00000018936	bta-miR-16a	ENSBTAG00000018936	HP vs.LP
bta-miR-16a|ENSBTAG00000019029	bta-miR-16a	ENSBTAG00000019029	HP vs.LP
bta-miR-16a|ENSBTAG00000019520	bta-miR-16a	ENSBTAG00000019520	HP vs.LP
bta-miR-16a|ENSBTAG00000024849	bta-miR-16a	ENSBTAG00000024849	HP vs.LP
bta-miR-16a|ENSBTAG00000033331	bta-miR-16a	ENSBTAG00000033331	HP vs.LP
bta-miR-16a|ENSBTAG00000034952	bta-miR-16a	ENSBTAG00000034952	HP vs.LP
bta-miR-16a|ENSBTAG00000038085	bta-miR-16a	ENSBTAG00000038085	HP vs.LP
bta-miR-16a|ENSBTAG00000046609	bta-miR-16a	ENSBTAG00000046609	HP vs.LP
bta-miR-16a|ENSBTAG00000047760	bta-miR-16a	ENSBTAG00000047760	HP vs.LP
bta-miR-185|ENSBTAG00000000056	bta-miR-185	ENSBTAG00000000056	HP vs.LP
bta-miR-185|ENSBTAG00000000204	bta-miR-185	ENSBTAG00000000204	HP vs.LP
bta-miR-185|ENSBTAG00000000484	bta-miR-185	ENSBTAG00000000484	HP vs.LP
bta-miR-185|ENSBTAG00000000831	bta-miR-185	ENSBTAG00000000831	HP vs.LP
bta-miR-185|ENSBTAG00000001497	bta-miR-185	ENSBTAG00000001497	HP vs.LP
bta-miR-185|ENSBTAG00000001562	bta-miR-185	ENSBTAG00000001562	HP vs.LP
bta-miR-185|ENSBTAG00000001592	bta-miR-185	ENSBTAG00000001592	HP vs.LP
bta-miR-185|ENSBTAG00000002769	bta-miR-185	ENSBTAG00000002769	HP vs.LP
bta-miR-185|ENSBTAG00000002816	bta-miR-185	ENSBTAG00000002816	HP vs.LP
bta-miR-185|ENSBTAG00000003015	bta-miR-185	ENSBTAG00000003015	HP vs.LP
bta-miR-185|ENSBTAG00000003242	bta-miR-185	ENSBTAG00000003242	HP vs.LP
bta-miR-185|ENSBTAG00000003525	bta-miR-185	ENSBTAG00000003525	HP vs.LP
bta-miR-185|ENSBTAG00000004791	bta-miR-185	ENSBTAG00000004791	HP vs.LP
bta-miR-185|ENSBTAG00000005105	bta-miR-185	ENSBTAG00000005105	HP vs.LP
bta-miR-185|ENSBTAG00000005260	bta-miR-185	ENSBTAG00000005260	HP vs.LP
bta-miR-185|ENSBTAG00000005278	bta-miR-185	ENSBTAG00000005278	HP vs.LP
bta-miR-185|ENSBTAG00000005730	bta-miR-185	ENSBTAG00000005730	HP vs.LP
bta-miR-185|ENSBTAG00000006689	bta-miR-185	ENSBTAG00000006689	HP vs.LP
bta-miR-185|ENSBTAG00000006884	bta-miR-185	ENSBTAG00000006884	HP vs.LP
bta-miR-185|ENSBTAG00000006984	bta-miR-185	ENSBTAG00000006984	HP vs.LP
bta-miR-185|ENSBTAG00000007773	bta-miR-185	ENSBTAG00000007773	HP vs.LP
bta-miR-185|ENSBTAG00000008129	bta-miR-185	ENSBTAG00000008129	HP vs.LP
bta-miR-185|ENSBTAG00000008191	bta-miR-185	ENSBTAG00000008191	HP vs.LP
bta-miR-185|ENSBTAG00000008465	bta-miR-185	ENSBTAG00000008465	HP vs.LP
bta-miR-185|ENSBTAG00000008654	bta-miR-185	ENSBTAG00000008654	HP vs.LP
bta-miR-185|ENSBTAG00000009213	bta-miR-185	ENSBTAG00000009213	HP vs.LP
bta-miR-185|ENSBTAG00000009736	bta-miR-185	ENSBTAG00000009736	HP vs.LP
bta-miR-185|ENSBTAG00000010622	bta-miR-185	ENSBTAG00000010622	HP vs.LP
bta-miR-185|ENSBTAG00000010904	bta-miR-185	ENSBTAG00000010904	HP vs.LP
bta-miR-185|ENSBTAG00000010932	bta-miR-185	ENSBTAG00000010932	HP vs.LP
bta-miR-185|ENSBTAG00000010990	bta-miR-185	ENSBTAG00000010990	HP vs.LP
bta-miR-185|ENSBTAG00000011433	bta-miR-185	ENSBTAG00000011433	HP vs.LP
bta-miR-185|ENSBTAG00000011613	bta-miR-185	ENSBTAG00000011613	HP vs.LP
bta-miR-185|ENSBTAG00000011912	bta-miR-185	ENSBTAG00000011912	HP vs.LP
bta-miR-185|ENSBTAG00000012234	bta-miR-185	ENSBTAG00000012234	HP vs.LP
bta-miR-185|ENSBTAG00000012262	bta-miR-185	ENSBTAG00000012262	HP vs.LP
bta-miR-185|ENSBTAG00000012780	bta-miR-185	ENSBTAG00000012780	HP vs.LP
bta-miR-185|ENSBTAG00000012838	bta-miR-185	ENSBTAG00000012838	HP vs.LP
bta-miR-185|ENSBTAG00000013926	bta-miR-185	ENSBTAG00000013926	HP vs.LP
bta-miR-185|ENSBTAG00000014269	bta-miR-185	ENSBTAG00000014269	HP vs.LP
bta-miR-185|ENSBTAG00000014314	bta-miR-185	ENSBTAG00000014314	HP vs.LP
bta-miR-185|ENSBTAG00000015307	bta-miR-185	ENSBTAG00000015307	HP vs.LP
bta-miR-185|ENSBTAG00000015354	bta-miR-185	ENSBTAG00000015354	HP vs.LP
bta-miR-185|ENSBTAG00000016819	bta-miR-185	ENSBTAG00000016819	HP vs.LP
bta-miR-185|ENSBTAG00000017249	bta-miR-185	ENSBTAG00000017249	HP vs.LP
bta-miR-185|ENSBTAG00000018007	bta-miR-185	ENSBTAG00000018007	HP vs.LP
bta-miR-185|ENSBTAG00000018513	bta-miR-185	ENSBTAG00000018513	HP vs.LP
bta-miR-185|ENSBTAG00000018562	bta-miR-185	ENSBTAG00000018562	HP vs.LP
bta-miR-185|ENSBTAG00000018936	bta-miR-185	ENSBTAG00000018936	HP vs.LP
bta-miR-185|ENSBTAG00000018999	bta-miR-185	ENSBTAG00000018999	HP vs.LP
bta-miR-185|ENSBTAG00000019011	bta-miR-185	ENSBTAG00000019011	HP vs.LP
bta-miR-185|ENSBTAG00000019029	bta-miR-185	ENSBTAG00000019029	HP vs.LP
bta-miR-185|ENSBTAG00000019218	bta-miR-185	ENSBTAG00000019218	HP vs.LP
bta-miR-185|ENSBTAG00000019565	bta-miR-185	ENSBTAG00000019565	HP vs.LP
bta-miR-185|ENSBTAG00000019798	bta-miR-185	ENSBTAG00000019798	HP vs.LP
bta-miR-185|ENSBTAG00000019986	bta-miR-185	ENSBTAG00000019986	HP vs.LP
bta-miR-185|ENSBTAG00000020327	bta-miR-185	ENSBTAG00000020327	HP vs.LP
bta-miR-185|ENSBTAG00000020810	bta-miR-185	ENSBTAG00000020810	HP vs.LP
bta-miR-185|ENSBTAG00000021082	bta-miR-185	ENSBTAG00000021082	HP vs.LP
bta-miR-185|ENSBTAG00000021115	bta-miR-185	ENSBTAG00000021115	HP vs.LP
bta-miR-185|ENSBTAG00000021283	bta-miR-185	ENSBTAG00000021283	HP vs.LP
bta-miR-185|ENSBTAG00000021392	bta-miR-185	ENSBTAG00000021392	HP vs.LP
bta-miR-185|ENSBTAG00000021697	bta-miR-185	ENSBTAG00000021697	HP vs.LP
bta-miR-185|ENSBTAG00000023416	bta-miR-185	ENSBTAG00000023416	HP vs.LP
bta-miR-185|ENSBTAG00000026111	bta-miR-185	ENSBTAG00000026111	HP vs.LP
bta-miR-185|ENSBTAG00000027159	bta-miR-185	ENSBTAG00000027159	HP vs.LP
bta-miR-185|ENSBTAG00000027775	bta-miR-185	ENSBTAG00000027775	HP vs.LP
bta-miR-185|ENSBTAG00000030690	bta-miR-185	ENSBTAG00000030690	HP vs.LP
bta-miR-185|ENSBTAG00000030977	bta-miR-185	ENSBTAG00000030977	HP vs.LP
bta-miR-185|ENSBTAG00000031871	bta-miR-185	ENSBTAG00000031871	HP vs.LP
bta-miR-185|ENSBTAG00000033331	bta-miR-185	ENSBTAG00000033331	HP vs.LP
bta-miR-185|ENSBTAG00000038195	bta-miR-185	ENSBTAG00000038195	HP vs.LP
bta-miR-185|ENSBTAG00000039163	bta-miR-185	ENSBTAG00000039163	HP vs.LP
bta-miR-185|ENSBTAG00000045887	bta-miR-185	ENSBTAG00000045887	HP vs.LP
bta-miR-185|ENSBTAG00000046548	bta-miR-185	ENSBTAG00000046548	HP vs.LP
bta-miR-185|ENSBTAG00000047225	bta-miR-185	ENSBTAG00000047225	HP vs.LP
bta-miR-204|ENSBTAG00000000894	bta-miR-204	ENSBTAG00000000894	HP vs.LP
bta-miR-204|ENSBTAG00000001497	bta-miR-204	ENSBTAG00000001497	HP vs.LP
bta-miR-204|ENSBTAG00000001729	bta-miR-204	ENSBTAG00000001729	HP vs.LP
bta-miR-204|ENSBTAG00000001882	bta-miR-204	ENSBTAG00000001882	HP vs.LP
bta-miR-204|ENSBTAG00000002561	bta-miR-204	ENSBTAG00000002561	HP vs.LP
bta-miR-204|ENSBTAG00000003015	bta-miR-204	ENSBTAG00000003015	HP vs.LP
bta-miR-204|ENSBTAG00000003956	bta-miR-204	ENSBTAG00000003956	HP vs.LP
bta-miR-204|ENSBTAG00000004271	bta-miR-204	ENSBTAG00000004271	HP vs.LP
bta-miR-204|ENSBTAG00000004499	bta-miR-204	ENSBTAG00000004499	HP vs.LP
bta-miR-204|ENSBTAG00000005105	bta-miR-204	ENSBTAG00000005105	HP vs.LP
bta-miR-204|ENSBTAG00000005225	bta-miR-204	ENSBTAG00000005225	HP vs.LP
bta-miR-204|ENSBTAG00000005278	bta-miR-204	ENSBTAG00000005278	HP vs.LP
bta-miR-204|ENSBTAG00000005816	bta-miR-204	ENSBTAG00000005816	HP vs.LP
bta-miR-204|ENSBTAG00000006118	bta-miR-204	ENSBTAG00000006118	HP vs.LP
bta-miR-204|ENSBTAG00000006689	bta-miR-204	ENSBTAG00000006689	HP vs.LP
bta-miR-204|ENSBTAG00000006835	bta-miR-204	ENSBTAG00000006835	HP vs.LP
bta-miR-204|ENSBTAG00000007480	bta-miR-204	ENSBTAG00000007480	HP vs.LP
bta-miR-204|ENSBTAG00000007743	bta-miR-204	ENSBTAG00000007743	HP vs.LP
bta-miR-204|ENSBTAG00000008129	bta-miR-204	ENSBTAG00000008129	HP vs.LP
bta-miR-204|ENSBTAG00000008191	bta-miR-204	ENSBTAG00000008191	HP vs.LP
bta-miR-204|ENSBTAG00000008573	bta-miR-204	ENSBTAG00000008573	HP vs.LP
bta-miR-204|ENSBTAG00000009213	bta-miR-204	ENSBTAG00000009213	HP vs.LP
bta-miR-204|ENSBTAG00000009899	bta-miR-204	ENSBTAG00000009899	HP vs.LP
bta-miR-204|ENSBTAG00000011111	bta-miR-204	ENSBTAG00000011111	HP vs.LP
bta-miR-204|ENSBTAG00000011953	bta-miR-204	ENSBTAG00000011953	HP vs.LP
bta-miR-204|ENSBTAG00000012307	bta-miR-204	ENSBTAG00000012307	HP vs.LP
bta-miR-204|ENSBTAG00000015381	bta-miR-204	ENSBTAG00000015381	HP vs.LP
bta-miR-204|ENSBTAG00000016309	bta-miR-204	ENSBTAG00000016309	HP vs.LP
bta-miR-204|ENSBTAG00000017409	bta-miR-204	ENSBTAG00000017409	HP vs.LP
bta-miR-204|ENSBTAG00000017704	bta-miR-204	ENSBTAG00000017704	HP vs.LP
bta-miR-204|ENSBTAG00000018808	bta-miR-204	ENSBTAG00000018808	HP vs.LP
bta-miR-204|ENSBTAG00000019044	bta-miR-204	ENSBTAG00000019044	HP vs.LP
bta-miR-204|ENSBTAG00000019798	bta-miR-204	ENSBTAG00000019798	HP vs.LP
bta-miR-204|ENSBTAG00000019986	bta-miR-204	ENSBTAG00000019986	HP vs.LP
bta-miR-204|ENSBTAG00000020810	bta-miR-204	ENSBTAG00000020810	HP vs.LP
bta-miR-204|ENSBTAG00000021318	bta-miR-204	ENSBTAG00000021318	HP vs.LP
bta-miR-204|ENSBTAG00000021392	bta-miR-204	ENSBTAG00000021392	HP vs.LP
bta-miR-204|ENSBTAG00000021697	bta-miR-204	ENSBTAG00000021697	HP vs.LP
bta-miR-204|ENSBTAG00000023283	bta-miR-204	ENSBTAG00000023283	HP vs.LP
bta-miR-204|ENSBTAG00000023416	bta-miR-204	ENSBTAG00000023416	HP vs.LP
bta-miR-204|ENSBTAG00000030646	bta-miR-204	ENSBTAG00000030646	HP vs.LP
bta-miR-204|ENSBTAG00000032844	bta-miR-204	ENSBTAG00000032844	HP vs.LP
bta-miR-204|ENSBTAG00000046548	bta-miR-204	ENSBTAG00000046548	HP vs.LP
bta-miR-24-3p|ENSBTAG00000000831	bta-miR-24-3p	ENSBTAG00000000831	HP vs.LP
bta-miR-24-3p|ENSBTAG00000000854	bta-miR-24-3p	ENSBTAG00000000854	HP vs.LP
bta-miR-24-3p|ENSBTAG00000001002	bta-miR-24-3p	ENSBTAG00000001002	HP vs.LP
bta-miR-24-3p|ENSBTAG00000001592	bta-miR-24-3p	ENSBTAG00000001592	HP vs.LP
bta-miR-24-3p|ENSBTAG00000001659	bta-miR-24-3p	ENSBTAG00000001659	HP vs.LP
bta-miR-24-3p|ENSBTAG00000001780	bta-miR-24-3p	ENSBTAG00000001780	HP vs.LP
bta-miR-24-3p|ENSBTAG00000002561	bta-miR-24-3p	ENSBTAG00000002561	HP vs.LP
bta-miR-24-3p|ENSBTAG00000002769	bta-miR-24-3p	ENSBTAG00000002769	HP vs.LP
bta-miR-24-3p|ENSBTAG00000002816	bta-miR-24-3p	ENSBTAG00000002816	HP vs.LP
bta-miR-24-3p|ENSBTAG00000003015	bta-miR-24-3p	ENSBTAG00000003015	HP vs.LP
bta-miR-24-3p|ENSBTAG00000003525	bta-miR-24-3p	ENSBTAG00000003525	HP vs.LP
bta-miR-24-3p|ENSBTAG00000004688	bta-miR-24-3p	ENSBTAG00000004688	HP vs.LP
bta-miR-24-3p|ENSBTAG00000004777	bta-miR-24-3p	ENSBTAG00000004777	HP vs.LP
bta-miR-24-3p|ENSBTAG00000004791	bta-miR-24-3p	ENSBTAG00000004791	HP vs.LP
bta-miR-24-3p|ENSBTAG00000005105	bta-miR-24-3p	ENSBTAG00000005105	HP vs.LP
bta-miR-24-3p|ENSBTAG00000005730	bta-miR-24-3p	ENSBTAG00000005730	HP vs.LP
bta-miR-24-3p|ENSBTAG00000006193	bta-miR-24-3p	ENSBTAG00000006193	HP vs.LP
bta-miR-24-3p|ENSBTAG00000006355	bta-miR-24-3p	ENSBTAG00000006355	HP vs.LP
bta-miR-24-3p|ENSBTAG00000007315	bta-miR-24-3p	ENSBTAG00000007315	HP vs.LP
bta-miR-24-3p|ENSBTAG00000009914	bta-miR-24-3p	ENSBTAG00000009914	HP vs.LP
bta-miR-24-3p|ENSBTAG00000010007	bta-miR-24-3p	ENSBTAG00000010007	HP vs.LP
bta-miR-24-3p|ENSBTAG00000010170	bta-miR-24-3p	ENSBTAG00000010170	HP vs.LP
bta-miR-24-3p|ENSBTAG00000010371	bta-miR-24-3p	ENSBTAG00000010371	HP vs.LP
bta-miR-24-3p|ENSBTAG00000010490	bta-miR-24-3p	ENSBTAG00000010490	HP vs.LP
bta-miR-24-3p|ENSBTAG00000010860	bta-miR-24-3p	ENSBTAG00000010860	HP vs.LP
bta-miR-24-3p|ENSBTAG00000010871	bta-miR-24-3p	ENSBTAG00000010871	HP vs.LP
bta-miR-24-3p|ENSBTAG00000010990	bta-miR-24-3p	ENSBTAG00000010990	HP vs.LP
bta-miR-24-3p|ENSBTAG00000011000	bta-miR-24-3p	ENSBTAG00000011000	HP vs.LP
bta-miR-24-3p|ENSBTAG00000011757	bta-miR-24-3p	ENSBTAG00000011757	HP vs.LP
bta-miR-24-3p|ENSBTAG00000011912	bta-miR-24-3p	ENSBTAG00000011912	HP vs.LP
bta-miR-24-3p|ENSBTAG00000012141	bta-miR-24-3p	ENSBTAG00000012141	HP vs.LP
bta-miR-24-3p|ENSBTAG00000012242	bta-miR-24-3p	ENSBTAG00000012242	HP vs.LP
bta-miR-24-3p|ENSBTAG00000012348	bta-miR-24-3p	ENSBTAG00000012348	HP vs.LP
bta-miR-24-3p|ENSBTAG00000012771	bta-miR-24-3p	ENSBTAG00000012771	HP vs.LP
bta-miR-24-3p|ENSBTAG00000013848	bta-miR-24-3p	ENSBTAG00000013848	HP vs.LP
bta-miR-24-3p|ENSBTAG00000014237	bta-miR-24-3p	ENSBTAG00000014237	HP vs.LP
bta-miR-24-3p|ENSBTAG00000014269	bta-miR-24-3p	ENSBTAG00000014269	HP vs.LP
bta-miR-24-3p|ENSBTAG00000014463	bta-miR-24-3p	ENSBTAG00000014463	HP vs.LP
bta-miR-24-3p|ENSBTAG00000015249	bta-miR-24-3p	ENSBTAG00000015249	HP vs.LP
bta-miR-24-3p|ENSBTAG00000016231	bta-miR-24-3p	ENSBTAG00000016231	HP vs.LP
bta-miR-24-3p|ENSBTAG00000016296	bta-miR-24-3p	ENSBTAG00000016296	HP vs.LP
bta-miR-24-3p|ENSBTAG00000016821	bta-miR-24-3p	ENSBTAG00000016821	HP vs.LP
bta-miR-24-3p|ENSBTAG00000017104	bta-miR-24-3p	ENSBTAG00000017104	HP vs.LP
bta-miR-24-3p|ENSBTAG00000017393	bta-miR-24-3p	ENSBTAG00000017393	HP vs.LP
bta-miR-24-3p|ENSBTAG00000018321	bta-miR-24-3p	ENSBTAG00000018321	HP vs.LP
bta-miR-24-3p|ENSBTAG00000018562	bta-miR-24-3p	ENSBTAG00000018562	HP vs.LP
bta-miR-24-3p|ENSBTAG00000018579	bta-miR-24-3p	ENSBTAG00000018579	HP vs.LP
bta-miR-24-3p|ENSBTAG00000018936	bta-miR-24-3p	ENSBTAG00000018936	HP vs.LP
bta-miR-24-3p|ENSBTAG00000018999	bta-miR-24-3p	ENSBTAG00000018999	HP vs.LP
bta-miR-24-3p|ENSBTAG00000019986	bta-miR-24-3p	ENSBTAG00000019986	HP vs.LP
bta-miR-24-3p|ENSBTAG00000020327	bta-miR-24-3p	ENSBTAG00000020327	HP vs.LP
bta-miR-24-3p|ENSBTAG00000021318	bta-miR-24-3p	ENSBTAG00000021318	HP vs.LP
bta-miR-24-3p|ENSBTAG00000021364	bta-miR-24-3p	ENSBTAG00000021364	HP vs.LP
bta-miR-24-3p|ENSBTAG00000030977	bta-miR-24-3p	ENSBTAG00000030977	HP vs.LP
bta-miR-24-3p|ENSBTAG00000031160	bta-miR-24-3p	ENSBTAG00000031160	HP vs.LP
bta-miR-24-3p|ENSBTAG00000031327	bta-miR-24-3p	ENSBTAG00000031327	HP vs.LP
bta-miR-24-3p|ENSBTAG00000032819	bta-miR-24-3p	ENSBTAG00000032819	HP vs.LP
bta-miR-24-3p|ENSBTAG00000033331	bta-miR-24-3p	ENSBTAG00000033331	HP vs.LP
bta-miR-24-3p|ENSBTAG00000036101	bta-miR-24-3p	ENSBTAG00000036101	HP vs.LP
bta-miR-24-3p|ENSBTAG00000039163	bta-miR-24-3p	ENSBTAG00000039163	HP vs.LP
bta-miR-24-3p|ENSBTAG00000045887	bta-miR-24-3p	ENSBTAG00000045887	HP vs.LP
bta-miR-2478|ENSBTAG00000000013	bta-miR-2478	ENSBTAG00000000013	HP vs.LP
bta-miR-2478|ENSBTAG00000000108	bta-miR-2478	ENSBTAG00000000108	HP vs.LP
bta-miR-2478|ENSBTAG00000000179	bta-miR-2478	ENSBTAG00000000179	HP vs.LP
bta-miR-2478|ENSBTAG00000000246	bta-miR-2478	ENSBTAG00000000246	HP vs.LP
bta-miR-2478|ENSBTAG00000000275	bta-miR-2478	ENSBTAG00000000275	HP vs.LP
bta-miR-2478|ENSBTAG00000000455	bta-miR-2478	ENSBTAG00000000455	HP vs.LP
bta-miR-2478|ENSBTAG00000000562	bta-miR-2478	ENSBTAG00000000562	HP vs.LP
bta-miR-2478|ENSBTAG00000000655	bta-miR-2478	ENSBTAG00000000655	HP vs.LP
bta-miR-2478|ENSBTAG00000000678	bta-miR-2478	ENSBTAG00000000678	HP vs.LP
bta-miR-2478|ENSBTAG00000001069	bta-miR-2478	ENSBTAG00000001069	HP vs.LP
bta-miR-2478|ENSBTAG00000001105	bta-miR-2478	ENSBTAG00000001105	HP vs.LP
bta-miR-2478|ENSBTAG00000001139	bta-miR-2478	ENSBTAG00000001139	HP vs.LP
bta-miR-2478|ENSBTAG00000001161	bta-miR-2478	ENSBTAG00000001161	HP vs.LP
bta-miR-2478|ENSBTAG00000001233	bta-miR-2478	ENSBTAG00000001233	HP vs.LP
bta-miR-2478|ENSBTAG00000001295	bta-miR-2478	ENSBTAG00000001295	HP vs.LP
bta-miR-2478|ENSBTAG00000001352	bta-miR-2478	ENSBTAG00000001352	HP vs.LP
bta-miR-2478|ENSBTAG00000001385	bta-miR-2478	ENSBTAG00000001385	HP vs.LP
bta-miR-2478|ENSBTAG00000001497	bta-miR-2478	ENSBTAG00000001497	HP vs.LP
bta-miR-2478|ENSBTAG00000001619	bta-miR-2478	ENSBTAG00000001619	HP vs.LP
bta-miR-2478|ENSBTAG00000001648	bta-miR-2478	ENSBTAG00000001648	HP vs.LP
bta-miR-2478|ENSBTAG00000001788	bta-miR-2478	ENSBTAG00000001788	HP vs.LP
bta-miR-2478|ENSBTAG00000001827	bta-miR-2478	ENSBTAG00000001827	HP vs.LP
bta-miR-2478|ENSBTAG00000001962	bta-miR-2478	ENSBTAG00000001962	HP vs.LP
bta-miR-2478|ENSBTAG00000002534	bta-miR-2478	ENSBTAG00000002534	HP vs.LP
bta-miR-2478|ENSBTAG00000002561	bta-miR-2478	ENSBTAG00000002561	HP vs.LP
bta-miR-2478|ENSBTAG00000002566	bta-miR-2478	ENSBTAG00000002566	HP vs.LP
bta-miR-2478|ENSBTAG00000002624	bta-miR-2478	ENSBTAG00000002624	HP vs.LP
bta-miR-2478|ENSBTAG00000002769	bta-miR-2478	ENSBTAG00000002769	HP vs.LP
bta-miR-2478|ENSBTAG00000002813	bta-miR-2478	ENSBTAG00000002813	HP vs.LP
bta-miR-2478|ENSBTAG00000003215	bta-miR-2478	ENSBTAG00000003215	HP vs.LP
bta-miR-2478|ENSBTAG00000003238	bta-miR-2478	ENSBTAG00000003238	HP vs.LP
bta-miR-2478|ENSBTAG00000003298	bta-miR-2478	ENSBTAG00000003298	HP vs.LP
bta-miR-2478|ENSBTAG00000003304	bta-miR-2478	ENSBTAG00000003304	HP vs.LP
bta-miR-2478|ENSBTAG00000003588	bta-miR-2478	ENSBTAG00000003588	HP vs.LP
bta-miR-2478|ENSBTAG00000003695	bta-miR-2478	ENSBTAG00000003695	HP vs.LP
bta-miR-2478|ENSBTAG00000003702	bta-miR-2478	ENSBTAG00000003702	HP vs.LP
bta-miR-2478|ENSBTAG00000003866	bta-miR-2478	ENSBTAG00000003866	HP vs.LP
bta-miR-2478|ENSBTAG00000003935	bta-miR-2478	ENSBTAG00000003935	HP vs.LP
bta-miR-2478|ENSBTAG00000004115	bta-miR-2478	ENSBTAG00000004115	HP vs.LP
bta-miR-2478|ENSBTAG00000004240	bta-miR-2478	ENSBTAG00000004240	HP vs.LP
bta-miR-2478|ENSBTAG00000004288	bta-miR-2478	ENSBTAG00000004288	HP vs.LP
bta-miR-2478|ENSBTAG00000004337	bta-miR-2478	ENSBTAG00000004337	HP vs.LP
bta-miR-2478|ENSBTAG00000004368	bta-miR-2478	ENSBTAG00000004368	HP vs.LP
bta-miR-2478|ENSBTAG00000004538	bta-miR-2478	ENSBTAG00000004538	HP vs.LP
bta-miR-2478|ENSBTAG00000004597	bta-miR-2478	ENSBTAG00000004597	HP vs.LP
bta-miR-2478|ENSBTAG00000004672	bta-miR-2478	ENSBTAG00000004672	HP vs.LP
bta-miR-2478|ENSBTAG00000004922	bta-miR-2478	ENSBTAG00000004922	HP vs.LP
bta-miR-2478|ENSBTAG00000004989	bta-miR-2478	ENSBTAG00000004989	HP vs.LP
bta-miR-2478|ENSBTAG00000005105	bta-miR-2478	ENSBTAG00000005105	HP vs.LP
bta-miR-2478|ENSBTAG00000005246	bta-miR-2478	ENSBTAG00000005246	HP vs.LP
bta-miR-2478|ENSBTAG00000005278	bta-miR-2478	ENSBTAG00000005278	HP vs.LP
bta-miR-2478|ENSBTAG00000005454	bta-miR-2478	ENSBTAG00000005454	HP vs.LP
bta-miR-2478|ENSBTAG00000005464	bta-miR-2478	ENSBTAG00000005464	HP vs.LP
bta-miR-2478|ENSBTAG00000005478	bta-miR-2478	ENSBTAG00000005478	HP vs.LP
bta-miR-2478|ENSBTAG00000005524	bta-miR-2478	ENSBTAG00000005524	HP vs.LP
bta-miR-2478|ENSBTAG00000005678	bta-miR-2478	ENSBTAG00000005678	HP vs.LP
bta-miR-2478|ENSBTAG00000005751	bta-miR-2478	ENSBTAG00000005751	HP vs.LP
bta-miR-2478|ENSBTAG00000005763	bta-miR-2478	ENSBTAG00000005763	HP vs.LP
bta-miR-2478|ENSBTAG00000006035	bta-miR-2478	ENSBTAG00000006035	HP vs.LP
bta-miR-2478|ENSBTAG00000006043	bta-miR-2478	ENSBTAG00000006043	HP vs.LP
bta-miR-2478|ENSBTAG00000006067	bta-miR-2478	ENSBTAG00000006067	HP vs.LP
bta-miR-2478|ENSBTAG00000006104	bta-miR-2478	ENSBTAG00000006104	HP vs.LP
bta-miR-2478|ENSBTAG00000006118	bta-miR-2478	ENSBTAG00000006118	HP vs.LP
bta-miR-2478|ENSBTAG00000006208	bta-miR-2478	ENSBTAG00000006208	HP vs.LP
bta-miR-2478|ENSBTAG00000006250	bta-miR-2478	ENSBTAG00000006250	HP vs.LP
bta-miR-2478|ENSBTAG00000006325	bta-miR-2478	ENSBTAG00000006325	HP vs.LP
bta-miR-2478|ENSBTAG00000006378	bta-miR-2478	ENSBTAG00000006378	HP vs.LP
bta-miR-2478|ENSBTAG00000006482	bta-miR-2478	ENSBTAG00000006482	HP vs.LP
bta-miR-2478|ENSBTAG00000006755	bta-miR-2478	ENSBTAG00000006755	HP vs.LP
bta-miR-2478|ENSBTAG00000006835	bta-miR-2478	ENSBTAG00000006835	HP vs.LP
bta-miR-2478|ENSBTAG00000007184	bta-miR-2478	ENSBTAG00000007184	HP vs.LP
bta-miR-2478|ENSBTAG00000007272	bta-miR-2478	ENSBTAG00000007272	HP vs.LP
bta-miR-2478|ENSBTAG00000007306	bta-miR-2478	ENSBTAG00000007306	HP vs.LP
bta-miR-2478|ENSBTAG00000007512	bta-miR-2478	ENSBTAG00000007512	HP vs.LP
bta-miR-2478|ENSBTAG00000007578	bta-miR-2478	ENSBTAG00000007578	HP vs.LP
bta-miR-2478|ENSBTAG00000007591	bta-miR-2478	ENSBTAG00000007591	HP vs.LP
bta-miR-2478|ENSBTAG00000007813	bta-miR-2478	ENSBTAG00000007813	HP vs.LP
bta-miR-2478|ENSBTAG00000007921	bta-miR-2478	ENSBTAG00000007921	HP vs.LP
bta-miR-2478|ENSBTAG00000008004	bta-miR-2478	ENSBTAG00000008004	HP vs.LP
bta-miR-2478|ENSBTAG00000008053	bta-miR-2478	ENSBTAG00000008053	HP vs.LP
bta-miR-2478|ENSBTAG00000008154	bta-miR-2478	ENSBTAG00000008154	HP vs.LP
bta-miR-2478|ENSBTAG00000008294	bta-miR-2478	ENSBTAG00000008294	HP vs.LP
bta-miR-2478|ENSBTAG00000008341	bta-miR-2478	ENSBTAG00000008341	HP vs.LP
bta-miR-2478|ENSBTAG00000008523	bta-miR-2478	ENSBTAG00000008523	HP vs.LP
bta-miR-2478|ENSBTAG00000008728	bta-miR-2478	ENSBTAG00000008728	HP vs.LP
bta-miR-2478|ENSBTAG00000008807	bta-miR-2478	ENSBTAG00000008807	HP vs.LP
bta-miR-2478|ENSBTAG00000008852	bta-miR-2478	ENSBTAG00000008852	HP vs.LP
bta-miR-2478|ENSBTAG00000008863	bta-miR-2478	ENSBTAG00000008863	HP vs.LP
bta-miR-2478|ENSBTAG00000008915	bta-miR-2478	ENSBTAG00000008915	HP vs.LP
bta-miR-2478|ENSBTAG00000009372	bta-miR-2478	ENSBTAG00000009372	HP vs.LP
bta-miR-2478|ENSBTAG00000009381	bta-miR-2478	ENSBTAG00000009381	HP vs.LP
bta-miR-2478|ENSBTAG00000009431	bta-miR-2478	ENSBTAG00000009431	HP vs.LP
bta-miR-2478|ENSBTAG00000009658	bta-miR-2478	ENSBTAG00000009658	HP vs.LP
bta-miR-2478|ENSBTAG00000009736	bta-miR-2478	ENSBTAG00000009736	HP vs.LP
bta-miR-2478|ENSBTAG00000009743	bta-miR-2478	ENSBTAG00000009743	HP vs.LP
bta-miR-2478|ENSBTAG00000009828	bta-miR-2478	ENSBTAG00000009828	HP vs.LP
bta-miR-2478|ENSBTAG00000009905	bta-miR-2478	ENSBTAG00000009905	HP vs.LP
bta-miR-2478|ENSBTAG00000010381	bta-miR-2478	ENSBTAG00000010381	HP vs.LP
bta-miR-2478|ENSBTAG00000010395	bta-miR-2478	ENSBTAG00000010395	HP vs.LP
bta-miR-2478|ENSBTAG00000010452	bta-miR-2478	ENSBTAG00000010452	HP vs.LP
bta-miR-2478|ENSBTAG00000010481	bta-miR-2478	ENSBTAG00000010481	HP vs.LP
bta-miR-2478|ENSBTAG00000010500	bta-miR-2478	ENSBTAG00000010500	HP vs.LP
bta-miR-2478|ENSBTAG00000010635	bta-miR-2478	ENSBTAG00000010635	HP vs.LP
bta-miR-2478|ENSBTAG00000010653	bta-miR-2478	ENSBTAG00000010653	HP vs.LP
bta-miR-2478|ENSBTAG00000010666	bta-miR-2478	ENSBTAG00000010666	HP vs.LP
bta-miR-2478|ENSBTAG00000010863	bta-miR-2478	ENSBTAG00000010863	HP vs.LP
bta-miR-2478|ENSBTAG00000010890	bta-miR-2478	ENSBTAG00000010890	HP vs.LP
bta-miR-2478|ENSBTAG00000010922	bta-miR-2478	ENSBTAG00000010922	HP vs.LP
bta-miR-2478|ENSBTAG00000011070	bta-miR-2478	ENSBTAG00000011070	HP vs.LP
bta-miR-2478|ENSBTAG00000011095	bta-miR-2478	ENSBTAG00000011095	HP vs.LP
bta-miR-2478|ENSBTAG00000011146	bta-miR-2478	ENSBTAG00000011146	HP vs.LP
bta-miR-2478|ENSBTAG00000011291	bta-miR-2478	ENSBTAG00000011291	HP vs.LP
bta-miR-2478|ENSBTAG00000011389	bta-miR-2478	ENSBTAG00000011389	HP vs.LP
bta-miR-2478|ENSBTAG00000011394	bta-miR-2478	ENSBTAG00000011394	HP vs.LP
bta-miR-2478|ENSBTAG00000011481	bta-miR-2478	ENSBTAG00000011481	HP vs.LP
bta-miR-2478|ENSBTAG00000011543	bta-miR-2478	ENSBTAG00000011543	HP vs.LP
bta-miR-2478|ENSBTAG00000011911	bta-miR-2478	ENSBTAG00000011911	HP vs.LP
bta-miR-2478|ENSBTAG00000011931	bta-miR-2478	ENSBTAG00000011931	HP vs.LP
bta-miR-2478|ENSBTAG00000011951	bta-miR-2478	ENSBTAG00000011951	HP vs.LP
bta-miR-2478|ENSBTAG00000012074	bta-miR-2478	ENSBTAG00000012074	HP vs.LP
bta-miR-2478|ENSBTAG00000012100	bta-miR-2478	ENSBTAG00000012100	HP vs.LP
bta-miR-2478|ENSBTAG00000012307	bta-miR-2478	ENSBTAG00000012307	HP vs.LP
bta-miR-2478|ENSBTAG00000012409	bta-miR-2478	ENSBTAG00000012409	HP vs.LP
bta-miR-2478|ENSBTAG00000012585	bta-miR-2478	ENSBTAG00000012585	HP vs.LP
bta-miR-2478|ENSBTAG00000012659	bta-miR-2478	ENSBTAG00000012659	HP vs.LP
bta-miR-2478|ENSBTAG00000012725	bta-miR-2478	ENSBTAG00000012725	HP vs.LP
bta-miR-2478|ENSBTAG00000012848	bta-miR-2478	ENSBTAG00000012848	HP vs.LP
bta-miR-2478|ENSBTAG00000012922	bta-miR-2478	ENSBTAG00000012922	HP vs.LP
bta-miR-2478|ENSBTAG00000012929	bta-miR-2478	ENSBTAG00000012929	HP vs.LP
bta-miR-2478|ENSBTAG00000013057	bta-miR-2478	ENSBTAG00000013057	HP vs.LP
bta-miR-2478|ENSBTAG00000013118	bta-miR-2478	ENSBTAG00000013118	HP vs.LP
bta-miR-2478|ENSBTAG00000013120	bta-miR-2478	ENSBTAG00000013120	HP vs.LP
bta-miR-2478|ENSBTAG00000013301	bta-miR-2478	ENSBTAG00000013301	HP vs.LP
bta-miR-2478|ENSBTAG00000013589	bta-miR-2478	ENSBTAG00000013589	HP vs.LP
bta-miR-2478|ENSBTAG00000013612	bta-miR-2478	ENSBTAG00000013612	HP vs.LP
bta-miR-2478|ENSBTAG00000013662	bta-miR-2478	ENSBTAG00000013662	HP vs.LP
bta-miR-2478|ENSBTAG00000013782	bta-miR-2478	ENSBTAG00000013782	HP vs.LP
bta-miR-2478|ENSBTAG00000014083	bta-miR-2478	ENSBTAG00000014083	HP vs.LP
bta-miR-2478|ENSBTAG00000014151	bta-miR-2478	ENSBTAG00000014151	HP vs.LP
bta-miR-2478|ENSBTAG00000014367	bta-miR-2478	ENSBTAG00000014367	HP vs.LP
bta-miR-2478|ENSBTAG00000014536	bta-miR-2478	ENSBTAG00000014536	HP vs.LP
bta-miR-2478|ENSBTAG00000014601	bta-miR-2478	ENSBTAG00000014601	HP vs.LP
bta-miR-2478|ENSBTAG00000014611	bta-miR-2478	ENSBTAG00000014611	HP vs.LP
bta-miR-2478|ENSBTAG00000014659	bta-miR-2478	ENSBTAG00000014659	HP vs.LP
bta-miR-2478|ENSBTAG00000014730	bta-miR-2478	ENSBTAG00000014730	HP vs.LP
bta-miR-2478|ENSBTAG00000014769	bta-miR-2478	ENSBTAG00000014769	HP vs.LP
bta-miR-2478|ENSBTAG00000014798	bta-miR-2478	ENSBTAG00000014798	HP vs.LP
bta-miR-2478|ENSBTAG00000014861	bta-miR-2478	ENSBTAG00000014861	HP vs.LP
bta-miR-2478|ENSBTAG00000015043	bta-miR-2478	ENSBTAG00000015043	HP vs.LP
bta-miR-2478|ENSBTAG00000015133	bta-miR-2478	ENSBTAG00000015133	HP vs.LP
bta-miR-2478|ENSBTAG00000015220	bta-miR-2478	ENSBTAG00000015220	HP vs.LP
bta-miR-2478|ENSBTAG00000015286	bta-miR-2478	ENSBTAG00000015286	HP vs.LP
bta-miR-2478|ENSBTAG00000015312	bta-miR-2478	ENSBTAG00000015312	HP vs.LP
bta-miR-2478|ENSBTAG00000015559	bta-miR-2478	ENSBTAG00000015559	HP vs.LP
bta-miR-2478|ENSBTAG00000015615	bta-miR-2478	ENSBTAG00000015615	HP vs.LP
bta-miR-2478|ENSBTAG00000015669	bta-miR-2478	ENSBTAG00000015669	HP vs.LP
bta-miR-2478|ENSBTAG00000015745	bta-miR-2478	ENSBTAG00000015745	HP vs.LP
bta-miR-2478|ENSBTAG00000015793	bta-miR-2478	ENSBTAG00000015793	HP vs.LP
bta-miR-2478|ENSBTAG00000015991	bta-miR-2478	ENSBTAG00000015991	HP vs.LP
bta-miR-2478|ENSBTAG00000016061	bta-miR-2478	ENSBTAG00000016061	HP vs.LP
bta-miR-2478|ENSBTAG00000016156	bta-miR-2478	ENSBTAG00000016156	HP vs.LP
bta-miR-2478|ENSBTAG00000016208	bta-miR-2478	ENSBTAG00000016208	HP vs.LP
bta-miR-2478|ENSBTAG00000016223	bta-miR-2478	ENSBTAG00000016223	HP vs.LP
bta-miR-2478|ENSBTAG00000016313	bta-miR-2478	ENSBTAG00000016313	HP vs.LP
bta-miR-2478|ENSBTAG00000016343	bta-miR-2478	ENSBTAG00000016343	HP vs.LP
bta-miR-2478|ENSBTAG00000016549	bta-miR-2478	ENSBTAG00000016549	HP vs.LP
bta-miR-2478|ENSBTAG00000016618	bta-miR-2478	ENSBTAG00000016618	HP vs.LP
bta-miR-2478|ENSBTAG00000016666	bta-miR-2478	ENSBTAG00000016666	HP vs.LP
bta-miR-2478|ENSBTAG00000016738	bta-miR-2478	ENSBTAG00000016738	HP vs.LP
bta-miR-2478|ENSBTAG00000016910	bta-miR-2478	ENSBTAG00000016910	HP vs.LP
bta-miR-2478|ENSBTAG00000017064	bta-miR-2478	ENSBTAG00000017064	HP vs.LP
bta-miR-2478|ENSBTAG00000017096	bta-miR-2478	ENSBTAG00000017096	HP vs.LP
bta-miR-2478|ENSBTAG00000017179	bta-miR-2478	ENSBTAG00000017179	HP vs.LP
bta-miR-2478|ENSBTAG00000017287	bta-miR-2478	ENSBTAG00000017287	HP vs.LP
bta-miR-2478|ENSBTAG00000017313	bta-miR-2478	ENSBTAG00000017313	HP vs.LP
bta-miR-2478|ENSBTAG00000017401	bta-miR-2478	ENSBTAG00000017401	HP vs.LP
bta-miR-2478|ENSBTAG00000017452	bta-miR-2478	ENSBTAG00000017452	HP vs.LP
bta-miR-2478|ENSBTAG00000017459	bta-miR-2478	ENSBTAG00000017459	HP vs.LP
bta-miR-2478|ENSBTAG00000017492	bta-miR-2478	ENSBTAG00000017492	HP vs.LP
bta-miR-2478|ENSBTAG00000017781	bta-miR-2478	ENSBTAG00000017781	HP vs.LP
bta-miR-2478|ENSBTAG00000017818	bta-miR-2478	ENSBTAG00000017818	HP vs.LP
bta-miR-2478|ENSBTAG00000017831	bta-miR-2478	ENSBTAG00000017831	HP vs.LP
bta-miR-2478|ENSBTAG00000017956	bta-miR-2478	ENSBTAG00000017956	HP vs.LP
bta-miR-2478|ENSBTAG00000018015	bta-miR-2478	ENSBTAG00000018015	HP vs.LP
bta-miR-2478|ENSBTAG00000018164	bta-miR-2478	ENSBTAG00000018164	HP vs.LP
bta-miR-2478|ENSBTAG00000018207	bta-miR-2478	ENSBTAG00000018207	HP vs.LP
bta-miR-2478|ENSBTAG00000018361	bta-miR-2478	ENSBTAG00000018361	HP vs.LP
bta-miR-2478|ENSBTAG00000018374	bta-miR-2478	ENSBTAG00000018374	HP vs.LP
bta-miR-2478|ENSBTAG00000018637	bta-miR-2478	ENSBTAG00000018637	HP vs.LP
bta-miR-2478|ENSBTAG00000018723	bta-miR-2478	ENSBTAG00000018723	HP vs.LP
bta-miR-2478|ENSBTAG00000019002	bta-miR-2478	ENSBTAG00000019002	HP vs.LP
bta-miR-2478|ENSBTAG00000019066	bta-miR-2478	ENSBTAG00000019066	HP vs.LP
bta-miR-2478|ENSBTAG00000019069	bta-miR-2478	ENSBTAG00000019069	HP vs.LP
bta-miR-2478|ENSBTAG00000019175	bta-miR-2478	ENSBTAG00000019175	HP vs.LP
bta-miR-2478|ENSBTAG00000019312	bta-miR-2478	ENSBTAG00000019312	HP vs.LP
bta-miR-2478|ENSBTAG00000019428	bta-miR-2478	ENSBTAG00000019428	HP vs.LP
bta-miR-2478|ENSBTAG00000019434	bta-miR-2478	ENSBTAG00000019434	HP vs.LP
bta-miR-2478|ENSBTAG00000019454	bta-miR-2478	ENSBTAG00000019454	HP vs.LP
bta-miR-2478|ENSBTAG00000019508	bta-miR-2478	ENSBTAG00000019508	HP vs.LP
bta-miR-2478|ENSBTAG00000019564	bta-miR-2478	ENSBTAG00000019564	HP vs.LP
bta-miR-2478|ENSBTAG00000019627	bta-miR-2478	ENSBTAG00000019627	HP vs.LP
bta-miR-2478|ENSBTAG00000019667	bta-miR-2478	ENSBTAG00000019667	HP vs.LP
bta-miR-2478|ENSBTAG00000019684	bta-miR-2478	ENSBTAG00000019684	HP vs.LP
bta-miR-2478|ENSBTAG00000019988	bta-miR-2478	ENSBTAG00000019988	HP vs.LP
bta-miR-2478|ENSBTAG00000020026	bta-miR-2478	ENSBTAG00000020026	HP vs.LP
bta-miR-2478|ENSBTAG00000020060	bta-miR-2478	ENSBTAG00000020060	HP vs.LP
bta-miR-2478|ENSBTAG00000020073	bta-miR-2478	ENSBTAG00000020073	HP vs.LP
bta-miR-2478|ENSBTAG00000020116	bta-miR-2478	ENSBTAG00000020116	HP vs.LP
bta-miR-2478|ENSBTAG00000020219	bta-miR-2478	ENSBTAG00000020219	HP vs.LP
bta-miR-2478|ENSBTAG00000020394	bta-miR-2478	ENSBTAG00000020394	HP vs.LP
bta-miR-2478|ENSBTAG00000020454	bta-miR-2478	ENSBTAG00000020454	HP vs.LP
bta-miR-2478|ENSBTAG00000020542	bta-miR-2478	ENSBTAG00000020542	HP vs.LP
bta-miR-2478|ENSBTAG00000020543	bta-miR-2478	ENSBTAG00000020543	HP vs.LP
bta-miR-2478|ENSBTAG00000020551	bta-miR-2478	ENSBTAG00000020551	HP vs.LP
bta-miR-2478|ENSBTAG00000020595	bta-miR-2478	ENSBTAG00000020595	HP vs.LP
bta-miR-2478|ENSBTAG00000020630	bta-miR-2478	ENSBTAG00000020630	HP vs.LP
bta-miR-2478|ENSBTAG00000020739	bta-miR-2478	ENSBTAG00000020739	HP vs.LP
bta-miR-2478|ENSBTAG00000020844	bta-miR-2478	ENSBTAG00000020844	HP vs.LP
bta-miR-2478|ENSBTAG00000020848	bta-miR-2478	ENSBTAG00000020848	HP vs.LP
bta-miR-2478|ENSBTAG00000020858	bta-miR-2478	ENSBTAG00000020858	HP vs.LP
bta-miR-2478|ENSBTAG00000020860	bta-miR-2478	ENSBTAG00000020860	HP vs.LP
bta-miR-2478|ENSBTAG00000020933	bta-miR-2478	ENSBTAG00000020933	HP vs.LP
bta-miR-2478|ENSBTAG00000021427	bta-miR-2478	ENSBTAG00000021427	HP vs.LP
bta-miR-2478|ENSBTAG00000021462	bta-miR-2478	ENSBTAG00000021462	HP vs.LP
bta-miR-2478|ENSBTAG00000021483	bta-miR-2478	ENSBTAG00000021483	HP vs.LP
bta-miR-2478|ENSBTAG00000021601	bta-miR-2478	ENSBTAG00000021601	HP vs.LP
bta-miR-2478|ENSBTAG00000021697	bta-miR-2478	ENSBTAG00000021697	HP vs.LP
bta-miR-2478|ENSBTAG00000021997	bta-miR-2478	ENSBTAG00000021997	HP vs.LP
bta-miR-2478|ENSBTAG00000022069	bta-miR-2478	ENSBTAG00000022069	HP vs.LP
bta-miR-2478|ENSBTAG00000022721	bta-miR-2478	ENSBTAG00000022721	HP vs.LP
bta-miR-2478|ENSBTAG00000022991	bta-miR-2478	ENSBTAG00000022991	HP vs.LP
bta-miR-2478|ENSBTAG00000023806	bta-miR-2478	ENSBTAG00000023806	HP vs.LP
bta-miR-2478|ENSBTAG00000024000	bta-miR-2478	ENSBTAG00000024000	HP vs.LP
bta-miR-2478|ENSBTAG00000024701	bta-miR-2478	ENSBTAG00000024701	HP vs.LP
bta-miR-2478|ENSBTAG00000025029	bta-miR-2478	ENSBTAG00000025029	HP vs.LP
bta-miR-2478|ENSBTAG00000025078	bta-miR-2478	ENSBTAG00000025078	HP vs.LP
bta-miR-2478|ENSBTAG00000025494	bta-miR-2478	ENSBTAG00000025494	HP vs.LP
bta-miR-2478|ENSBTAG00000025931	bta-miR-2478	ENSBTAG00000025931	HP vs.LP
bta-miR-2478|ENSBTAG00000026919	bta-miR-2478	ENSBTAG00000026919	HP vs.LP
bta-miR-2478|ENSBTAG00000026993	bta-miR-2478	ENSBTAG00000026993	HP vs.LP
bta-miR-2478|ENSBTAG00000027728	bta-miR-2478	ENSBTAG00000027728	HP vs.LP
bta-miR-2478|ENSBTAG00000030200	bta-miR-2478	ENSBTAG00000030200	HP vs.LP
bta-miR-2478|ENSBTAG00000030333	bta-miR-2478	ENSBTAG00000030333	HP vs.LP
bta-miR-2478|ENSBTAG00000030933	bta-miR-2478	ENSBTAG00000030933	HP vs.LP
bta-miR-2478|ENSBTAG00000031575	bta-miR-2478	ENSBTAG00000031575	HP vs.LP
bta-miR-2478|ENSBTAG00000031871	bta-miR-2478	ENSBTAG00000031871	HP vs.LP
bta-miR-2478|ENSBTAG00000032018	bta-miR-2478	ENSBTAG00000032018	HP vs.LP
bta-miR-2478|ENSBTAG00000032047	bta-miR-2478	ENSBTAG00000032047	HP vs.LP
bta-miR-2478|ENSBTAG00000032331	bta-miR-2478	ENSBTAG00000032331	HP vs.LP
bta-miR-2478|ENSBTAG00000032660	bta-miR-2478	ENSBTAG00000032660	HP vs.LP
bta-miR-2478|ENSBTAG00000032704	bta-miR-2478	ENSBTAG00000032704	HP vs.LP
bta-miR-2478|ENSBTAG00000032961	bta-miR-2478	ENSBTAG00000032961	HP vs.LP
bta-miR-2478|ENSBTAG00000033080	bta-miR-2478	ENSBTAG00000033080	HP vs.LP
bta-miR-2478|ENSBTAG00000033214	bta-miR-2478	ENSBTAG00000033214	HP vs.LP
bta-miR-2478|ENSBTAG00000034586	bta-miR-2478	ENSBTAG00000034586	HP vs.LP
bta-miR-2478|ENSBTAG00000035083	bta-miR-2478	ENSBTAG00000035083	HP vs.LP
bta-miR-2478|ENSBTAG00000035286	bta-miR-2478	ENSBTAG00000035286	HP vs.LP
bta-miR-2478|ENSBTAG00000035323	bta-miR-2478	ENSBTAG00000035323	HP vs.LP
bta-miR-2478|ENSBTAG00000037799	bta-miR-2478	ENSBTAG00000037799	HP vs.LP
bta-miR-2478|ENSBTAG00000038079	bta-miR-2478	ENSBTAG00000038079	HP vs.LP
bta-miR-2478|ENSBTAG00000038112	bta-miR-2478	ENSBTAG00000038112	HP vs.LP
bta-miR-2478|ENSBTAG00000038333	bta-miR-2478	ENSBTAG00000038333	HP vs.LP
bta-miR-2478|ENSBTAG00000039335	bta-miR-2478	ENSBTAG00000039335	HP vs.LP
bta-miR-2478|ENSBTAG00000040031	bta-miR-2478	ENSBTAG00000040031	HP vs.LP
bta-miR-2478|ENSBTAG00000040169	bta-miR-2478	ENSBTAG00000040169	HP vs.LP
bta-miR-2478|ENSBTAG00000040381	bta-miR-2478	ENSBTAG00000040381	HP vs.LP
bta-miR-2478|ENSBTAG00000045904	bta-miR-2478	ENSBTAG00000045904	HP vs.LP
bta-miR-2478|ENSBTAG00000046614	bta-miR-2478	ENSBTAG00000046614	HP vs.LP
bta-miR-2478|ENSBTAG00000047339	bta-miR-2478	ENSBTAG00000047339	HP vs.LP
bta-miR-2478|ENSBTAG00000047448	bta-miR-2478	ENSBTAG00000047448	HP vs.LP
bta-miR-2478|ENSBTAG00000047991	bta-miR-2478	ENSBTAG00000047991	HP vs.LP
bta-miR-2904|ENSBTAG00000000146	bta-miR-2904	ENSBTAG00000000146	HP vs.LP
bta-miR-2904|ENSBTAG00000000204	bta-miR-2904	ENSBTAG00000000204	HP vs.LP
bta-miR-2904|ENSBTAG00000000224	bta-miR-2904	ENSBTAG00000000224	HP vs.LP
bta-miR-2904|ENSBTAG00000000295	bta-miR-2904	ENSBTAG00000000295	HP vs.LP
bta-miR-2904|ENSBTAG00000000672	bta-miR-2904	ENSBTAG00000000672	HP vs.LP
bta-miR-2904|ENSBTAG00000001002	bta-miR-2904	ENSBTAG00000001002	HP vs.LP
bta-miR-2904|ENSBTAG00000001204	bta-miR-2904	ENSBTAG00000001204	HP vs.LP
bta-miR-2904|ENSBTAG00000001497	bta-miR-2904	ENSBTAG00000001497	HP vs.LP
bta-miR-2904|ENSBTAG00000001576	bta-miR-2904	ENSBTAG00000001576	HP vs.LP
bta-miR-2904|ENSBTAG00000001711	bta-miR-2904	ENSBTAG00000001711	HP vs.LP
bta-miR-2904|ENSBTAG00000001933	bta-miR-2904	ENSBTAG00000001933	HP vs.LP
bta-miR-2904|ENSBTAG00000001987	bta-miR-2904	ENSBTAG00000001987	HP vs.LP
bta-miR-2904|ENSBTAG00000002105	bta-miR-2904	ENSBTAG00000002105	HP vs.LP
bta-miR-2904|ENSBTAG00000002391	bta-miR-2904	ENSBTAG00000002391	HP vs.LP
bta-miR-2904|ENSBTAG00000002485	bta-miR-2904	ENSBTAG00000002485	HP vs.LP
bta-miR-2904|ENSBTAG00000002730	bta-miR-2904	ENSBTAG00000002730	HP vs.LP
bta-miR-2904|ENSBTAG00000002769	bta-miR-2904	ENSBTAG00000002769	HP vs.LP
bta-miR-2904|ENSBTAG00000002816	bta-miR-2904	ENSBTAG00000002816	HP vs.LP
bta-miR-2904|ENSBTAG00000002834	bta-miR-2904	ENSBTAG00000002834	HP vs.LP
bta-miR-2904|ENSBTAG00000002835	bta-miR-2904	ENSBTAG00000002835	HP vs.LP
bta-miR-2904|ENSBTAG00000003025	bta-miR-2904	ENSBTAG00000003025	HP vs.LP
bta-miR-2904|ENSBTAG00000003027	bta-miR-2904	ENSBTAG00000003027	HP vs.LP
bta-miR-2904|ENSBTAG00000003176	bta-miR-2904	ENSBTAG00000003176	HP vs.LP
bta-miR-2904|ENSBTAG00000003209	bta-miR-2904	ENSBTAG00000003209	HP vs.LP
bta-miR-2904|ENSBTAG00000003215	bta-miR-2904	ENSBTAG00000003215	HP vs.LP
bta-miR-2904|ENSBTAG00000003305	bta-miR-2904	ENSBTAG00000003305	HP vs.LP
bta-miR-2904|ENSBTAG00000003525	bta-miR-2904	ENSBTAG00000003525	HP vs.LP
bta-miR-2904|ENSBTAG00000003580	bta-miR-2904	ENSBTAG00000003580	HP vs.LP
bta-miR-2904|ENSBTAG00000003610	bta-miR-2904	ENSBTAG00000003610	HP vs.LP
bta-miR-2904|ENSBTAG00000003799	bta-miR-2904	ENSBTAG00000003799	HP vs.LP
bta-miR-2904|ENSBTAG00000003877	bta-miR-2904	ENSBTAG00000003877	HP vs.LP
bta-miR-2904|ENSBTAG00000003884	bta-miR-2904	ENSBTAG00000003884	HP vs.LP
bta-miR-2904|ENSBTAG00000003891	bta-miR-2904	ENSBTAG00000003891	HP vs.LP
bta-miR-2904|ENSBTAG00000004014	bta-miR-2904	ENSBTAG00000004014	HP vs.LP
bta-miR-2904|ENSBTAG00000004218	bta-miR-2904	ENSBTAG00000004218	HP vs.LP
bta-miR-2904|ENSBTAG00000004237	bta-miR-2904	ENSBTAG00000004237	HP vs.LP
bta-miR-2904|ENSBTAG00000004305	bta-miR-2904	ENSBTAG00000004305	HP vs.LP
bta-miR-2904|ENSBTAG00000004554	bta-miR-2904	ENSBTAG00000004554	HP vs.LP
bta-miR-2904|ENSBTAG00000004727	bta-miR-2904	ENSBTAG00000004727	HP vs.LP
bta-miR-2904|ENSBTAG00000004791	bta-miR-2904	ENSBTAG00000004791	HP vs.LP
bta-miR-2904|ENSBTAG00000004804	bta-miR-2904	ENSBTAG00000004804	HP vs.LP
bta-miR-2904|ENSBTAG00000004855	bta-miR-2904	ENSBTAG00000004855	HP vs.LP
bta-miR-2904|ENSBTAG00000004876	bta-miR-2904	ENSBTAG00000004876	HP vs.LP
bta-miR-2904|ENSBTAG00000004877	bta-miR-2904	ENSBTAG00000004877	HP vs.LP
bta-miR-2904|ENSBTAG00000005077	bta-miR-2904	ENSBTAG00000005077	HP vs.LP
bta-miR-2904|ENSBTAG00000005209	bta-miR-2904	ENSBTAG00000005209	HP vs.LP
bta-miR-2904|ENSBTAG00000005311	bta-miR-2904	ENSBTAG00000005311	HP vs.LP
bta-miR-2904|ENSBTAG00000005454	bta-miR-2904	ENSBTAG00000005454	HP vs.LP
bta-miR-2904|ENSBTAG00000005658	bta-miR-2904	ENSBTAG00000005658	HP vs.LP
bta-miR-2904|ENSBTAG00000005670	bta-miR-2904	ENSBTAG00000005670	HP vs.LP
bta-miR-2904|ENSBTAG00000005685	bta-miR-2904	ENSBTAG00000005685	HP vs.LP
bta-miR-2904|ENSBTAG00000005955	bta-miR-2904	ENSBTAG00000005955	HP vs.LP
bta-miR-2904|ENSBTAG00000006024	bta-miR-2904	ENSBTAG00000006024	HP vs.LP
bta-miR-2904|ENSBTAG00000006054	bta-miR-2904	ENSBTAG00000006054	HP vs.LP
bta-miR-2904|ENSBTAG00000006195	bta-miR-2904	ENSBTAG00000006195	HP vs.LP
bta-miR-2904|ENSBTAG00000006250	bta-miR-2904	ENSBTAG00000006250	HP vs.LP
bta-miR-2904|ENSBTAG00000006262	bta-miR-2904	ENSBTAG00000006262	HP vs.LP
bta-miR-2904|ENSBTAG00000006276	bta-miR-2904	ENSBTAG00000006276	HP vs.LP
bta-miR-2904|ENSBTAG00000006280	bta-miR-2904	ENSBTAG00000006280	HP vs.LP
bta-miR-2904|ENSBTAG00000006288	bta-miR-2904	ENSBTAG00000006288	HP vs.LP
bta-miR-2904|ENSBTAG00000006323	bta-miR-2904	ENSBTAG00000006323	HP vs.LP
bta-miR-2904|ENSBTAG00000006370	bta-miR-2904	ENSBTAG00000006370	HP vs.LP
bta-miR-2904|ENSBTAG00000006411	bta-miR-2904	ENSBTAG00000006411	HP vs.LP
bta-miR-2904|ENSBTAG00000006779	bta-miR-2904	ENSBTAG00000006779	HP vs.LP
bta-miR-2904|ENSBTAG00000006789	bta-miR-2904	ENSBTAG00000006789	HP vs.LP
bta-miR-2904|ENSBTAG00000006835	bta-miR-2904	ENSBTAG00000006835	HP vs.LP
bta-miR-2904|ENSBTAG00000006846	bta-miR-2904	ENSBTAG00000006846	HP vs.LP
bta-miR-2904|ENSBTAG00000006939	bta-miR-2904	ENSBTAG00000006939	HP vs.LP
bta-miR-2904|ENSBTAG00000007097	bta-miR-2904	ENSBTAG00000007097	HP vs.LP
bta-miR-2904|ENSBTAG00000007181	bta-miR-2904	ENSBTAG00000007181	HP vs.LP
bta-miR-2904|ENSBTAG00000007196	bta-miR-2904	ENSBTAG00000007196	HP vs.LP
bta-miR-2904|ENSBTAG00000007315	bta-miR-2904	ENSBTAG00000007315	HP vs.LP
bta-miR-2904|ENSBTAG00000007343	bta-miR-2904	ENSBTAG00000007343	HP vs.LP
bta-miR-2904|ENSBTAG00000007365	bta-miR-2904	ENSBTAG00000007365	HP vs.LP
bta-miR-2904|ENSBTAG00000007623	bta-miR-2904	ENSBTAG00000007623	HP vs.LP
bta-miR-2904|ENSBTAG00000007659	bta-miR-2904	ENSBTAG00000007659	HP vs.LP
bta-miR-2904|ENSBTAG00000007668	bta-miR-2904	ENSBTAG00000007668	HP vs.LP
bta-miR-2904|ENSBTAG00000007808	bta-miR-2904	ENSBTAG00000007808	HP vs.LP
bta-miR-2904|ENSBTAG00000007828	bta-miR-2904	ENSBTAG00000007828	HP vs.LP
bta-miR-2904|ENSBTAG00000007958	bta-miR-2904	ENSBTAG00000007958	HP vs.LP
bta-miR-2904|ENSBTAG00000008112	bta-miR-2904	ENSBTAG00000008112	HP vs.LP
bta-miR-2904|ENSBTAG00000008113	bta-miR-2904	ENSBTAG00000008113	HP vs.LP
bta-miR-2904|ENSBTAG00000008129	bta-miR-2904	ENSBTAG00000008129	HP vs.LP
bta-miR-2904|ENSBTAG00000008167	bta-miR-2904	ENSBTAG00000008167	HP vs.LP
bta-miR-2904|ENSBTAG00000008191	bta-miR-2904	ENSBTAG00000008191	HP vs.LP
bta-miR-2904|ENSBTAG00000008424	bta-miR-2904	ENSBTAG00000008424	HP vs.LP
bta-miR-2904|ENSBTAG00000008551	bta-miR-2904	ENSBTAG00000008551	HP vs.LP
bta-miR-2904|ENSBTAG00000008573	bta-miR-2904	ENSBTAG00000008573	HP vs.LP
bta-miR-2904|ENSBTAG00000008579	bta-miR-2904	ENSBTAG00000008579	HP vs.LP
bta-miR-2904|ENSBTAG00000009076	bta-miR-2904	ENSBTAG00000009076	HP vs.LP
bta-miR-2904|ENSBTAG00000009213	bta-miR-2904	ENSBTAG00000009213	HP vs.LP
bta-miR-2904|ENSBTAG00000009337	bta-miR-2904	ENSBTAG00000009337	HP vs.LP
bta-miR-2904|ENSBTAG00000009470	bta-miR-2904	ENSBTAG00000009470	HP vs.LP
bta-miR-2904|ENSBTAG00000009516	bta-miR-2904	ENSBTAG00000009516	HP vs.LP
bta-miR-2904|ENSBTAG00000009542	bta-miR-2904	ENSBTAG00000009542	HP vs.LP
bta-miR-2904|ENSBTAG00000009657	bta-miR-2904	ENSBTAG00000009657	HP vs.LP
bta-miR-2904|ENSBTAG00000009732	bta-miR-2904	ENSBTAG00000009732	HP vs.LP
bta-miR-2904|ENSBTAG00000009736	bta-miR-2904	ENSBTAG00000009736	HP vs.LP
bta-miR-2904|ENSBTAG00000009737	bta-miR-2904	ENSBTAG00000009737	HP vs.LP
bta-miR-2904|ENSBTAG00000009743	bta-miR-2904	ENSBTAG00000009743	HP vs.LP
bta-miR-2904|ENSBTAG00000009918	bta-miR-2904	ENSBTAG00000009918	HP vs.LP
bta-miR-2904|ENSBTAG00000009928	bta-miR-2904	ENSBTAG00000009928	HP vs.LP
bta-miR-2904|ENSBTAG00000009942	bta-miR-2904	ENSBTAG00000009942	HP vs.LP
bta-miR-2904|ENSBTAG00000010126	bta-miR-2904	ENSBTAG00000010126	HP vs.LP
bta-miR-2904|ENSBTAG00000010130	bta-miR-2904	ENSBTAG00000010130	HP vs.LP
bta-miR-2904|ENSBTAG00000010236	bta-miR-2904	ENSBTAG00000010236	HP vs.LP
bta-miR-2904|ENSBTAG00000010242	bta-miR-2904	ENSBTAG00000010242	HP vs.LP
bta-miR-2904|ENSBTAG00000010338	bta-miR-2904	ENSBTAG00000010338	HP vs.LP
bta-miR-2904|ENSBTAG00000010590	bta-miR-2904	ENSBTAG00000010590	HP vs.LP
bta-miR-2904|ENSBTAG00000010729	bta-miR-2904	ENSBTAG00000010729	HP vs.LP
bta-miR-2904|ENSBTAG00000010860	bta-miR-2904	ENSBTAG00000010860	HP vs.LP
bta-miR-2904|ENSBTAG00000010875	bta-miR-2904	ENSBTAG00000010875	HP vs.LP
bta-miR-2904|ENSBTAG00000010904	bta-miR-2904	ENSBTAG00000010904	HP vs.LP
bta-miR-2904|ENSBTAG00000010934	bta-miR-2904	ENSBTAG00000010934	HP vs.LP
bta-miR-2904|ENSBTAG00000011007	bta-miR-2904	ENSBTAG00000011007	HP vs.LP
bta-miR-2904|ENSBTAG00000011126	bta-miR-2904	ENSBTAG00000011126	HP vs.LP
bta-miR-2904|ENSBTAG00000011249	bta-miR-2904	ENSBTAG00000011249	HP vs.LP
bta-miR-2904|ENSBTAG00000011359	bta-miR-2904	ENSBTAG00000011359	HP vs.LP
bta-miR-2904|ENSBTAG00000011374	bta-miR-2904	ENSBTAG00000011374	HP vs.LP
bta-miR-2904|ENSBTAG00000011481	bta-miR-2904	ENSBTAG00000011481	HP vs.LP
bta-miR-2904|ENSBTAG00000011495	bta-miR-2904	ENSBTAG00000011495	HP vs.LP
bta-miR-2904|ENSBTAG00000011543	bta-miR-2904	ENSBTAG00000011543	HP vs.LP
bta-miR-2904|ENSBTAG00000011553	bta-miR-2904	ENSBTAG00000011553	HP vs.LP
bta-miR-2904|ENSBTAG00000011692	bta-miR-2904	ENSBTAG00000011692	HP vs.LP
bta-miR-2904|ENSBTAG00000011717	bta-miR-2904	ENSBTAG00000011717	HP vs.LP
bta-miR-2904|ENSBTAG00000011753	bta-miR-2904	ENSBTAG00000011753	HP vs.LP
bta-miR-2904|ENSBTAG00000011810	bta-miR-2904	ENSBTAG00000011810	HP vs.LP
bta-miR-2904|ENSBTAG00000012234	bta-miR-2904	ENSBTAG00000012234	HP vs.LP
bta-miR-2904|ENSBTAG00000012295	bta-miR-2904	ENSBTAG00000012295	HP vs.LP
bta-miR-2904|ENSBTAG00000012405	bta-miR-2904	ENSBTAG00000012405	HP vs.LP
bta-miR-2904|ENSBTAG00000012416	bta-miR-2904	ENSBTAG00000012416	HP vs.LP
bta-miR-2904|ENSBTAG00000012514	bta-miR-2904	ENSBTAG00000012514	HP vs.LP
bta-miR-2904|ENSBTAG00000012671	bta-miR-2904	ENSBTAG00000012671	HP vs.LP
bta-miR-2904|ENSBTAG00000012777	bta-miR-2904	ENSBTAG00000012777	HP vs.LP
bta-miR-2904|ENSBTAG00000012829	bta-miR-2904	ENSBTAG00000012829	HP vs.LP
bta-miR-2904|ENSBTAG00000013032	bta-miR-2904	ENSBTAG00000013032	HP vs.LP
bta-miR-2904|ENSBTAG00000013066	bta-miR-2904	ENSBTAG00000013066	HP vs.LP
bta-miR-2904|ENSBTAG00000013096	bta-miR-2904	ENSBTAG00000013096	HP vs.LP
bta-miR-2904|ENSBTAG00000013133	bta-miR-2904	ENSBTAG00000013133	HP vs.LP
bta-miR-2904|ENSBTAG00000013224	bta-miR-2904	ENSBTAG00000013224	HP vs.LP
bta-miR-2904|ENSBTAG00000013282	bta-miR-2904	ENSBTAG00000013282	HP vs.LP
bta-miR-2904|ENSBTAG00000013478	bta-miR-2904	ENSBTAG00000013478	HP vs.LP
bta-miR-2904|ENSBTAG00000013479	bta-miR-2904	ENSBTAG00000013479	HP vs.LP
bta-miR-2904|ENSBTAG00000013612	bta-miR-2904	ENSBTAG00000013612	HP vs.LP
bta-miR-2904|ENSBTAG00000013614	bta-miR-2904	ENSBTAG00000013614	HP vs.LP
bta-miR-2904|ENSBTAG00000013755	bta-miR-2904	ENSBTAG00000013755	HP vs.LP
bta-miR-2904|ENSBTAG00000013980	bta-miR-2904	ENSBTAG00000013980	HP vs.LP
bta-miR-2904|ENSBTAG00000014176	bta-miR-2904	ENSBTAG00000014176	HP vs.LP
bta-miR-2904|ENSBTAG00000014204	bta-miR-2904	ENSBTAG00000014204	HP vs.LP
bta-miR-2904|ENSBTAG00000014215	bta-miR-2904	ENSBTAG00000014215	HP vs.LP
bta-miR-2904|ENSBTAG00000014237	bta-miR-2904	ENSBTAG00000014237	HP vs.LP
bta-miR-2904|ENSBTAG00000014269	bta-miR-2904	ENSBTAG00000014269	HP vs.LP
bta-miR-2904|ENSBTAG00000014374	bta-miR-2904	ENSBTAG00000014374	HP vs.LP
bta-miR-2904|ENSBTAG00000014382	bta-miR-2904	ENSBTAG00000014382	HP vs.LP
bta-miR-2904|ENSBTAG00000014494	bta-miR-2904	ENSBTAG00000014494	HP vs.LP
bta-miR-2904|ENSBTAG00000014511	bta-miR-2904	ENSBTAG00000014511	HP vs.LP
bta-miR-2904|ENSBTAG00000014679	bta-miR-2904	ENSBTAG00000014679	HP vs.LP
bta-miR-2904|ENSBTAG00000014769	bta-miR-2904	ENSBTAG00000014769	HP vs.LP
bta-miR-2904|ENSBTAG00000014831	bta-miR-2904	ENSBTAG00000014831	HP vs.LP
bta-miR-2904|ENSBTAG00000015129	bta-miR-2904	ENSBTAG00000015129	HP vs.LP
bta-miR-2904|ENSBTAG00000015155	bta-miR-2904	ENSBTAG00000015155	HP vs.LP
bta-miR-2904|ENSBTAG00000015186	bta-miR-2904	ENSBTAG00000015186	HP vs.LP
bta-miR-2904|ENSBTAG00000015267	bta-miR-2904	ENSBTAG00000015267	HP vs.LP
bta-miR-2904|ENSBTAG00000015350	bta-miR-2904	ENSBTAG00000015350	HP vs.LP
bta-miR-2904|ENSBTAG00000015414	bta-miR-2904	ENSBTAG00000015414	HP vs.LP
bta-miR-2904|ENSBTAG00000015549	bta-miR-2904	ENSBTAG00000015549	HP vs.LP
bta-miR-2904|ENSBTAG00000015659	bta-miR-2904	ENSBTAG00000015659	HP vs.LP
bta-miR-2904|ENSBTAG00000015751	bta-miR-2904	ENSBTAG00000015751	HP vs.LP
bta-miR-2904|ENSBTAG00000015885	bta-miR-2904	ENSBTAG00000015885	HP vs.LP
bta-miR-2904|ENSBTAG00000015958	bta-miR-2904	ENSBTAG00000015958	HP vs.LP
bta-miR-2904|ENSBTAG00000016075	bta-miR-2904	ENSBTAG00000016075	HP vs.LP
bta-miR-2904|ENSBTAG00000016223	bta-miR-2904	ENSBTAG00000016223	HP vs.LP
bta-miR-2904|ENSBTAG00000016264	bta-miR-2904	ENSBTAG00000016264	HP vs.LP
bta-miR-2904|ENSBTAG00000016338	bta-miR-2904	ENSBTAG00000016338	HP vs.LP
bta-miR-2904|ENSBTAG00000016501	bta-miR-2904	ENSBTAG00000016501	HP vs.LP
bta-miR-2904|ENSBTAG00000016514	bta-miR-2904	ENSBTAG00000016514	HP vs.LP
bta-miR-2904|ENSBTAG00000016738	bta-miR-2904	ENSBTAG00000016738	HP vs.LP
bta-miR-2904|ENSBTAG00000016827	bta-miR-2904	ENSBTAG00000016827	HP vs.LP
bta-miR-2904|ENSBTAG00000017002	bta-miR-2904	ENSBTAG00000017002	HP vs.LP
bta-miR-2904|ENSBTAG00000017116	bta-miR-2904	ENSBTAG00000017116	HP vs.LP
bta-miR-2904|ENSBTAG00000017225	bta-miR-2904	ENSBTAG00000017225	HP vs.LP
bta-miR-2904|ENSBTAG00000017283	bta-miR-2904	ENSBTAG00000017283	HP vs.LP
bta-miR-2904|ENSBTAG00000017407	bta-miR-2904	ENSBTAG00000017407	HP vs.LP
bta-miR-2904|ENSBTAG00000017656	bta-miR-2904	ENSBTAG00000017656	HP vs.LP
bta-miR-2904|ENSBTAG00000017882	bta-miR-2904	ENSBTAG00000017882	HP vs.LP
bta-miR-2904|ENSBTAG00000018011	bta-miR-2904	ENSBTAG00000018011	HP vs.LP
bta-miR-2904|ENSBTAG00000018770	bta-miR-2904	ENSBTAG00000018770	HP vs.LP
bta-miR-2904|ENSBTAG00000018935	bta-miR-2904	ENSBTAG00000018935	HP vs.LP
bta-miR-2904|ENSBTAG00000018936	bta-miR-2904	ENSBTAG00000018936	HP vs.LP
bta-miR-2904|ENSBTAG00000019044	bta-miR-2904	ENSBTAG00000019044	HP vs.LP
bta-miR-2904|ENSBTAG00000019210	bta-miR-2904	ENSBTAG00000019210	HP vs.LP
bta-miR-2904|ENSBTAG00000019229	bta-miR-2904	ENSBTAG00000019229	HP vs.LP
bta-miR-2904|ENSBTAG00000019265	bta-miR-2904	ENSBTAG00000019265	HP vs.LP
bta-miR-2904|ENSBTAG00000019436	bta-miR-2904	ENSBTAG00000019436	HP vs.LP
bta-miR-2904|ENSBTAG00000019498	bta-miR-2904	ENSBTAG00000019498	HP vs.LP
bta-miR-2904|ENSBTAG00000019680	bta-miR-2904	ENSBTAG00000019680	HP vs.LP
bta-miR-2904|ENSBTAG00000019692	bta-miR-2904	ENSBTAG00000019692	HP vs.LP
bta-miR-2904|ENSBTAG00000019798	bta-miR-2904	ENSBTAG00000019798	HP vs.LP
bta-miR-2904|ENSBTAG00000019876	bta-miR-2904	ENSBTAG00000019876	HP vs.LP
bta-miR-2904|ENSBTAG00000019986	bta-miR-2904	ENSBTAG00000019986	HP vs.LP
bta-miR-2904|ENSBTAG00000020073	bta-miR-2904	ENSBTAG00000020073	HP vs.LP
bta-miR-2904|ENSBTAG00000020359	bta-miR-2904	ENSBTAG00000020359	HP vs.LP
bta-miR-2904|ENSBTAG00000020413	bta-miR-2904	ENSBTAG00000020413	HP vs.LP
bta-miR-2904|ENSBTAG00000020454	bta-miR-2904	ENSBTAG00000020454	HP vs.LP
bta-miR-2904|ENSBTAG00000020578	bta-miR-2904	ENSBTAG00000020578	HP vs.LP
bta-miR-2904|ENSBTAG00000020589	bta-miR-2904	ENSBTAG00000020589	HP vs.LP
bta-miR-2904|ENSBTAG00000020595	bta-miR-2904	ENSBTAG00000020595	HP vs.LP
bta-miR-2904|ENSBTAG00000020633	bta-miR-2904	ENSBTAG00000020633	HP vs.LP
bta-miR-2904|ENSBTAG00000020645	bta-miR-2904	ENSBTAG00000020645	HP vs.LP
bta-miR-2904|ENSBTAG00000020726	bta-miR-2904	ENSBTAG00000020726	HP vs.LP
bta-miR-2904|ENSBTAG00000020751	bta-miR-2904	ENSBTAG00000020751	HP vs.LP
bta-miR-2904|ENSBTAG00000020810	bta-miR-2904	ENSBTAG00000020810	HP vs.LP
bta-miR-2904|ENSBTAG00000021036	bta-miR-2904	ENSBTAG00000021036	HP vs.LP
bta-miR-2904|ENSBTAG00000021105	bta-miR-2904	ENSBTAG00000021105	HP vs.LP
bta-miR-2904|ENSBTAG00000021158	bta-miR-2904	ENSBTAG00000021158	HP vs.LP
bta-miR-2904|ENSBTAG00000021191	bta-miR-2904	ENSBTAG00000021191	HP vs.LP
bta-miR-2904|ENSBTAG00000021325	bta-miR-2904	ENSBTAG00000021325	HP vs.LP
bta-miR-2904|ENSBTAG00000021364	bta-miR-2904	ENSBTAG00000021364	HP vs.LP
bta-miR-2904|ENSBTAG00000021634	bta-miR-2904	ENSBTAG00000021634	HP vs.LP
bta-miR-2904|ENSBTAG00000021664	bta-miR-2904	ENSBTAG00000021664	HP vs.LP
bta-miR-2904|ENSBTAG00000021715	bta-miR-2904	ENSBTAG00000021715	HP vs.LP
bta-miR-2904|ENSBTAG00000021731	bta-miR-2904	ENSBTAG00000021731	HP vs.LP
bta-miR-2904|ENSBTAG00000021879	bta-miR-2904	ENSBTAG00000021879	HP vs.LP
bta-miR-2904|ENSBTAG00000022155	bta-miR-2904	ENSBTAG00000022155	HP vs.LP
bta-miR-2904|ENSBTAG00000022721	bta-miR-2904	ENSBTAG00000022721	HP vs.LP
bta-miR-2904|ENSBTAG00000023452	bta-miR-2904	ENSBTAG00000023452	HP vs.LP
bta-miR-2904|ENSBTAG00000023736	bta-miR-2904	ENSBTAG00000023736	HP vs.LP
bta-miR-2904|ENSBTAG00000024470	bta-miR-2904	ENSBTAG00000024470	HP vs.LP
bta-miR-2904|ENSBTAG00000024803	bta-miR-2904	ENSBTAG00000024803	HP vs.LP
bta-miR-2904|ENSBTAG00000026111	bta-miR-2904	ENSBTAG00000026111	HP vs.LP
bta-miR-2904|ENSBTAG00000026748	bta-miR-2904	ENSBTAG00000026748	HP vs.LP
bta-miR-2904|ENSBTAG00000027516	bta-miR-2904	ENSBTAG00000027516	HP vs.LP
bta-miR-2904|ENSBTAG00000027625	bta-miR-2904	ENSBTAG00000027625	HP vs.LP
bta-miR-2904|ENSBTAG00000030189	bta-miR-2904	ENSBTAG00000030189	HP vs.LP
bta-miR-2904|ENSBTAG00000030749	bta-miR-2904	ENSBTAG00000030749	HP vs.LP
bta-miR-2904|ENSBTAG00000031355	bta-miR-2904	ENSBTAG00000031355	HP vs.LP
bta-miR-2904|ENSBTAG00000031725	bta-miR-2904	ENSBTAG00000031725	HP vs.LP
bta-miR-2904|ENSBTAG00000031824	bta-miR-2904	ENSBTAG00000031824	HP vs.LP
bta-miR-2904|ENSBTAG00000031851	bta-miR-2904	ENSBTAG00000031851	HP vs.LP
bta-miR-2904|ENSBTAG00000032331	bta-miR-2904	ENSBTAG00000032331	HP vs.LP
bta-miR-2904|ENSBTAG00000033331	bta-miR-2904	ENSBTAG00000033331	HP vs.LP
bta-miR-2904|ENSBTAG00000034978	bta-miR-2904	ENSBTAG00000034978	HP vs.LP
bta-miR-2904|ENSBTAG00000038737	bta-miR-2904	ENSBTAG00000038737	HP vs.LP
bta-miR-2904|ENSBTAG00000038979	bta-miR-2904	ENSBTAG00000038979	HP vs.LP
bta-miR-2904|ENSBTAG00000039055	bta-miR-2904	ENSBTAG00000039055	HP vs.LP
bta-miR-2904|ENSBTAG00000039954	bta-miR-2904	ENSBTAG00000039954	HP vs.LP
bta-miR-2904|ENSBTAG00000040333	bta-miR-2904	ENSBTAG00000040333	HP vs.LP
bta-miR-2904|ENSBTAG00000040512	bta-miR-2904	ENSBTAG00000040512	HP vs.LP
bta-miR-2904|ENSBTAG00000040607	bta-miR-2904	ENSBTAG00000040607	HP vs.LP
bta-miR-2904|ENSBTAG00000043960	bta-miR-2904	ENSBTAG00000043960	HP vs.LP
bta-miR-2904|ENSBTAG00000045582	bta-miR-2904	ENSBTAG00000045582	HP vs.LP
bta-miR-2904|ENSBTAG00000045767	bta-miR-2904	ENSBTAG00000045767	HP vs.LP
bta-miR-2904|ENSBTAG00000046544	bta-miR-2904	ENSBTAG00000046544	HP vs.LP
bta-miR-2904|ENSBTAG00000047299	bta-miR-2904	ENSBTAG00000047299	HP vs.LP
bta-miR-2904|ENSBTAG00000047448	bta-miR-2904	ENSBTAG00000047448	HP vs.LP
bta-miR-2904|ENSBTAG00000047760	bta-miR-2904	ENSBTAG00000047760	HP vs.LP
bta-miR-320a|ENSBTAG00000000016	bta-miR-320a	ENSBTAG00000000016	HP vs.LP
bta-miR-320a|ENSBTAG00000000329	bta-miR-320a	ENSBTAG00000000329	HP vs.LP
bta-miR-320a|ENSBTAG00000000619	bta-miR-320a	ENSBTAG00000000619	HP vs.LP
bta-miR-320a|ENSBTAG00000000933	bta-miR-320a	ENSBTAG00000000933	HP vs.LP
bta-miR-320a|ENSBTAG00000000993	bta-miR-320a	ENSBTAG00000000993	HP vs.LP
bta-miR-320a|ENSBTAG00000001002	bta-miR-320a	ENSBTAG00000001002	HP vs.LP
bta-miR-320a|ENSBTAG00000001600	bta-miR-320a	ENSBTAG00000001600	HP vs.LP
bta-miR-320a|ENSBTAG00000001739	bta-miR-320a	ENSBTAG00000001739	HP vs.LP
bta-miR-320a|ENSBTAG00000002126	bta-miR-320a	ENSBTAG00000002126	HP vs.LP
bta-miR-320a|ENSBTAG00000002816	bta-miR-320a	ENSBTAG00000002816	HP vs.LP
bta-miR-320a|ENSBTAG00000003245	bta-miR-320a	ENSBTAG00000003245	HP vs.LP
bta-miR-320a|ENSBTAG00000004791	bta-miR-320a	ENSBTAG00000004791	HP vs.LP
bta-miR-320a|ENSBTAG00000005089	bta-miR-320a	ENSBTAG00000005089	HP vs.LP
bta-miR-320a|ENSBTAG00000005278	bta-miR-320a	ENSBTAG00000005278	HP vs.LP
bta-miR-320a|ENSBTAG00000006101	bta-miR-320a	ENSBTAG00000006101	HP vs.LP
bta-miR-320a|ENSBTAG00000006287	bta-miR-320a	ENSBTAG00000006287	HP vs.LP
bta-miR-320a|ENSBTAG00000006707	bta-miR-320a	ENSBTAG00000006707	HP vs.LP
bta-miR-320a|ENSBTAG00000006719	bta-miR-320a	ENSBTAG00000006719	HP vs.LP
bta-miR-320a|ENSBTAG00000006877	bta-miR-320a	ENSBTAG00000006877	HP vs.LP
bta-miR-320a|ENSBTAG00000007588	bta-miR-320a	ENSBTAG00000007588	HP vs.LP
bta-miR-320a|ENSBTAG00000008294	bta-miR-320a	ENSBTAG00000008294	HP vs.LP
bta-miR-320a|ENSBTAG00000008744	bta-miR-320a	ENSBTAG00000008744	HP vs.LP
bta-miR-320a|ENSBTAG00000010490	bta-miR-320a	ENSBTAG00000010490	HP vs.LP
bta-miR-320a|ENSBTAG00000010505	bta-miR-320a	ENSBTAG00000010505	HP vs.LP
bta-miR-320a|ENSBTAG00000010756	bta-miR-320a	ENSBTAG00000010756	HP vs.LP
bta-miR-320a|ENSBTAG00000011022	bta-miR-320a	ENSBTAG00000011022	HP vs.LP
bta-miR-320a|ENSBTAG00000011111	bta-miR-320a	ENSBTAG00000011111	HP vs.LP
bta-miR-320a|ENSBTAG00000011121	bta-miR-320a	ENSBTAG00000011121	HP vs.LP
bta-miR-320a|ENSBTAG00000012307	bta-miR-320a	ENSBTAG00000012307	HP vs.LP
bta-miR-320a|ENSBTAG00000012771	bta-miR-320a	ENSBTAG00000012771	HP vs.LP
bta-miR-320a|ENSBTAG00000013066	bta-miR-320a	ENSBTAG00000013066	HP vs.LP
bta-miR-320a|ENSBTAG00000013612	bta-miR-320a	ENSBTAG00000013612	HP vs.LP
bta-miR-320a|ENSBTAG00000013848	bta-miR-320a	ENSBTAG00000013848	HP vs.LP
bta-miR-320a|ENSBTAG00000014068	bta-miR-320a	ENSBTAG00000014068	HP vs.LP
bta-miR-320a|ENSBTAG00000014237	bta-miR-320a	ENSBTAG00000014237	HP vs.LP
bta-miR-320a|ENSBTAG00000014492	bta-miR-320a	ENSBTAG00000014492	HP vs.LP
bta-miR-320a|ENSBTAG00000015251	bta-miR-320a	ENSBTAG00000015251	HP vs.LP
bta-miR-320a|ENSBTAG00000015751	bta-miR-320a	ENSBTAG00000015751	HP vs.LP
bta-miR-320a|ENSBTAG00000017393	bta-miR-320a	ENSBTAG00000017393	HP vs.LP
bta-miR-320a|ENSBTAG00000017409	bta-miR-320a	ENSBTAG00000017409	HP vs.LP
bta-miR-320a|ENSBTAG00000018007	bta-miR-320a	ENSBTAG00000018007	HP vs.LP
bta-miR-320a|ENSBTAG00000018258	bta-miR-320a	ENSBTAG00000018258	HP vs.LP
bta-miR-320a|ENSBTAG00000018372	bta-miR-320a	ENSBTAG00000018372	HP vs.LP
bta-miR-320a|ENSBTAG00000018999	bta-miR-320a	ENSBTAG00000018999	HP vs.LP
bta-miR-320a|ENSBTAG00000019798	bta-miR-320a	ENSBTAG00000019798	HP vs.LP
bta-miR-320a|ENSBTAG00000020327	bta-miR-320a	ENSBTAG00000020327	HP vs.LP
bta-miR-320a|ENSBTAG00000021364	bta-miR-320a	ENSBTAG00000021364	HP vs.LP
bta-miR-320a|ENSBTAG00000021456	bta-miR-320a	ENSBTAG00000021456	HP vs.LP
bta-miR-320a|ENSBTAG00000035254	bta-miR-320a	ENSBTAG00000035254	HP vs.LP
bta-miR-320a|ENSBTAG00000039684	bta-miR-320a	ENSBTAG00000039684	HP vs.LP
bta-miR-320a|ENSBTAG00000046609	bta-miR-320a	ENSBTAG00000046609	HP vs.LP
bta-miR-326|ENSBTAG00000000056	bta-miR-326	ENSBTAG00000000056	HP vs.LP
bta-miR-326|ENSBTAG00000000204	bta-miR-326	ENSBTAG00000000204	HP vs.LP
bta-miR-326|ENSBTAG00000001002	bta-miR-326	ENSBTAG00000001002	HP vs.LP
bta-miR-326|ENSBTAG00000001473	bta-miR-326	ENSBTAG00000001473	HP vs.LP
bta-miR-326|ENSBTAG00000001882	bta-miR-326	ENSBTAG00000001882	HP vs.LP
bta-miR-326|ENSBTAG00000002770	bta-miR-326	ENSBTAG00000002770	HP vs.LP
bta-miR-326|ENSBTAG00000002816	bta-miR-326	ENSBTAG00000002816	HP vs.LP
bta-miR-326|ENSBTAG00000003152	bta-miR-326	ENSBTAG00000003152	HP vs.LP
bta-miR-326|ENSBTAG00000003242	bta-miR-326	ENSBTAG00000003242	HP vs.LP
bta-miR-326|ENSBTAG00000003490	bta-miR-326	ENSBTAG00000003490	HP vs.LP
bta-miR-326|ENSBTAG00000003884	bta-miR-326	ENSBTAG00000003884	HP vs.LP
bta-miR-326|ENSBTAG00000003956	bta-miR-326	ENSBTAG00000003956	HP vs.LP
bta-miR-326|ENSBTAG00000004499	bta-miR-326	ENSBTAG00000004499	HP vs.LP
bta-miR-326|ENSBTAG00000004877	bta-miR-326	ENSBTAG00000004877	HP vs.LP
bta-miR-326|ENSBTAG00000004999	bta-miR-326	ENSBTAG00000004999	HP vs.LP
bta-miR-326|ENSBTAG00000005503	bta-miR-326	ENSBTAG00000005503	HP vs.LP
bta-miR-326|ENSBTAG00000006392	bta-miR-326	ENSBTAG00000006392	HP vs.LP
bta-miR-326|ENSBTAG00000006536	bta-miR-326	ENSBTAG00000006536	HP vs.LP
bta-miR-326|ENSBTAG00000006689	bta-miR-326	ENSBTAG00000006689	HP vs.LP
bta-miR-326|ENSBTAG00000006989	bta-miR-326	ENSBTAG00000006989	HP vs.LP
bta-miR-326|ENSBTAG00000007213	bta-miR-326	ENSBTAG00000007213	HP vs.LP
bta-miR-326|ENSBTAG00000007315	bta-miR-326	ENSBTAG00000007315	HP vs.LP
bta-miR-326|ENSBTAG00000007588	bta-miR-326	ENSBTAG00000007588	HP vs.LP
bta-miR-326|ENSBTAG00000008129	bta-miR-326	ENSBTAG00000008129	HP vs.LP
bta-miR-326|ENSBTAG00000008191	bta-miR-326	ENSBTAG00000008191	HP vs.LP
bta-miR-326|ENSBTAG00000009167	bta-miR-326	ENSBTAG00000009167	HP vs.LP
bta-miR-326|ENSBTAG00000009213	bta-miR-326	ENSBTAG00000009213	HP vs.LP
bta-miR-326|ENSBTAG00000009574	bta-miR-326	ENSBTAG00000009574	HP vs.LP
bta-miR-326|ENSBTAG00000009676	bta-miR-326	ENSBTAG00000009676	HP vs.LP
bta-miR-326|ENSBTAG00000009736	bta-miR-326	ENSBTAG00000009736	HP vs.LP
bta-miR-326|ENSBTAG00000010860	bta-miR-326	ENSBTAG00000010860	HP vs.LP
bta-miR-326|ENSBTAG00000011111	bta-miR-326	ENSBTAG00000011111	HP vs.LP
bta-miR-326|ENSBTAG00000011458	bta-miR-326	ENSBTAG00000011458	HP vs.LP
bta-miR-326|ENSBTAG00000011912	bta-miR-326	ENSBTAG00000011912	HP vs.LP
bta-miR-326|ENSBTAG00000012328	bta-miR-326	ENSBTAG00000012328	HP vs.LP
bta-miR-326|ENSBTAG00000012771	bta-miR-326	ENSBTAG00000012771	HP vs.LP
bta-miR-326|ENSBTAG00000013914	bta-miR-326	ENSBTAG00000013914	HP vs.LP
bta-miR-326|ENSBTAG00000014237	bta-miR-326	ENSBTAG00000014237	HP vs.LP
bta-miR-326|ENSBTAG00000014314	bta-miR-326	ENSBTAG00000014314	HP vs.LP
bta-miR-326|ENSBTAG00000016109	bta-miR-326	ENSBTAG00000016109	HP vs.LP
bta-miR-326|ENSBTAG00000016254	bta-miR-326	ENSBTAG00000016254	HP vs.LP
bta-miR-326|ENSBTAG00000017024	bta-miR-326	ENSBTAG00000017024	HP vs.LP
bta-miR-326|ENSBTAG00000018321	bta-miR-326	ENSBTAG00000018321	HP vs.LP
bta-miR-326|ENSBTAG00000018562	bta-miR-326	ENSBTAG00000018562	HP vs.LP
bta-miR-326|ENSBTAG00000018936	bta-miR-326	ENSBTAG00000018936	HP vs.LP
bta-miR-326|ENSBTAG00000019044	bta-miR-326	ENSBTAG00000019044	HP vs.LP
bta-miR-326|ENSBTAG00000019520	bta-miR-326	ENSBTAG00000019520	HP vs.LP
bta-miR-326|ENSBTAG00000019798	bta-miR-326	ENSBTAG00000019798	HP vs.LP
bta-miR-326|ENSBTAG00000020247	bta-miR-326	ENSBTAG00000020247	HP vs.LP
bta-miR-326|ENSBTAG00000020327	bta-miR-326	ENSBTAG00000020327	HP vs.LP
bta-miR-326|ENSBTAG00000020810	bta-miR-326	ENSBTAG00000020810	HP vs.LP
bta-miR-326|ENSBTAG00000021361	bta-miR-326	ENSBTAG00000021361	HP vs.LP
bta-miR-326|ENSBTAG00000021364	bta-miR-326	ENSBTAG00000021364	HP vs.LP
bta-miR-326|ENSBTAG00000021697	bta-miR-326	ENSBTAG00000021697	HP vs.LP
bta-miR-326|ENSBTAG00000023374	bta-miR-326	ENSBTAG00000023374	HP vs.LP
bta-miR-326|ENSBTAG00000027775	bta-miR-326	ENSBTAG00000027775	HP vs.LP
bta-miR-326|ENSBTAG00000031895	bta-miR-326	ENSBTAG00000031895	HP vs.LP
bta-miR-326|ENSBTAG00000033331	bta-miR-326	ENSBTAG00000033331	HP vs.LP
bta-miR-326|ENSBTAG00000036101	bta-miR-326	ENSBTAG00000036101	HP vs.LP
bta-miR-326|ENSBTAG00000047225	bta-miR-326	ENSBTAG00000047225	HP vs.LP
bta-miR-326|ENSBTAG00000047760	bta-miR-326	ENSBTAG00000047760	HP vs.LP
bta-miR-340|ENSBTAG00000000025	bta-miR-340	ENSBTAG00000000025	HP vs.LP
bta-miR-340|ENSBTAG00000000053	bta-miR-340	ENSBTAG00000000053	HP vs.LP
bta-miR-340|ENSBTAG00000000134	bta-miR-340	ENSBTAG00000000134	HP vs.LP
bta-miR-340|ENSBTAG00000000179	bta-miR-340	ENSBTAG00000000179	HP vs.LP
bta-miR-340|ENSBTAG00000000231	bta-miR-340	ENSBTAG00000000231	HP vs.LP
bta-miR-340|ENSBTAG00000000292	bta-miR-340	ENSBTAG00000000292	HP vs.LP
bta-miR-340|ENSBTAG00000000329	bta-miR-340	ENSBTAG00000000329	HP vs.LP
bta-miR-340|ENSBTAG00000000347	bta-miR-340	ENSBTAG00000000347	HP vs.LP
bta-miR-340|ENSBTAG00000000411	bta-miR-340	ENSBTAG00000000411	HP vs.LP
bta-miR-340|ENSBTAG00000000431	bta-miR-340	ENSBTAG00000000431	HP vs.LP
bta-miR-340|ENSBTAG00000000455	bta-miR-340	ENSBTAG00000000455	HP vs.LP
bta-miR-340|ENSBTAG00000000588	bta-miR-340	ENSBTAG00000000588	HP vs.LP
bta-miR-340|ENSBTAG00000000607	bta-miR-340	ENSBTAG00000000607	HP vs.LP
bta-miR-340|ENSBTAG00000000653	bta-miR-340	ENSBTAG00000000653	HP vs.LP
bta-miR-340|ENSBTAG00000000675	bta-miR-340	ENSBTAG00000000675	HP vs.LP
bta-miR-340|ENSBTAG00000000795	bta-miR-340	ENSBTAG00000000795	HP vs.LP
bta-miR-340|ENSBTAG00000001007	bta-miR-340	ENSBTAG00000001007	HP vs.LP
bta-miR-340|ENSBTAG00000001030	bta-miR-340	ENSBTAG00000001030	HP vs.LP
bta-miR-340|ENSBTAG00000001161	bta-miR-340	ENSBTAG00000001161	HP vs.LP
bta-miR-340|ENSBTAG00000001182	bta-miR-340	ENSBTAG00000001182	HP vs.LP
bta-miR-340|ENSBTAG00000001225	bta-miR-340	ENSBTAG00000001225	HP vs.LP
bta-miR-340|ENSBTAG00000001243	bta-miR-340	ENSBTAG00000001243	HP vs.LP
bta-miR-340|ENSBTAG00000001288	bta-miR-340	ENSBTAG00000001288	HP vs.LP
bta-miR-340|ENSBTAG00000001506	bta-miR-340	ENSBTAG00000001506	HP vs.LP
bta-miR-340|ENSBTAG00000001512	bta-miR-340	ENSBTAG00000001512	HP vs.LP
bta-miR-340|ENSBTAG00000001565	bta-miR-340	ENSBTAG00000001565	HP vs.LP
bta-miR-340|ENSBTAG00000001578	bta-miR-340	ENSBTAG00000001578	HP vs.LP
bta-miR-340|ENSBTAG00000001602	bta-miR-340	ENSBTAG00000001602	HP vs.LP
bta-miR-340|ENSBTAG00000001616	bta-miR-340	ENSBTAG00000001616	HP vs.LP
bta-miR-340|ENSBTAG00000001692	bta-miR-340	ENSBTAG00000001692	HP vs.LP
bta-miR-340|ENSBTAG00000001717	bta-miR-340	ENSBTAG00000001717	HP vs.LP
bta-miR-340|ENSBTAG00000001744	bta-miR-340	ENSBTAG00000001744	HP vs.LP
bta-miR-340|ENSBTAG00000001827	bta-miR-340	ENSBTAG00000001827	HP vs.LP
bta-miR-340|ENSBTAG00000001987	bta-miR-340	ENSBTAG00000001987	HP vs.LP
bta-miR-340|ENSBTAG00000002018	bta-miR-340	ENSBTAG00000002018	HP vs.LP
bta-miR-340|ENSBTAG00000002065	bta-miR-340	ENSBTAG00000002065	HP vs.LP
bta-miR-340|ENSBTAG00000002069	bta-miR-340	ENSBTAG00000002069	HP vs.LP
bta-miR-340|ENSBTAG00000002082	bta-miR-340	ENSBTAG00000002082	HP vs.LP
bta-miR-340|ENSBTAG00000002105	bta-miR-340	ENSBTAG00000002105	HP vs.LP
bta-miR-340|ENSBTAG00000002107	bta-miR-340	ENSBTAG00000002107	HP vs.LP
bta-miR-340|ENSBTAG00000002174	bta-miR-340	ENSBTAG00000002174	HP vs.LP
bta-miR-340|ENSBTAG00000002186	bta-miR-340	ENSBTAG00000002186	HP vs.LP
bta-miR-340|ENSBTAG00000002220	bta-miR-340	ENSBTAG00000002220	HP vs.LP
bta-miR-340|ENSBTAG00000002249	bta-miR-340	ENSBTAG00000002249	HP vs.LP
bta-miR-340|ENSBTAG00000002256	bta-miR-340	ENSBTAG00000002256	HP vs.LP
bta-miR-340|ENSBTAG00000002313	bta-miR-340	ENSBTAG00000002313	HP vs.LP
bta-miR-340|ENSBTAG00000002350	bta-miR-340	ENSBTAG00000002350	HP vs.LP
bta-miR-340|ENSBTAG00000002411	bta-miR-340	ENSBTAG00000002411	HP vs.LP
bta-miR-340|ENSBTAG00000002413	bta-miR-340	ENSBTAG00000002413	HP vs.LP
bta-miR-340|ENSBTAG00000002476	bta-miR-340	ENSBTAG00000002476	HP vs.LP
bta-miR-340|ENSBTAG00000002578	bta-miR-340	ENSBTAG00000002578	HP vs.LP
bta-miR-340|ENSBTAG00000002583	bta-miR-340	ENSBTAG00000002583	HP vs.LP
bta-miR-340|ENSBTAG00000002624	bta-miR-340	ENSBTAG00000002624	HP vs.LP
bta-miR-340|ENSBTAG00000002774	bta-miR-340	ENSBTAG00000002774	HP vs.LP
bta-miR-340|ENSBTAG00000002798	bta-miR-340	ENSBTAG00000002798	HP vs.LP
bta-miR-340|ENSBTAG00000002817	bta-miR-340	ENSBTAG00000002817	HP vs.LP
bta-miR-340|ENSBTAG00000002823	bta-miR-340	ENSBTAG00000002823	HP vs.LP
bta-miR-340|ENSBTAG00000002834	bta-miR-340	ENSBTAG00000002834	HP vs.LP
bta-miR-340|ENSBTAG00000002847	bta-miR-340	ENSBTAG00000002847	HP vs.LP
bta-miR-340|ENSBTAG00000002912	bta-miR-340	ENSBTAG00000002912	HP vs.LP
bta-miR-340|ENSBTAG00000003001	bta-miR-340	ENSBTAG00000003001	HP vs.LP
bta-miR-340|ENSBTAG00000003035	bta-miR-340	ENSBTAG00000003035	HP vs.LP
bta-miR-340|ENSBTAG00000003084	bta-miR-340	ENSBTAG00000003084	HP vs.LP
bta-miR-340|ENSBTAG00000003162	bta-miR-340	ENSBTAG00000003162	HP vs.LP
bta-miR-340|ENSBTAG00000003176	bta-miR-340	ENSBTAG00000003176	HP vs.LP
bta-miR-340|ENSBTAG00000003218	bta-miR-340	ENSBTAG00000003218	HP vs.LP
bta-miR-340|ENSBTAG00000003316	bta-miR-340	ENSBTAG00000003316	HP vs.LP
bta-miR-340|ENSBTAG00000003386	bta-miR-340	ENSBTAG00000003386	HP vs.LP
bta-miR-340|ENSBTAG00000003388	bta-miR-340	ENSBTAG00000003388	HP vs.LP
bta-miR-340|ENSBTAG00000003458	bta-miR-340	ENSBTAG00000003458	HP vs.LP
bta-miR-340|ENSBTAG00000003675	bta-miR-340	ENSBTAG00000003675	HP vs.LP
bta-miR-340|ENSBTAG00000003733	bta-miR-340	ENSBTAG00000003733	HP vs.LP
bta-miR-340|ENSBTAG00000003794	bta-miR-340	ENSBTAG00000003794	HP vs.LP
bta-miR-340|ENSBTAG00000003986	bta-miR-340	ENSBTAG00000003986	HP vs.LP
bta-miR-340|ENSBTAG00000004004	bta-miR-340	ENSBTAG00000004004	HP vs.LP
bta-miR-340|ENSBTAG00000004165	bta-miR-340	ENSBTAG00000004165	HP vs.LP
bta-miR-340|ENSBTAG00000004225	bta-miR-340	ENSBTAG00000004225	HP vs.LP
bta-miR-340|ENSBTAG00000004240	bta-miR-340	ENSBTAG00000004240	HP vs.LP
bta-miR-340|ENSBTAG00000004261	bta-miR-340	ENSBTAG00000004261	HP vs.LP
bta-miR-340|ENSBTAG00000004307	bta-miR-340	ENSBTAG00000004307	HP vs.LP
bta-miR-340|ENSBTAG00000004331	bta-miR-340	ENSBTAG00000004331	HP vs.LP
bta-miR-340|ENSBTAG00000004383	bta-miR-340	ENSBTAG00000004383	HP vs.LP
bta-miR-340|ENSBTAG00000004463	bta-miR-340	ENSBTAG00000004463	HP vs.LP
bta-miR-340|ENSBTAG00000004613	bta-miR-340	ENSBTAG00000004613	HP vs.LP
bta-miR-340|ENSBTAG00000004635	bta-miR-340	ENSBTAG00000004635	HP vs.LP
bta-miR-340|ENSBTAG00000004652	bta-miR-340	ENSBTAG00000004652	HP vs.LP
bta-miR-340|ENSBTAG00000004750	bta-miR-340	ENSBTAG00000004750	HP vs.LP
bta-miR-340|ENSBTAG00000004838	bta-miR-340	ENSBTAG00000004838	HP vs.LP
bta-miR-340|ENSBTAG00000004996	bta-miR-340	ENSBTAG00000004996	HP vs.LP
bta-miR-340|ENSBTAG00000004999	bta-miR-340	ENSBTAG00000004999	HP vs.LP
bta-miR-340|ENSBTAG00000005066	bta-miR-340	ENSBTAG00000005066	HP vs.LP
bta-miR-340|ENSBTAG00000005089	bta-miR-340	ENSBTAG00000005089	HP vs.LP
bta-miR-340|ENSBTAG00000005289	bta-miR-340	ENSBTAG00000005289	HP vs.LP
bta-miR-340|ENSBTAG00000005370	bta-miR-340	ENSBTAG00000005370	HP vs.LP
bta-miR-340|ENSBTAG00000005382	bta-miR-340	ENSBTAG00000005382	HP vs.LP
bta-miR-340|ENSBTAG00000005476	bta-miR-340	ENSBTAG00000005476	HP vs.LP
bta-miR-340|ENSBTAG00000005493	bta-miR-340	ENSBTAG00000005493	HP vs.LP
bta-miR-340|ENSBTAG00000005532	bta-miR-340	ENSBTAG00000005532	HP vs.LP
bta-miR-340|ENSBTAG00000005712	bta-miR-340	ENSBTAG00000005712	HP vs.LP
bta-miR-340|ENSBTAG00000005738	bta-miR-340	ENSBTAG00000005738	HP vs.LP
bta-miR-340|ENSBTAG00000005763	bta-miR-340	ENSBTAG00000005763	HP vs.LP
bta-miR-340|ENSBTAG00000006008	bta-miR-340	ENSBTAG00000006008	HP vs.LP
bta-miR-340|ENSBTAG00000006050	bta-miR-340	ENSBTAG00000006050	HP vs.LP
bta-miR-340|ENSBTAG00000006167	bta-miR-340	ENSBTAG00000006167	HP vs.LP
bta-miR-340|ENSBTAG00000006208	bta-miR-340	ENSBTAG00000006208	HP vs.LP
bta-miR-340|ENSBTAG00000006276	bta-miR-340	ENSBTAG00000006276	HP vs.LP
bta-miR-340|ENSBTAG00000006296	bta-miR-340	ENSBTAG00000006296	HP vs.LP
bta-miR-340|ENSBTAG00000006328	bta-miR-340	ENSBTAG00000006328	HP vs.LP
bta-miR-340|ENSBTAG00000006330	bta-miR-340	ENSBTAG00000006330	HP vs.LP
bta-miR-340|ENSBTAG00000006466	bta-miR-340	ENSBTAG00000006466	HP vs.LP
bta-miR-340|ENSBTAG00000006486	bta-miR-340	ENSBTAG00000006486	HP vs.LP
bta-miR-340|ENSBTAG00000006491	bta-miR-340	ENSBTAG00000006491	HP vs.LP
bta-miR-340|ENSBTAG00000006590	bta-miR-340	ENSBTAG00000006590	HP vs.LP
bta-miR-340|ENSBTAG00000006639	bta-miR-340	ENSBTAG00000006639	HP vs.LP
bta-miR-340|ENSBTAG00000006656	bta-miR-340	ENSBTAG00000006656	HP vs.LP
bta-miR-340|ENSBTAG00000006689	bta-miR-340	ENSBTAG00000006689	HP vs.LP
bta-miR-340|ENSBTAG00000006747	bta-miR-340	ENSBTAG00000006747	HP vs.LP
bta-miR-340|ENSBTAG00000006754	bta-miR-340	ENSBTAG00000006754	HP vs.LP
bta-miR-340|ENSBTAG00000006886	bta-miR-340	ENSBTAG00000006886	HP vs.LP
bta-miR-340|ENSBTAG00000006945	bta-miR-340	ENSBTAG00000006945	HP vs.LP
bta-miR-340|ENSBTAG00000006958	bta-miR-340	ENSBTAG00000006958	HP vs.LP
bta-miR-340|ENSBTAG00000006998	bta-miR-340	ENSBTAG00000006998	HP vs.LP
bta-miR-340|ENSBTAG00000007107	bta-miR-340	ENSBTAG00000007107	HP vs.LP
bta-miR-340|ENSBTAG00000007137	bta-miR-340	ENSBTAG00000007137	HP vs.LP
bta-miR-340|ENSBTAG00000007170	bta-miR-340	ENSBTAG00000007170	HP vs.LP
bta-miR-340|ENSBTAG00000007184	bta-miR-340	ENSBTAG00000007184	HP vs.LP
bta-miR-340|ENSBTAG00000007204	bta-miR-340	ENSBTAG00000007204	HP vs.LP
bta-miR-340|ENSBTAG00000007213	bta-miR-340	ENSBTAG00000007213	HP vs.LP
bta-miR-340|ENSBTAG00000007268	bta-miR-340	ENSBTAG00000007268	HP vs.LP
bta-miR-340|ENSBTAG00000007315	bta-miR-340	ENSBTAG00000007315	HP vs.LP
bta-miR-340|ENSBTAG00000007353	bta-miR-340	ENSBTAG00000007353	HP vs.LP
bta-miR-340|ENSBTAG00000007357	bta-miR-340	ENSBTAG00000007357	HP vs.LP
bta-miR-340|ENSBTAG00000007474	bta-miR-340	ENSBTAG00000007474	HP vs.LP
bta-miR-340|ENSBTAG00000007492	bta-miR-340	ENSBTAG00000007492	HP vs.LP
bta-miR-340|ENSBTAG00000007494	bta-miR-340	ENSBTAG00000007494	HP vs.LP
bta-miR-340|ENSBTAG00000007570	bta-miR-340	ENSBTAG00000007570	HP vs.LP
bta-miR-340|ENSBTAG00000007623	bta-miR-340	ENSBTAG00000007623	HP vs.LP
bta-miR-340|ENSBTAG00000007648	bta-miR-340	ENSBTAG00000007648	HP vs.LP
bta-miR-340|ENSBTAG00000007708	bta-miR-340	ENSBTAG00000007708	HP vs.LP
bta-miR-340|ENSBTAG00000007718	bta-miR-340	ENSBTAG00000007718	HP vs.LP
bta-miR-340|ENSBTAG00000007784	bta-miR-340	ENSBTAG00000007784	HP vs.LP
bta-miR-340|ENSBTAG00000007829	bta-miR-340	ENSBTAG00000007829	HP vs.LP
bta-miR-340|ENSBTAG00000007900	bta-miR-340	ENSBTAG00000007900	HP vs.LP
bta-miR-340|ENSBTAG00000007906	bta-miR-340	ENSBTAG00000007906	HP vs.LP
bta-miR-340|ENSBTAG00000008004	bta-miR-340	ENSBTAG00000008004	HP vs.LP
bta-miR-340|ENSBTAG00000008025	bta-miR-340	ENSBTAG00000008025	HP vs.LP
bta-miR-340|ENSBTAG00000008033	bta-miR-340	ENSBTAG00000008033	HP vs.LP
bta-miR-340|ENSBTAG00000008062	bta-miR-340	ENSBTAG00000008062	HP vs.LP
bta-miR-340|ENSBTAG00000008237	bta-miR-340	ENSBTAG00000008237	HP vs.LP
bta-miR-340|ENSBTAG00000008279	bta-miR-340	ENSBTAG00000008279	HP vs.LP
bta-miR-340|ENSBTAG00000008296	bta-miR-340	ENSBTAG00000008296	HP vs.LP
bta-miR-340|ENSBTAG00000008372	bta-miR-340	ENSBTAG00000008372	HP vs.LP
bta-miR-340|ENSBTAG00000008396	bta-miR-340	ENSBTAG00000008396	HP vs.LP
bta-miR-340|ENSBTAG00000008416	bta-miR-340	ENSBTAG00000008416	HP vs.LP
bta-miR-340|ENSBTAG00000008424	bta-miR-340	ENSBTAG00000008424	HP vs.LP
bta-miR-340|ENSBTAG00000008436	bta-miR-340	ENSBTAG00000008436	HP vs.LP
bta-miR-340|ENSBTAG00000008504	bta-miR-340	ENSBTAG00000008504	HP vs.LP
bta-miR-340|ENSBTAG00000008579	bta-miR-340	ENSBTAG00000008579	HP vs.LP
bta-miR-340|ENSBTAG00000008609	bta-miR-340	ENSBTAG00000008609	HP vs.LP
bta-miR-340|ENSBTAG00000008688	bta-miR-340	ENSBTAG00000008688	HP vs.LP
bta-miR-340|ENSBTAG00000008778	bta-miR-340	ENSBTAG00000008778	HP vs.LP
bta-miR-340|ENSBTAG00000008802	bta-miR-340	ENSBTAG00000008802	HP vs.LP
bta-miR-340|ENSBTAG00000008827	bta-miR-340	ENSBTAG00000008827	HP vs.LP
bta-miR-340|ENSBTAG00000008895	bta-miR-340	ENSBTAG00000008895	HP vs.LP
bta-miR-340|ENSBTAG00000008943	bta-miR-340	ENSBTAG00000008943	HP vs.LP
bta-miR-340|ENSBTAG00000008987	bta-miR-340	ENSBTAG00000008987	HP vs.LP
bta-miR-340|ENSBTAG00000009049	bta-miR-340	ENSBTAG00000009049	HP vs.LP
bta-miR-340|ENSBTAG00000009142	bta-miR-340	ENSBTAG00000009142	HP vs.LP
bta-miR-340|ENSBTAG00000009228	bta-miR-340	ENSBTAG00000009228	HP vs.LP
bta-miR-340|ENSBTAG00000009337	bta-miR-340	ENSBTAG00000009337	HP vs.LP
bta-miR-340|ENSBTAG00000009341	bta-miR-340	ENSBTAG00000009341	HP vs.LP
bta-miR-340|ENSBTAG00000009516	bta-miR-340	ENSBTAG00000009516	HP vs.LP
bta-miR-340|ENSBTAG00000009543	bta-miR-340	ENSBTAG00000009543	HP vs.LP
bta-miR-340|ENSBTAG00000009578	bta-miR-340	ENSBTAG00000009578	HP vs.LP
bta-miR-340|ENSBTAG00000009676	bta-miR-340	ENSBTAG00000009676	HP vs.LP
bta-miR-340|ENSBTAG00000009772	bta-miR-340	ENSBTAG00000009772	HP vs.LP
bta-miR-340|ENSBTAG00000009806	bta-miR-340	ENSBTAG00000009806	HP vs.LP
bta-miR-340|ENSBTAG00000009841	bta-miR-340	ENSBTAG00000009841	HP vs.LP
bta-miR-340|ENSBTAG00000009902	bta-miR-340	ENSBTAG00000009902	HP vs.LP
bta-miR-340|ENSBTAG00000010015	bta-miR-340	ENSBTAG00000010015	HP vs.LP
bta-miR-340|ENSBTAG00000010125	bta-miR-340	ENSBTAG00000010125	HP vs.LP
bta-miR-340|ENSBTAG00000010236	bta-miR-340	ENSBTAG00000010236	HP vs.LP
bta-miR-340|ENSBTAG00000010244	bta-miR-340	ENSBTAG00000010244	HP vs.LP
bta-miR-340|ENSBTAG00000010355	bta-miR-340	ENSBTAG00000010355	HP vs.LP
bta-miR-340|ENSBTAG00000010365	bta-miR-340	ENSBTAG00000010365	HP vs.LP
bta-miR-340|ENSBTAG00000010427	bta-miR-340	ENSBTAG00000010427	HP vs.LP
bta-miR-340|ENSBTAG00000010509	bta-miR-340	ENSBTAG00000010509	HP vs.LP
bta-miR-340|ENSBTAG00000010582	bta-miR-340	ENSBTAG00000010582	HP vs.LP
bta-miR-340|ENSBTAG00000010666	bta-miR-340	ENSBTAG00000010666	HP vs.LP
bta-miR-340|ENSBTAG00000010756	bta-miR-340	ENSBTAG00000010756	HP vs.LP
bta-miR-340|ENSBTAG00000010792	bta-miR-340	ENSBTAG00000010792	HP vs.LP
bta-miR-340|ENSBTAG00000010843	bta-miR-340	ENSBTAG00000010843	HP vs.LP
bta-miR-340|ENSBTAG00000010913	bta-miR-340	ENSBTAG00000010913	HP vs.LP
bta-miR-340|ENSBTAG00000010934	bta-miR-340	ENSBTAG00000010934	HP vs.LP
bta-miR-340|ENSBTAG00000011007	bta-miR-340	ENSBTAG00000011007	HP vs.LP
bta-miR-340|ENSBTAG00000011050	bta-miR-340	ENSBTAG00000011050	HP vs.LP
bta-miR-340|ENSBTAG00000011147	bta-miR-340	ENSBTAG00000011147	HP vs.LP
bta-miR-340|ENSBTAG00000011154	bta-miR-340	ENSBTAG00000011154	HP vs.LP
bta-miR-340|ENSBTAG00000011178	bta-miR-340	ENSBTAG00000011178	HP vs.LP
bta-miR-340|ENSBTAG00000011209	bta-miR-340	ENSBTAG00000011209	HP vs.LP
bta-miR-340|ENSBTAG00000011241	bta-miR-340	ENSBTAG00000011241	HP vs.LP
bta-miR-340|ENSBTAG00000011256	bta-miR-340	ENSBTAG00000011256	HP vs.LP
bta-miR-340|ENSBTAG00000011263	bta-miR-340	ENSBTAG00000011263	HP vs.LP
bta-miR-340|ENSBTAG00000011284	bta-miR-340	ENSBTAG00000011284	HP vs.LP
bta-miR-340|ENSBTAG00000011291	bta-miR-340	ENSBTAG00000011291	HP vs.LP
bta-miR-340|ENSBTAG00000011339	bta-miR-340	ENSBTAG00000011339	HP vs.LP
bta-miR-340|ENSBTAG00000011389	bta-miR-340	ENSBTAG00000011389	HP vs.LP
bta-miR-340|ENSBTAG00000011400	bta-miR-340	ENSBTAG00000011400	HP vs.LP
bta-miR-340|ENSBTAG00000011411	bta-miR-340	ENSBTAG00000011411	HP vs.LP
bta-miR-340|ENSBTAG00000011431	bta-miR-340	ENSBTAG00000011431	HP vs.LP
bta-miR-340|ENSBTAG00000011479	bta-miR-340	ENSBTAG00000011479	HP vs.LP
bta-miR-340|ENSBTAG00000011658	bta-miR-340	ENSBTAG00000011658	HP vs.LP
bta-miR-340|ENSBTAG00000011732	bta-miR-340	ENSBTAG00000011732	HP vs.LP
bta-miR-340|ENSBTAG00000011753	bta-miR-340	ENSBTAG00000011753	HP vs.LP
bta-miR-340|ENSBTAG00000011757	bta-miR-340	ENSBTAG00000011757	HP vs.LP
bta-miR-340|ENSBTAG00000011879	bta-miR-340	ENSBTAG00000011879	HP vs.LP
bta-miR-340|ENSBTAG00000011880	bta-miR-340	ENSBTAG00000011880	HP vs.LP
bta-miR-340|ENSBTAG00000011912	bta-miR-340	ENSBTAG00000011912	HP vs.LP
bta-miR-340|ENSBTAG00000011982	bta-miR-340	ENSBTAG00000011982	HP vs.LP
bta-miR-340|ENSBTAG00000012103	bta-miR-340	ENSBTAG00000012103	HP vs.LP
bta-miR-340|ENSBTAG00000012197	bta-miR-340	ENSBTAG00000012197	HP vs.LP
bta-miR-340|ENSBTAG00000012274	bta-miR-340	ENSBTAG00000012274	HP vs.LP
bta-miR-340|ENSBTAG00000012352	bta-miR-340	ENSBTAG00000012352	HP vs.LP
bta-miR-340|ENSBTAG00000012450	bta-miR-340	ENSBTAG00000012450	HP vs.LP
bta-miR-340|ENSBTAG00000012499	bta-miR-340	ENSBTAG00000012499	HP vs.LP
bta-miR-340|ENSBTAG00000012700	bta-miR-340	ENSBTAG00000012700	HP vs.LP
bta-miR-340|ENSBTAG00000012768	bta-miR-340	ENSBTAG00000012768	HP vs.LP
bta-miR-340|ENSBTAG00000012774	bta-miR-340	ENSBTAG00000012774	HP vs.LP
bta-miR-340|ENSBTAG00000012900	bta-miR-340	ENSBTAG00000012900	HP vs.LP
bta-miR-340|ENSBTAG00000012919	bta-miR-340	ENSBTAG00000012919	HP vs.LP
bta-miR-340|ENSBTAG00000012928	bta-miR-340	ENSBTAG00000012928	HP vs.LP
bta-miR-340|ENSBTAG00000013018	bta-miR-340	ENSBTAG00000013018	HP vs.LP
bta-miR-340|ENSBTAG00000013066	bta-miR-340	ENSBTAG00000013066	HP vs.LP
bta-miR-340|ENSBTAG00000013084	bta-miR-340	ENSBTAG00000013084	HP vs.LP
bta-miR-340|ENSBTAG00000013145	bta-miR-340	ENSBTAG00000013145	HP vs.LP
bta-miR-340|ENSBTAG00000013213	bta-miR-340	ENSBTAG00000013213	HP vs.LP
bta-miR-340|ENSBTAG00000013224	bta-miR-340	ENSBTAG00000013224	HP vs.LP
bta-miR-340|ENSBTAG00000013253	bta-miR-340	ENSBTAG00000013253	HP vs.LP
bta-miR-340|ENSBTAG00000013284	bta-miR-340	ENSBTAG00000013284	HP vs.LP
bta-miR-340|ENSBTAG00000013366	bta-miR-340	ENSBTAG00000013366	HP vs.LP
bta-miR-340|ENSBTAG00000013475	bta-miR-340	ENSBTAG00000013475	HP vs.LP
bta-miR-340|ENSBTAG00000013525	bta-miR-340	ENSBTAG00000013525	HP vs.LP
bta-miR-340|ENSBTAG00000013541	bta-miR-340	ENSBTAG00000013541	HP vs.LP
bta-miR-340|ENSBTAG00000013548	bta-miR-340	ENSBTAG00000013548	HP vs.LP
bta-miR-340|ENSBTAG00000013573	bta-miR-340	ENSBTAG00000013573	HP vs.LP
bta-miR-340|ENSBTAG00000013607	bta-miR-340	ENSBTAG00000013607	HP vs.LP
bta-miR-340|ENSBTAG00000013662	bta-miR-340	ENSBTAG00000013662	HP vs.LP
bta-miR-340|ENSBTAG00000013782	bta-miR-340	ENSBTAG00000013782	HP vs.LP
bta-miR-340|ENSBTAG00000013851	bta-miR-340	ENSBTAG00000013851	HP vs.LP
bta-miR-340|ENSBTAG00000013885	bta-miR-340	ENSBTAG00000013885	HP vs.LP
bta-miR-340|ENSBTAG00000013914	bta-miR-340	ENSBTAG00000013914	HP vs.LP
bta-miR-340|ENSBTAG00000013949	bta-miR-340	ENSBTAG00000013949	HP vs.LP
bta-miR-340|ENSBTAG00000013955	bta-miR-340	ENSBTAG00000013955	HP vs.LP
bta-miR-340|ENSBTAG00000013956	bta-miR-340	ENSBTAG00000013956	HP vs.LP
bta-miR-340|ENSBTAG00000014099	bta-miR-340	ENSBTAG00000014099	HP vs.LP
bta-miR-340|ENSBTAG00000014314	bta-miR-340	ENSBTAG00000014314	HP vs.LP
bta-miR-340|ENSBTAG00000014396	bta-miR-340	ENSBTAG00000014396	HP vs.LP
bta-miR-340|ENSBTAG00000014491	bta-miR-340	ENSBTAG00000014491	HP vs.LP
bta-miR-340|ENSBTAG00000014494	bta-miR-340	ENSBTAG00000014494	HP vs.LP
bta-miR-340|ENSBTAG00000014503	bta-miR-340	ENSBTAG00000014503	HP vs.LP
bta-miR-340|ENSBTAG00000014601	bta-miR-340	ENSBTAG00000014601	HP vs.LP
bta-miR-340|ENSBTAG00000014719	bta-miR-340	ENSBTAG00000014719	HP vs.LP
bta-miR-340|ENSBTAG00000014725	bta-miR-340	ENSBTAG00000014725	HP vs.LP
bta-miR-340|ENSBTAG00000014726	bta-miR-340	ENSBTAG00000014726	HP vs.LP
bta-miR-340|ENSBTAG00000014728	bta-miR-340	ENSBTAG00000014728	HP vs.LP
bta-miR-340|ENSBTAG00000014806	bta-miR-340	ENSBTAG00000014806	HP vs.LP
bta-miR-340|ENSBTAG00000014838	bta-miR-340	ENSBTAG00000014838	HP vs.LP
bta-miR-340|ENSBTAG00000014912	bta-miR-340	ENSBTAG00000014912	HP vs.LP
bta-miR-340|ENSBTAG00000014915	bta-miR-340	ENSBTAG00000014915	HP vs.LP
bta-miR-340|ENSBTAG00000014931	bta-miR-340	ENSBTAG00000014931	HP vs.LP
bta-miR-340|ENSBTAG00000014966	bta-miR-340	ENSBTAG00000014966	HP vs.LP
bta-miR-340|ENSBTAG00000015092	bta-miR-340	ENSBTAG00000015092	HP vs.LP
bta-miR-340|ENSBTAG00000015104	bta-miR-340	ENSBTAG00000015104	HP vs.LP
bta-miR-340|ENSBTAG00000015133	bta-miR-340	ENSBTAG00000015133	HP vs.LP
bta-miR-340|ENSBTAG00000015154	bta-miR-340	ENSBTAG00000015154	HP vs.LP
bta-miR-340|ENSBTAG00000015171	bta-miR-340	ENSBTAG00000015171	HP vs.LP
bta-miR-340|ENSBTAG00000015188	bta-miR-340	ENSBTAG00000015188	HP vs.LP
bta-miR-340|ENSBTAG00000015202	bta-miR-340	ENSBTAG00000015202	HP vs.LP
bta-miR-340|ENSBTAG00000015230	bta-miR-340	ENSBTAG00000015230	HP vs.LP
bta-miR-340|ENSBTAG00000015240	bta-miR-340	ENSBTAG00000015240	HP vs.LP
bta-miR-340|ENSBTAG00000015286	bta-miR-340	ENSBTAG00000015286	HP vs.LP
bta-miR-340|ENSBTAG00000015336	bta-miR-340	ENSBTAG00000015336	HP vs.LP
bta-miR-340|ENSBTAG00000015426	bta-miR-340	ENSBTAG00000015426	HP vs.LP
bta-miR-340|ENSBTAG00000015527	bta-miR-340	ENSBTAG00000015527	HP vs.LP
bta-miR-340|ENSBTAG00000015580	bta-miR-340	ENSBTAG00000015580	HP vs.LP
bta-miR-340|ENSBTAG00000015581	bta-miR-340	ENSBTAG00000015581	HP vs.LP
bta-miR-340|ENSBTAG00000015612	bta-miR-340	ENSBTAG00000015612	HP vs.LP
bta-miR-340|ENSBTAG00000015751	bta-miR-340	ENSBTAG00000015751	HP vs.LP
bta-miR-340|ENSBTAG00000015802	bta-miR-340	ENSBTAG00000015802	HP vs.LP
bta-miR-340|ENSBTAG00000015919	bta-miR-340	ENSBTAG00000015919	HP vs.LP
bta-miR-340|ENSBTAG00000015986	bta-miR-340	ENSBTAG00000015986	HP vs.LP
bta-miR-340|ENSBTAG00000016004	bta-miR-340	ENSBTAG00000016004	HP vs.LP
bta-miR-340|ENSBTAG00000016037	bta-miR-340	ENSBTAG00000016037	HP vs.LP
bta-miR-340|ENSBTAG00000016091	bta-miR-340	ENSBTAG00000016091	HP vs.LP
bta-miR-340|ENSBTAG00000016124	bta-miR-340	ENSBTAG00000016124	HP vs.LP
bta-miR-340|ENSBTAG00000016208	bta-miR-340	ENSBTAG00000016208	HP vs.LP
bta-miR-340|ENSBTAG00000016252	bta-miR-340	ENSBTAG00000016252	HP vs.LP
bta-miR-340|ENSBTAG00000016309	bta-miR-340	ENSBTAG00000016309	HP vs.LP
bta-miR-340|ENSBTAG00000016350	bta-miR-340	ENSBTAG00000016350	HP vs.LP
bta-miR-340|ENSBTAG00000016354	bta-miR-340	ENSBTAG00000016354	HP vs.LP
bta-miR-340|ENSBTAG00000016420	bta-miR-340	ENSBTAG00000016420	HP vs.LP
bta-miR-340|ENSBTAG00000016502	bta-miR-340	ENSBTAG00000016502	HP vs.LP
bta-miR-340|ENSBTAG00000016534	bta-miR-340	ENSBTAG00000016534	HP vs.LP
bta-miR-340|ENSBTAG00000016720	bta-miR-340	ENSBTAG00000016720	HP vs.LP
bta-miR-340|ENSBTAG00000016770	bta-miR-340	ENSBTAG00000016770	HP vs.LP
bta-miR-340|ENSBTAG00000016881	bta-miR-340	ENSBTAG00000016881	HP vs.LP
bta-miR-340|ENSBTAG00000016882	bta-miR-340	ENSBTAG00000016882	HP vs.LP
bta-miR-340|ENSBTAG00000017179	bta-miR-340	ENSBTAG00000017179	HP vs.LP
bta-miR-340|ENSBTAG00000017218	bta-miR-340	ENSBTAG00000017218	HP vs.LP
bta-miR-340|ENSBTAG00000017277	bta-miR-340	ENSBTAG00000017277	HP vs.LP
bta-miR-340|ENSBTAG00000017379	bta-miR-340	ENSBTAG00000017379	HP vs.LP
bta-miR-340|ENSBTAG00000017388	bta-miR-340	ENSBTAG00000017388	HP vs.LP
bta-miR-340|ENSBTAG00000017411	bta-miR-340	ENSBTAG00000017411	HP vs.LP
bta-miR-340|ENSBTAG00000017419	bta-miR-340	ENSBTAG00000017419	HP vs.LP
bta-miR-340|ENSBTAG00000017435	bta-miR-340	ENSBTAG00000017435	HP vs.LP
bta-miR-340|ENSBTAG00000017439	bta-miR-340	ENSBTAG00000017439	HP vs.LP
bta-miR-340|ENSBTAG00000017459	bta-miR-340	ENSBTAG00000017459	HP vs.LP
bta-miR-340|ENSBTAG00000017683	bta-miR-340	ENSBTAG00000017683	HP vs.LP
bta-miR-340|ENSBTAG00000017718	bta-miR-340	ENSBTAG00000017718	HP vs.LP
bta-miR-340|ENSBTAG00000017831	bta-miR-340	ENSBTAG00000017831	HP vs.LP
bta-miR-340|ENSBTAG00000017867	bta-miR-340	ENSBTAG00000017867	HP vs.LP
bta-miR-340|ENSBTAG00000017871	bta-miR-340	ENSBTAG00000017871	HP vs.LP
bta-miR-340|ENSBTAG00000017922	bta-miR-340	ENSBTAG00000017922	HP vs.LP
bta-miR-340|ENSBTAG00000017956	bta-miR-340	ENSBTAG00000017956	HP vs.LP
bta-miR-340|ENSBTAG00000018011	bta-miR-340	ENSBTAG00000018011	HP vs.LP
bta-miR-340|ENSBTAG00000018053	bta-miR-340	ENSBTAG00000018053	HP vs.LP
bta-miR-340|ENSBTAG00000018115	bta-miR-340	ENSBTAG00000018115	HP vs.LP
bta-miR-340|ENSBTAG00000018245	bta-miR-340	ENSBTAG00000018245	HP vs.LP
bta-miR-340|ENSBTAG00000018358	bta-miR-340	ENSBTAG00000018358	HP vs.LP
bta-miR-340|ENSBTAG00000018362	bta-miR-340	ENSBTAG00000018362	HP vs.LP
bta-miR-340|ENSBTAG00000018372	bta-miR-340	ENSBTAG00000018372	HP vs.LP
bta-miR-340|ENSBTAG00000018374	bta-miR-340	ENSBTAG00000018374	HP vs.LP
bta-miR-340|ENSBTAG00000018381	bta-miR-340	ENSBTAG00000018381	HP vs.LP
bta-miR-340|ENSBTAG00000018488	bta-miR-340	ENSBTAG00000018488	HP vs.LP
[truncated: 470 more rows]

## Sheet: Supplementary Table 6b
Supplementary Table 6b. The correlated targets of DE miRNAs in HD vs. LD.
Pairs	miRNA	Target gene	Group
bta-miR-1|ENSBTAG00000001063	bta-miR-1	ENSBTAG00000001063	HD vs. LD
bta-miR-1|ENSBTAG00000001729	bta-miR-1	ENSBTAG00000001729	HD vs. LD
bta-miR-1|ENSBTAG00000002769	bta-miR-1	ENSBTAG00000002769	HD vs. LD
bta-miR-1|ENSBTAG00000003084	bta-miR-1	ENSBTAG00000003084	HD vs. LD
bta-miR-1|ENSBTAG00000003490	bta-miR-1	ENSBTAG00000003490	HD vs. LD
bta-miR-1|ENSBTAG00000003758	bta-miR-1	ENSBTAG00000003758	HD vs. LD
bta-miR-1|ENSBTAG00000004240	bta-miR-1	ENSBTAG00000004240	HD vs. LD
bta-miR-1|ENSBTAG00000004999	bta-miR-1	ENSBTAG00000004999	HD vs. LD
bta-miR-1|ENSBTAG00000005278	bta-miR-1	ENSBTAG00000005278	HD vs. LD
bta-miR-1|ENSBTAG00000006118	bta-miR-1	ENSBTAG00000006118	HD vs. LD
bta-miR-1|ENSBTAG00000006287	bta-miR-1	ENSBTAG00000006287	HD vs. LD
bta-miR-1|ENSBTAG00000006989	bta-miR-1	ENSBTAG00000006989	HD vs. LD
bta-miR-1|ENSBTAG00000007588	bta-miR-1	ENSBTAG00000007588	HD vs. LD
bta-miR-1|ENSBTAG00000008687	bta-miR-1	ENSBTAG00000008687	HD vs. LD
bta-miR-1|ENSBTAG00000009747	bta-miR-1	ENSBTAG00000009747	HD vs. LD
bta-miR-1|ENSBTAG00000010505	bta-miR-1	ENSBTAG00000010505	HD vs. LD
bta-miR-1|ENSBTAG00000010932	bta-miR-1	ENSBTAG00000010932	HD vs. LD
bta-miR-1|ENSBTAG00000012112	bta-miR-1	ENSBTAG00000012112	HD vs. LD
bta-miR-1|ENSBTAG00000012771	bta-miR-1	ENSBTAG00000012771	HD vs. LD
bta-miR-1|ENSBTAG00000013081	bta-miR-1	ENSBTAG00000013081	HD vs. LD
bta-miR-1|ENSBTAG00000013478	bta-miR-1	ENSBTAG00000013478	HD vs. LD
bta-miR-1|ENSBTAG00000015251	bta-miR-1	ENSBTAG00000015251	HD vs. LD
bta-miR-1|ENSBTAG00000017393	bta-miR-1	ENSBTAG00000017393	HD vs. LD
bta-miR-1|ENSBTAG00000018007	bta-miR-1	ENSBTAG00000018007	HD vs. LD
bta-miR-1|ENSBTAG00000018247	bta-miR-1	ENSBTAG00000018247	HD vs. LD
bta-miR-1|ENSBTAG00000018749	bta-miR-1	ENSBTAG00000018749	HD vs. LD
bta-miR-1|ENSBTAG00000019798	bta-miR-1	ENSBTAG00000019798	HD vs. LD
bta-miR-1|ENSBTAG00000019986	bta-miR-1	ENSBTAG00000019986	HD vs. LD
bta-miR-1|ENSBTAG00000021242	bta-miR-1	ENSBTAG00000021242	HD vs. LD
bta-miR-1|ENSBTAG00000021611	bta-miR-1	ENSBTAG00000021611	HD vs. LD
bta-miR-1|ENSBTAG00000021614	bta-miR-1	ENSBTAG00000021614	HD vs. LD
bta-miR-1|ENSBTAG00000024086	bta-miR-1	ENSBTAG00000024086	HD vs. LD
bta-miR-1|ENSBTAG00000032844	bta-miR-1	ENSBTAG00000032844	HD vs. LD
bta-miR-100|ENSBTAG00000005089	bta-miR-100	ENSBTAG00000005089	HD vs. LD
bta-miR-100|ENSBTAG00000014269	bta-miR-100	ENSBTAG00000014269	HD vs. LD
bta-miR-100|ENSBTAG00000046773	bta-miR-100	ENSBTAG00000046773	HD vs. LD
bta-miR-10a|ENSBTAG00000000279	bta-miR-10a	ENSBTAG00000000279	HD vs. LD
bta-miR-10a|ENSBTAG00000001780	bta-miR-10a	ENSBTAG00000001780	HD vs. LD
bta-miR-10a|ENSBTAG00000002126	bta-miR-10a	ENSBTAG00000002126	HD vs. LD
bta-miR-10a|ENSBTAG00000004271	bta-miR-10a	ENSBTAG00000004271	HD vs. LD
bta-miR-10a|ENSBTAG00000005503	bta-miR-10a	ENSBTAG00000005503	HD vs. LD
bta-miR-10a|ENSBTAG00000006263	bta-miR-10a	ENSBTAG00000006263	HD vs. LD
bta-miR-10a|ENSBTAG00000006731	bta-miR-10a	ENSBTAG00000006731	HD vs. LD
bta-miR-10a|ENSBTAG00000006835	bta-miR-10a	ENSBTAG00000006835	HD vs. LD
bta-miR-10a|ENSBTAG00000006989	bta-miR-10a	ENSBTAG00000006989	HD vs. LD
bta-miR-10a|ENSBTAG00000008191	bta-miR-10a	ENSBTAG00000008191	HD vs. LD
bta-miR-10a|ENSBTAG00000008509	bta-miR-10a	ENSBTAG00000008509	HD vs. LD
bta-miR-10a|ENSBTAG00000011458	bta-miR-10a	ENSBTAG00000011458	HD vs. LD
bta-miR-10a|ENSBTAG00000011895	bta-miR-10a	ENSBTAG00000011895	HD vs. LD
bta-miR-10a|ENSBTAG00000012222	bta-miR-10a	ENSBTAG00000012222	HD vs. LD
bta-miR-10a|ENSBTAG00000013577	bta-miR-10a	ENSBTAG00000013577	HD vs. LD
bta-miR-10a|ENSBTAG00000015354	bta-miR-10a	ENSBTAG00000015354	HD vs. LD
bta-miR-10a|ENSBTAG00000017443	bta-miR-10a	ENSBTAG00000017443	HD vs. LD
bta-miR-10a|ENSBTAG00000018936	bta-miR-10a	ENSBTAG00000018936	HD vs. LD
bta-miR-10a|ENSBTAG00000018999	bta-miR-10a	ENSBTAG00000018999	HD vs. LD
bta-miR-10a|ENSBTAG00000020810	bta-miR-10a	ENSBTAG00000020810	HD vs. LD
bta-miR-10a|ENSBTAG00000021364	bta-miR-10a	ENSBTAG00000021364	HD vs. LD
bta-miR-10a|ENSBTAG00000031497	bta-miR-10a	ENSBTAG00000031497	HD vs. LD
bta-miR-10a|ENSBTAG00000032288	bta-miR-10a	ENSBTAG00000032288	HD vs. LD
bta-miR-10b|ENSBTAG00000001780	bta-miR-10b	ENSBTAG00000001780	HD vs. LD
bta-miR-10b|ENSBTAG00000004271	bta-miR-10b	ENSBTAG00000004271	HD vs. LD
bta-miR-10b|ENSBTAG00000006835	bta-miR-10b	ENSBTAG00000006835	HD vs. LD
bta-miR-10b|ENSBTAG00000006989	bta-miR-10b	ENSBTAG00000006989	HD vs. LD
bta-miR-10b|ENSBTAG00000008191	bta-miR-10b	ENSBTAG00000008191	HD vs. LD
bta-miR-10b|ENSBTAG00000010704	bta-miR-10b	ENSBTAG00000010704	HD vs. LD
bta-miR-10b|ENSBTAG00000011458	bta-miR-10b	ENSBTAG00000011458	HD vs. LD
bta-miR-10b|ENSBTAG00000011481	bta-miR-10b	ENSBTAG00000011481	HD vs. LD
bta-miR-10b|ENSBTAG00000011895	bta-miR-10b	ENSBTAG00000011895	HD vs. LD
bta-miR-10b|ENSBTAG00000012519	bta-miR-10b	ENSBTAG00000012519	HD vs. LD
bta-miR-10b|ENSBTAG00000014791	bta-miR-10b	ENSBTAG00000014791	HD vs. LD
bta-miR-10b|ENSBTAG00000015354	bta-miR-10b	ENSBTAG00000015354	HD vs. LD
bta-miR-10b|ENSBTAG00000017443	bta-miR-10b	ENSBTAG00000017443	HD vs. LD
bta-miR-10b|ENSBTAG00000018936	bta-miR-10b	ENSBTAG00000018936	HD vs. LD
bta-miR-10b|ENSBTAG00000018999	bta-miR-10b	ENSBTAG00000018999	HD vs. LD
bta-miR-10b|ENSBTAG00000021364	bta-miR-10b	ENSBTAG00000021364	HD vs. LD
bta-miR-10b|ENSBTAG00000030646	bta-miR-10b	ENSBTAG00000030646	HD vs. LD
bta-miR-10b|ENSBTAG00000038495	bta-miR-10b	ENSBTAG00000038495	HD vs. LD
bta-miR-10b|ENSBTAG00000046332	bta-miR-10b	ENSBTAG00000046332	HD vs. LD
bta-miR-1185|ENSBTAG00000001002	bta-miR-1185	ENSBTAG00000001002	HD vs. LD
bta-miR-1185|ENSBTAG00000005089	bta-miR-1185	ENSBTAG00000005089	HD vs. LD
bta-miR-1185|ENSBTAG00000009736	bta-miR-1185	ENSBTAG00000009736	HD vs. LD
bta-miR-1185|ENSBTAG00000011784	bta-miR-1185	ENSBTAG00000011784	HD vs. LD
bta-miR-1185|ENSBTAG00000011953	bta-miR-1185	ENSBTAG00000011953	HD vs. LD
bta-miR-1185|ENSBTAG00000014492	bta-miR-1185	ENSBTAG00000014492	HD vs. LD
bta-miR-1185|ENSBTAG00000017024	bta-miR-1185	ENSBTAG00000017024	HD vs. LD
bta-miR-1185|ENSBTAG00000017077	bta-miR-1185	ENSBTAG00000017077	HD vs. LD
bta-miR-1185|ENSBTAG00000019798	bta-miR-1185	ENSBTAG00000019798	HD vs. LD
bta-miR-1185|ENSBTAG00000019870	bta-miR-1185	ENSBTAG00000019870	HD vs. LD
bta-miR-1185|ENSBTAG00000020892	bta-miR-1185	ENSBTAG00000020892	HD vs. LD
bta-miR-1185|ENSBTAG00000021471	bta-miR-1185	ENSBTAG00000021471	HD vs. LD
bta-miR-1185|ENSBTAG00000027126	bta-miR-1185	ENSBTAG00000027126	HD vs. LD
bta-miR-1271|ENSBTAG00000000204	bta-miR-1271	ENSBTAG00000000204	HD vs. LD
bta-miR-1271|ENSBTAG00000000831	bta-miR-1271	ENSBTAG00000000831	HD vs. LD
bta-miR-1271|ENSBTAG00000001497	bta-miR-1271	ENSBTAG00000001497	HD vs. LD
bta-miR-1271|ENSBTAG00000001645	bta-miR-1271	ENSBTAG00000001645	HD vs. LD
bta-miR-1271|ENSBTAG00000002126	bta-miR-1271	ENSBTAG00000002126	HD vs. LD
bta-miR-1271|ENSBTAG00000003152	bta-miR-1271	ENSBTAG00000003152	HD vs. LD
bta-miR-1271|ENSBTAG00000003300	bta-miR-1271	ENSBTAG00000003300	HD vs. LD
bta-miR-1271|ENSBTAG00000004688	bta-miR-1271	ENSBTAG00000004688	HD vs. LD
bta-miR-1271|ENSBTAG00000006143	bta-miR-1271	ENSBTAG00000006143	HD vs. LD
bta-miR-1271|ENSBTAG00000006287	bta-miR-1271	ENSBTAG00000006287	HD vs. LD
bta-miR-1271|ENSBTAG00000006731	bta-miR-1271	ENSBTAG00000006731	HD vs. LD
bta-miR-1271|ENSBTAG00000010704	bta-miR-1271	ENSBTAG00000010704	HD vs. LD
bta-miR-1271|ENSBTAG00000010860	bta-miR-1271	ENSBTAG00000010860	HD vs. LD
bta-miR-1271|ENSBTAG00000011917	bta-miR-1271	ENSBTAG00000011917	HD vs. LD
bta-miR-1271|ENSBTAG00000012855	bta-miR-1271	ENSBTAG00000012855	HD vs. LD
bta-miR-1271|ENSBTAG00000013155	bta-miR-1271	ENSBTAG00000013155	HD vs. LD
bta-miR-1271|ENSBTAG00000013208	bta-miR-1271	ENSBTAG00000013208	HD vs. LD
bta-miR-1271|ENSBTAG00000013436	bta-miR-1271	ENSBTAG00000013436	HD vs. LD
bta-miR-1271|ENSBTAG00000013848	bta-miR-1271	ENSBTAG00000013848	HD vs. LD
bta-miR-1271|ENSBTAG00000014269	bta-miR-1271	ENSBTAG00000014269	HD vs. LD
bta-miR-1271|ENSBTAG00000016309	bta-miR-1271	ENSBTAG00000016309	HD vs. LD
bta-miR-1271|ENSBTAG00000016457	bta-miR-1271	ENSBTAG00000016457	HD vs. LD
bta-miR-1271|ENSBTAG00000016847	bta-miR-1271	ENSBTAG00000016847	HD vs. LD
bta-miR-1271|ENSBTAG00000017866	bta-miR-1271	ENSBTAG00000017866	HD vs. LD
bta-miR-1271|ENSBTAG00000018936	bta-miR-1271	ENSBTAG00000018936	HD vs. LD
bta-miR-1271|ENSBTAG00000019565	bta-miR-1271	ENSBTAG00000019565	HD vs. LD
bta-miR-1271|ENSBTAG00000019798	bta-miR-1271	ENSBTAG00000019798	HD vs. LD
bta-miR-1271|ENSBTAG00000019876	bta-miR-1271	ENSBTAG00000019876	HD vs. LD
bta-miR-1271|ENSBTAG00000019986	bta-miR-1271	ENSBTAG00000019986	HD vs. LD
bta-miR-1271|ENSBTAG00000020810	bta-miR-1271	ENSBTAG00000020810	HD vs. LD
bta-miR-1271|ENSBTAG00000020968	bta-miR-1271	ENSBTAG00000020968	HD vs. LD
bta-miR-1271|ENSBTAG00000021751	bta-miR-1271	ENSBTAG00000021751	HD vs. LD
bta-miR-1271|ENSBTAG00000021905	bta-miR-1271	ENSBTAG00000021905	HD vs. LD
bta-miR-1271|ENSBTAG00000023198	bta-miR-1271	ENSBTAG00000023198	HD vs. LD
bta-miR-1271|ENSBTAG00000027126	bta-miR-1271	ENSBTAG00000027126	HD vs. LD
bta-miR-1296|ENSBTAG00000001659	bta-miR-1296	ENSBTAG00000001659	HD vs. LD
bta-miR-1296|ENSBTAG00000002452	bta-miR-1296	ENSBTAG00000002452	HD vs. LD
bta-miR-1296|ENSBTAG00000002816	bta-miR-1296	ENSBTAG00000002816	HD vs. LD
bta-miR-1296|ENSBTAG00000003490	bta-miR-1296	ENSBTAG00000003490	HD vs. LD
bta-miR-1296|ENSBTAG00000005030	bta-miR-1296	ENSBTAG00000005030	HD vs. LD
bta-miR-1296|ENSBTAG00000005269	bta-miR-1296	ENSBTAG00000005269	HD vs. LD
bta-miR-1296|ENSBTAG00000007213	bta-miR-1296	ENSBTAG00000007213	HD vs. LD
bta-miR-1296|ENSBTAG00000007818	bta-miR-1296	ENSBTAG00000007818	HD vs. LD
bta-miR-1296|ENSBTAG00000007961	bta-miR-1296	ENSBTAG00000007961	HD vs. LD
bta-miR-1296|ENSBTAG00000008113	bta-miR-1296	ENSBTAG00000008113	HD vs. LD
bta-miR-1296|ENSBTAG00000009676	bta-miR-1296	ENSBTAG00000009676	HD vs. LD
bta-miR-1296|ENSBTAG00000009914	bta-miR-1296	ENSBTAG00000009914	HD vs. LD
bta-miR-1296|ENSBTAG00000010505	bta-miR-1296	ENSBTAG00000010505	HD vs. LD
bta-miR-1296|ENSBTAG00000010932	bta-miR-1296	ENSBTAG00000010932	HD vs. LD
bta-miR-1296|ENSBTAG00000012234	bta-miR-1296	ENSBTAG00000012234	HD vs. LD
bta-miR-1296|ENSBTAG00000012242	bta-miR-1296	ENSBTAG00000012242	HD vs. LD
bta-miR-1296|ENSBTAG00000014237	bta-miR-1296	ENSBTAG00000014237	HD vs. LD
bta-miR-1296|ENSBTAG00000015751	bta-miR-1296	ENSBTAG00000015751	HD vs. LD
bta-miR-1296|ENSBTAG00000016891	bta-miR-1296	ENSBTAG00000016891	HD vs. LD
bta-miR-1296|ENSBTAG00000017443	bta-miR-1296	ENSBTAG00000017443	HD vs. LD
bta-miR-1296|ENSBTAG00000019131	bta-miR-1296	ENSBTAG00000019131	HD vs. LD
bta-miR-1296|ENSBTAG00000019798	bta-miR-1296	ENSBTAG00000019798	HD vs. LD
bta-miR-1296|ENSBTAG00000021364	bta-miR-1296	ENSBTAG00000021364	HD vs. LD
bta-miR-1296|ENSBTAG00000023374	bta-miR-1296	ENSBTAG00000023374	HD vs. LD
bta-miR-1296|ENSBTAG00000030646	bta-miR-1296	ENSBTAG00000030646	HD vs. LD
bta-miR-1296|ENSBTAG00000038195	bta-miR-1296	ENSBTAG00000038195	HD vs. LD
bta-miR-1296|ENSBTAG00000045887	bta-miR-1296	ENSBTAG00000045887	HD vs. LD
bta-miR-132|ENSBTAG00000001645	bta-miR-132	ENSBTAG00000001645	HD vs. LD
bta-miR-132|ENSBTAG00000003242	bta-miR-132	ENSBTAG00000003242	HD vs. LD
bta-miR-132|ENSBTAG00000004240	bta-miR-132	ENSBTAG00000004240	HD vs. LD
bta-miR-132|ENSBTAG00000005718	bta-miR-132	ENSBTAG00000005718	HD vs. LD
bta-miR-132|ENSBTAG00000009899	bta-miR-132	ENSBTAG00000009899	HD vs. LD
bta-miR-132|ENSBTAG00000009905	bta-miR-132	ENSBTAG00000009905	HD vs. LD
bta-miR-132|ENSBTAG00000009914	bta-miR-132	ENSBTAG00000009914	HD vs. LD
bta-miR-132|ENSBTAG00000010860	bta-miR-132	ENSBTAG00000010860	HD vs. LD
bta-miR-132|ENSBTAG00000011022	bta-miR-132	ENSBTAG00000011022	HD vs. LD
bta-miR-132|ENSBTAG00000011121	bta-miR-132	ENSBTAG00000011121	HD vs. LD
bta-miR-132|ENSBTAG00000011613	bta-miR-132	ENSBTAG00000011613	HD vs. LD
bta-miR-132|ENSBTAG00000012771	bta-miR-132	ENSBTAG00000012771	HD vs. LD
bta-miR-132|ENSBTAG00000013848	bta-miR-132	ENSBTAG00000013848	HD vs. LD
bta-miR-132|ENSBTAG00000014237	bta-miR-132	ENSBTAG00000014237	HD vs. LD
bta-miR-132|ENSBTAG00000017393	bta-miR-132	ENSBTAG00000017393	HD vs. LD
bta-miR-132|ENSBTAG00000017409	bta-miR-132	ENSBTAG00000017409	HD vs. LD
bta-miR-132|ENSBTAG00000018387	bta-miR-132	ENSBTAG00000018387	HD vs. LD
bta-miR-132|ENSBTAG00000018690	bta-miR-132	ENSBTAG00000018690	HD vs. LD
bta-miR-132|ENSBTAG00000019986	bta-miR-132	ENSBTAG00000019986	HD vs. LD
bta-miR-132|ENSBTAG00000021039	bta-miR-132	ENSBTAG00000021039	HD vs. LD
bta-miR-132|ENSBTAG00000021614	bta-miR-132	ENSBTAG00000021614	HD vs. LD
bta-miR-132|ENSBTAG00000027348	bta-miR-132	ENSBTAG00000027348	HD vs. LD
bta-miR-132|ENSBTAG00000038495	bta-miR-132	ENSBTAG00000038495	HD vs. LD
bta-miR-1388-5p|ENSBTAG00000000204	bta-miR-1388-5p	ENSBTAG00000000204	HD vs. LD
bta-miR-1388-5p|ENSBTAG00000000831	bta-miR-1388-5p	ENSBTAG00000000831	HD vs. LD
bta-miR-1388-5p|ENSBTAG00000001094	bta-miR-1388-5p	ENSBTAG00000001094	HD vs. LD
bta-miR-1388-5p|ENSBTAG00000001882	bta-miR-1388-5p	ENSBTAG00000001882	HD vs. LD
bta-miR-1388-5p|ENSBTAG00000004999	bta-miR-1388-5p	ENSBTAG00000004999	HD vs. LD
bta-miR-1388-5p|ENSBTAG00000006984	bta-miR-1388-5p	ENSBTAG00000006984	HD vs. LD
bta-miR-1388-5p|ENSBTAG00000007755	bta-miR-1388-5p	ENSBTAG00000007755	HD vs. LD
bta-miR-1388-5p|ENSBTAG00000009213	bta-miR-1388-5p	ENSBTAG00000009213	HD vs. LD
bta-miR-1388-5p|ENSBTAG00000009676	bta-miR-1388-5p	ENSBTAG00000009676	HD vs. LD
bta-miR-1388-5p|ENSBTAG00000010083	bta-miR-1388-5p	ENSBTAG00000010083	HD vs. LD
bta-miR-1388-5p|ENSBTAG00000010490	bta-miR-1388-5p	ENSBTAG00000010490	HD vs. LD
bta-miR-1388-5p|ENSBTAG00000010505	bta-miR-1388-5p	ENSBTAG00000010505	HD vs. LD
bta-miR-1388-5p|ENSBTAG00000010990	bta-miR-1388-5p	ENSBTAG00000010990	HD vs. LD
bta-miR-1388-5p|ENSBTAG00000012855	bta-miR-1388-5p	ENSBTAG00000012855	HD vs. LD
bta-miR-1388-5p|ENSBTAG00000015249	bta-miR-1388-5p	ENSBTAG00000015249	HD vs. LD
bta-miR-1388-5p|ENSBTAG00000015751	bta-miR-1388-5p	ENSBTAG00000015751	HD vs. LD
bta-miR-1388-5p|ENSBTAG00000015924	bta-miR-1388-5p	ENSBTAG00000015924	HD vs. LD
bta-miR-1388-5p|ENSBTAG00000016231	bta-miR-1388-5p	ENSBTAG00000016231	HD vs. LD
bta-miR-1388-5p|ENSBTAG00000018007	bta-miR-1388-5p	ENSBTAG00000018007	HD vs. LD
bta-miR-1388-5p|ENSBTAG00000018996	bta-miR-1388-5p	ENSBTAG00000018996	HD vs. LD
bta-miR-1388-5p|ENSBTAG00000018999	bta-miR-1388-5p	ENSBTAG00000018999	HD vs. LD
bta-miR-1388-5p|ENSBTAG00000019029	bta-miR-1388-5p	ENSBTAG00000019029	HD vs. LD
bta-miR-1388-5p|ENSBTAG00000019565	bta-miR-1388-5p	ENSBTAG00000019565	HD vs. LD
bta-miR-1388-5p|ENSBTAG00000020413	bta-miR-1388-5p	ENSBTAG00000020413	HD vs. LD
bta-miR-1388-5p|ENSBTAG00000021283	bta-miR-1388-5p	ENSBTAG00000021283	HD vs. LD
bta-miR-1388-5p|ENSBTAG00000021751	bta-miR-1388-5p	ENSBTAG00000021751	HD vs. LD
bta-miR-1388-5p|ENSBTAG00000022635	bta-miR-1388-5p	ENSBTAG00000022635	HD vs. LD
bta-miR-1388-5p|ENSBTAG00000023198	bta-miR-1388-5p	ENSBTAG00000023198	HD vs. LD
bta-miR-1388-5p|ENSBTAG00000031895	bta-miR-1388-5p	ENSBTAG00000031895	HD vs. LD
bta-miR-1388-5p|ENSBTAG00000032844	bta-miR-1388-5p	ENSBTAG00000032844	HD vs. LD
bta-miR-1388-5p|ENSBTAG00000039163	bta-miR-1388-5p	ENSBTAG00000039163	HD vs. LD
bta-miR-141|ENSBTAG00000000012	bta-miR-141	ENSBTAG00000000012	HD vs. LD
bta-miR-141|ENSBTAG00000000025	bta-miR-141	ENSBTAG00000000025	HD vs. LD
bta-miR-141|ENSBTAG00000000026	bta-miR-141	ENSBTAG00000000026	HD vs. LD
bta-miR-141|ENSBTAG00000000033	bta-miR-141	ENSBTAG00000000033	HD vs. LD
bta-miR-141|ENSBTAG00000000087	bta-miR-141	ENSBTAG00000000087	HD vs. LD
bta-miR-141|ENSBTAG00000000105	bta-miR-141	ENSBTAG00000000105	HD vs. LD
bta-miR-141|ENSBTAG00000000139	bta-miR-141	ENSBTAG00000000139	HD vs. LD
bta-miR-141|ENSBTAG00000000146	bta-miR-141	ENSBTAG00000000146	HD vs. LD
bta-miR-141|ENSBTAG00000000152	bta-miR-141	ENSBTAG00000000152	HD vs. LD
bta-miR-141|ENSBTAG00000000163	bta-miR-141	ENSBTAG00000000163	HD vs. LD
bta-miR-141|ENSBTAG00000000179	bta-miR-141	ENSBTAG00000000179	HD vs. LD
bta-miR-141|ENSBTAG00000000207	bta-miR-141	ENSBTAG00000000207	HD vs. LD
bta-miR-141|ENSBTAG00000000215	bta-miR-141	ENSBTAG00000000215	HD vs. LD
bta-miR-141|ENSBTAG00000000231	bta-miR-141	ENSBTAG00000000231	HD vs. LD
bta-miR-141|ENSBTAG00000000240	bta-miR-141	ENSBTAG00000000240	HD vs. LD
bta-miR-141|ENSBTAG00000000250	bta-miR-141	ENSBTAG00000000250	HD vs. LD
bta-miR-141|ENSBTAG00000000266	bta-miR-141	ENSBTAG00000000266	HD vs. LD
bta-miR-141|ENSBTAG00000000275	bta-miR-141	ENSBTAG00000000275	HD vs. LD
bta-miR-141|ENSBTAG00000000306	bta-miR-141	ENSBTAG00000000306	HD vs. LD
bta-miR-141|ENSBTAG00000000308	bta-miR-141	ENSBTAG00000000308	HD vs. LD
bta-miR-141|ENSBTAG00000000313	bta-miR-141	ENSBTAG00000000313	HD vs. LD
bta-miR-141|ENSBTAG00000000409	bta-miR-141	ENSBTAG00000000409	HD vs. LD
bta-miR-141|ENSBTAG00000000460	bta-miR-141	ENSBTAG00000000460	HD vs. LD
bta-miR-141|ENSBTAG00000000495	bta-miR-141	ENSBTAG00000000495	HD vs. LD
bta-miR-141|ENSBTAG00000000517	bta-miR-141	ENSBTAG00000000517	HD vs. LD
bta-miR-141|ENSBTAG00000000539	bta-miR-141	ENSBTAG00000000539	HD vs. LD
bta-miR-141|ENSBTAG00000000548	bta-miR-141	ENSBTAG00000000548	HD vs. LD
bta-miR-141|ENSBTAG00000000565	bta-miR-141	ENSBTAG00000000565	HD vs. LD
bta-miR-141|ENSBTAG00000000653	bta-miR-141	ENSBTAG00000000653	HD vs. LD
bta-miR-141|ENSBTAG00000000668	bta-miR-141	ENSBTAG00000000668	HD vs. LD
bta-miR-141|ENSBTAG00000000704	bta-miR-141	ENSBTAG00000000704	HD vs. LD
bta-miR-141|ENSBTAG00000000745	bta-miR-141	ENSBTAG00000000745	HD vs. LD
bta-miR-141|ENSBTAG00000000746	bta-miR-141	ENSBTAG00000000746	HD vs. LD
bta-miR-141|ENSBTAG00000000752	bta-miR-141	ENSBTAG00000000752	HD vs. LD
bta-miR-141|ENSBTAG00000000758	bta-miR-141	ENSBTAG00000000758	HD vs. LD
bta-miR-141|ENSBTAG00000000804	bta-miR-141	ENSBTAG00000000804	HD vs. LD
bta-miR-141|ENSBTAG00000000811	bta-miR-141	ENSBTAG00000000811	HD vs. LD
bta-miR-141|ENSBTAG00000000838	bta-miR-141	ENSBTAG00000000838	HD vs. LD
bta-miR-141|ENSBTAG00000000869	bta-miR-141	ENSBTAG00000000869	HD vs. LD
bta-miR-141|ENSBTAG00000000874	bta-miR-141	ENSBTAG00000000874	HD vs. LD
bta-miR-141|ENSBTAG00000000895	bta-miR-141	ENSBTAG00000000895	HD vs. LD
bta-miR-141|ENSBTAG00000000898	bta-miR-141	ENSBTAG00000000898	HD vs. LD
bta-miR-141|ENSBTAG00000000937	bta-miR-141	ENSBTAG00000000937	HD vs. LD
bta-miR-141|ENSBTAG00000000941	bta-miR-141	ENSBTAG00000000941	HD vs. LD
bta-miR-141|ENSBTAG00000001015	bta-miR-141	ENSBTAG00000001015	HD vs. LD
bta-miR-141|ENSBTAG00000001027	bta-miR-141	ENSBTAG00000001027	HD vs. LD
bta-miR-141|ENSBTAG00000001030	bta-miR-141	ENSBTAG00000001030	HD vs. LD
bta-miR-141|ENSBTAG00000001035	bta-miR-141	ENSBTAG00000001035	HD vs. LD
bta-miR-141|ENSBTAG00000001042	bta-miR-141	ENSBTAG00000001042	HD vs. LD
bta-miR-141|ENSBTAG00000001066	bta-miR-141	ENSBTAG00000001066	HD vs. LD
bta-miR-141|ENSBTAG00000001104	bta-miR-141	ENSBTAG00000001104	HD vs. LD
bta-miR-141|ENSBTAG00000001154	bta-miR-141	ENSBTAG00000001154	HD vs. LD
bta-miR-141|ENSBTAG00000001197	bta-miR-141	ENSBTAG00000001197	HD vs. LD
bta-miR-141|ENSBTAG00000001250	bta-miR-141	ENSBTAG00000001250	HD vs. LD
bta-miR-141|ENSBTAG00000001254	bta-miR-141	ENSBTAG00000001254	HD vs. LD
bta-miR-141|ENSBTAG00000001282	bta-miR-141	ENSBTAG00000001282	HD vs. LD
bta-miR-141|ENSBTAG00000001348	bta-miR-141	ENSBTAG00000001348	HD vs. LD
bta-miR-141|ENSBTAG00000001394	bta-miR-141	ENSBTAG00000001394	HD vs. LD
bta-miR-141|ENSBTAG00000001398	bta-miR-141	ENSBTAG00000001398	HD vs. LD
bta-miR-141|ENSBTAG00000001405	bta-miR-141	ENSBTAG00000001405	HD vs. LD
bta-miR-141|ENSBTAG00000001412	bta-miR-141	ENSBTAG00000001412	HD vs. LD
bta-miR-141|ENSBTAG00000001415	bta-miR-141	ENSBTAG00000001415	HD vs. LD
bta-miR-141|ENSBTAG00000001460	bta-miR-141	ENSBTAG00000001460	HD vs. LD
bta-miR-141|ENSBTAG00000001468	bta-miR-141	ENSBTAG00000001468	HD vs. LD
bta-miR-141|ENSBTAG00000001497	bta-miR-141	ENSBTAG00000001497	HD vs. LD
bta-miR-141|ENSBTAG00000001565	bta-miR-141	ENSBTAG00000001565	HD vs. LD
bta-miR-141|ENSBTAG00000001579	bta-miR-141	ENSBTAG00000001579	HD vs. LD
bta-miR-141|ENSBTAG00000001585	bta-miR-141	ENSBTAG00000001585	HD vs. LD
bta-miR-141|ENSBTAG00000001599	bta-miR-141	ENSBTAG00000001599	HD vs. LD
bta-miR-141|ENSBTAG00000001647	bta-miR-141	ENSBTAG00000001647	HD vs. LD
bta-miR-141|ENSBTAG00000001675	bta-miR-141	ENSBTAG00000001675	HD vs. LD
bta-miR-141|ENSBTAG00000001698	bta-miR-141	ENSBTAG00000001698	HD vs. LD
bta-miR-141|ENSBTAG00000001702	bta-miR-141	ENSBTAG00000001702	HD vs. LD
bta-miR-141|ENSBTAG00000001721	bta-miR-141	ENSBTAG00000001721	HD vs. LD
bta-miR-141|ENSBTAG00000001762	bta-miR-141	ENSBTAG00000001762	HD vs. LD
bta-miR-141|ENSBTAG00000001801	bta-miR-141	ENSBTAG00000001801	HD vs. LD
bta-miR-141|ENSBTAG00000001808	bta-miR-141	ENSBTAG00000001808	HD vs. LD
bta-miR-141|ENSBTAG00000001817	bta-miR-141	ENSBTAG00000001817	HD vs. LD
bta-miR-141|ENSBTAG00000001822	bta-miR-141	ENSBTAG00000001822	HD vs. LD
bta-miR-141|ENSBTAG00000001862	bta-miR-141	ENSBTAG00000001862	HD vs. LD
bta-miR-141|ENSBTAG00000001888	bta-miR-141	ENSBTAG00000001888	HD vs. LD
bta-miR-141|ENSBTAG00000001949	bta-miR-141	ENSBTAG00000001949	HD vs. LD
bta-miR-141|ENSBTAG00000001977	bta-miR-141	ENSBTAG00000001977	HD vs. LD
bta-miR-141|ENSBTAG00000002028	bta-miR-141	ENSBTAG00000002028	HD vs. LD
bta-miR-141|ENSBTAG00000002039	bta-miR-141	ENSBTAG00000002039	HD vs. LD
bta-miR-141|ENSBTAG00000002127	bta-miR-141	ENSBTAG00000002127	HD vs. LD
bta-miR-141|ENSBTAG00000002129	bta-miR-141	ENSBTAG00000002129	HD vs. LD
bta-miR-141|ENSBTAG00000002130	bta-miR-141	ENSBTAG00000002130	HD vs. LD
bta-miR-141|ENSBTAG00000002174	bta-miR-141	ENSBTAG00000002174	HD vs. LD
bta-miR-141|ENSBTAG00000002209	bta-miR-141	ENSBTAG00000002209	HD vs. LD
bta-miR-141|ENSBTAG00000002214	bta-miR-141	ENSBTAG00000002214	HD vs. LD
bta-miR-141|ENSBTAG00000002215	bta-miR-141	ENSBTAG00000002215	HD vs. LD
bta-miR-141|ENSBTAG00000002267	bta-miR-141	ENSBTAG00000002267	HD vs. LD
bta-miR-141|ENSBTAG00000002315	bta-miR-141	ENSBTAG00000002315	HD vs. LD
bta-miR-141|ENSBTAG00000002357	bta-miR-141	ENSBTAG00000002357	HD vs. LD
bta-miR-141|ENSBTAG00000002376	bta-miR-141	ENSBTAG00000002376	HD vs. LD
bta-miR-141|ENSBTAG00000002395	bta-miR-141	ENSBTAG00000002395	HD vs. LD
bta-miR-141|ENSBTAG00000002419	bta-miR-141	ENSBTAG00000002419	HD vs. LD
bta-miR-141|ENSBTAG00000002472	bta-miR-141	ENSBTAG00000002472	HD vs. LD
bta-miR-141|ENSBTAG00000002476	bta-miR-141	ENSBTAG00000002476	HD vs. LD
bta-miR-141|ENSBTAG00000002477	bta-miR-141	ENSBTAG00000002477	HD vs. LD
bta-miR-141|ENSBTAG00000002479	bta-miR-141	ENSBTAG00000002479	HD vs. LD
bta-miR-141|ENSBTAG00000002484	bta-miR-141	ENSBTAG00000002484	HD vs. LD
bta-miR-141|ENSBTAG00000002487	bta-miR-141	ENSBTAG00000002487	HD vs. LD
bta-miR-141|ENSBTAG00000002566	bta-miR-141	ENSBTAG00000002566	HD vs. LD
bta-miR-141|ENSBTAG00000002570	bta-miR-141	ENSBTAG00000002570	HD vs. LD
bta-miR-141|ENSBTAG00000002591	bta-miR-141	ENSBTAG00000002591	HD vs. LD
bta-miR-141|ENSBTAG00000002613	bta-miR-141	ENSBTAG00000002613	HD vs. LD
bta-miR-141|ENSBTAG00000002643	bta-miR-141	ENSBTAG00000002643	HD vs. LD
bta-miR-141|ENSBTAG00000002651	bta-miR-141	ENSBTAG00000002651	HD vs. LD
bta-miR-141|ENSBTAG00000002658	bta-miR-141	ENSBTAG00000002658	HD vs. LD
bta-miR-141|ENSBTAG00000002703	bta-miR-141	ENSBTAG00000002703	HD vs. LD
bta-miR-141|ENSBTAG00000002714	bta-miR-141	ENSBTAG00000002714	HD vs. LD
bta-miR-141|ENSBTAG00000002720	bta-miR-141	ENSBTAG00000002720	HD vs. LD
bta-miR-141|ENSBTAG00000002726	bta-miR-141	ENSBTAG00000002726	HD vs. LD
bta-miR-141|ENSBTAG00000002727	bta-miR-141	ENSBTAG00000002727	HD vs. LD
bta-miR-141|ENSBTAG00000002746	bta-miR-141	ENSBTAG00000002746	HD vs. LD
bta-miR-141|ENSBTAG00000002769	bta-miR-141	ENSBTAG00000002769	HD vs. LD
bta-miR-141|ENSBTAG00000002786	bta-miR-141	ENSBTAG00000002786	HD vs. LD
bta-miR-141|ENSBTAG00000002823	bta-miR-141	ENSBTAG00000002823	HD vs. LD
bta-miR-141|ENSBTAG00000002828	bta-miR-141	ENSBTAG00000002828	HD vs. LD
bta-miR-141|ENSBTAG00000002879	bta-miR-141	ENSBTAG00000002879	HD vs. LD
bta-miR-141|ENSBTAG00000002883	bta-miR-141	ENSBTAG00000002883	HD vs. LD
bta-miR-141|ENSBTAG00000002918	bta-miR-141	ENSBTAG00000002918	HD vs. LD
bta-miR-141|ENSBTAG00000002921	bta-miR-141	ENSBTAG00000002921	HD vs. LD
bta-miR-141|ENSBTAG00000002923	bta-miR-141	ENSBTAG00000002923	HD vs. LD
bta-miR-141|ENSBTAG00000002952	bta-miR-141	ENSBTAG00000002952	HD vs. LD
bta-miR-141|ENSBTAG00000002960	bta-miR-141	ENSBTAG00000002960	HD vs. LD
bta-miR-141|ENSBTAG00000003002	bta-miR-141	ENSBTAG00000003002	HD vs. LD
bta-miR-141|ENSBTAG00000003015	bta-miR-141	ENSBTAG00000003015	HD vs. LD
bta-miR-141|ENSBTAG00000003016	bta-miR-141	ENSBTAG00000003016	HD vs. LD
bta-miR-141|ENSBTAG00000003040	bta-miR-141	ENSBTAG00000003040	HD vs. LD
bta-miR-141|ENSBTAG00000003062	bta-miR-141	ENSBTAG00000003062	HD vs. LD
bta-miR-141|ENSBTAG00000003098	bta-miR-141	ENSBTAG00000003098	HD vs. LD
bta-miR-141|ENSBTAG00000003161	bta-miR-141	ENSBTAG00000003161	HD vs. LD
bta-miR-141|ENSBTAG00000003315	bta-miR-141	ENSBTAG00000003315	HD vs. LD
bta-miR-141|ENSBTAG00000003319	bta-miR-141	ENSBTAG00000003319	HD vs. LD
bta-miR-141|ENSBTAG00000003342	bta-miR-141	ENSBTAG00000003342	HD vs. LD
bta-miR-141|ENSBTAG00000003359	bta-miR-141	ENSBTAG00000003359	HD vs. LD
bta-miR-141|ENSBTAG00000003425	bta-miR-141	ENSBTAG00000003425	HD vs. LD
bta-miR-141|ENSBTAG00000003439	bta-miR-141	ENSBTAG00000003439	HD vs. LD
bta-miR-141|ENSBTAG00000003443	bta-miR-141	ENSBTAG00000003443	HD vs. LD
bta-miR-141|ENSBTAG00000003454	bta-miR-141	ENSBTAG00000003454	HD vs. LD
bta-miR-141|ENSBTAG00000003458	bta-miR-141	ENSBTAG00000003458	HD vs. LD
bta-miR-141|ENSBTAG00000003525	bta-miR-141	ENSBTAG00000003525	HD vs. LD
bta-miR-141|ENSBTAG00000003550	bta-miR-141	ENSBTAG00000003550	HD vs. LD
bta-miR-141|ENSBTAG00000003557	bta-miR-141	ENSBTAG00000003557	HD vs. LD
bta-miR-141|ENSBTAG00000003610	bta-miR-141	ENSBTAG00000003610	HD vs. LD
bta-miR-141|ENSBTAG00000003636	bta-miR-141	ENSBTAG00000003636	HD vs. LD
bta-miR-141|ENSBTAG00000003679	bta-miR-141	ENSBTAG00000003679	HD vs. LD
bta-miR-141|ENSBTAG00000003695	bta-miR-141	ENSBTAG00000003695	HD vs. LD
bta-miR-141|ENSBTAG00000003702	bta-miR-141	ENSBTAG00000003702	HD vs. LD
bta-miR-141|ENSBTAG00000003748	bta-miR-141	ENSBTAG00000003748	HD vs. LD
bta-miR-141|ENSBTAG00000003762	bta-miR-141	ENSBTAG00000003762	HD vs. LD
bta-miR-141|ENSBTAG00000003764	bta-miR-141	ENSBTAG00000003764	HD vs. LD
bta-miR-141|ENSBTAG00000003773	bta-miR-141	ENSBTAG00000003773	HD vs. LD
bta-miR-141|ENSBTAG00000003779	bta-miR-141	ENSBTAG00000003779	HD vs. LD
bta-miR-141|ENSBTAG00000003791	bta-miR-141	ENSBTAG00000003791	HD vs. LD
bta-miR-141|ENSBTAG00000003919	bta-miR-141	ENSBTAG00000003919	HD vs. LD
bta-miR-141|ENSBTAG00000003925	bta-miR-141	ENSBTAG00000003925	HD vs. LD
bta-miR-141|ENSBTAG00000003952	bta-miR-141	ENSBTAG00000003952	HD vs. LD
bta-miR-141|ENSBTAG00000003954	bta-miR-141	ENSBTAG00000003954	HD vs. LD
bta-miR-141|ENSBTAG00000003961	bta-miR-141	ENSBTAG00000003961	HD vs. LD
bta-miR-141|ENSBTAG00000003983	bta-miR-141	ENSBTAG00000003983	HD vs. LD
bta-miR-141|ENSBTAG00000004028	bta-miR-141	ENSBTAG00000004028	HD vs. LD
bta-miR-141|ENSBTAG00000004038	bta-miR-141	ENSBTAG00000004038	HD vs. LD
bta-miR-141|ENSBTAG00000004051	bta-miR-141	ENSBTAG00000004051	HD vs. LD
bta-miR-141|ENSBTAG00000004124	bta-miR-141	ENSBTAG00000004124	HD vs. LD
bta-miR-141|ENSBTAG00000004136	bta-miR-141	ENSBTAG00000004136	HD vs. LD
bta-miR-141|ENSBTAG00000004173	bta-miR-141	ENSBTAG00000004173	HD vs. LD
bta-miR-141|ENSBTAG00000004242	bta-miR-141	ENSBTAG00000004242	HD vs. LD
bta-miR-141|ENSBTAG00000004275	bta-miR-141	ENSBTAG00000004275	HD vs. LD
bta-miR-141|ENSBTAG00000004290	bta-miR-141	ENSBTAG00000004290	HD vs. LD
bta-miR-141|ENSBTAG00000004294	bta-miR-141	ENSBTAG00000004294	HD vs. LD
bta-miR-141|ENSBTAG00000004339	bta-miR-141	ENSBTAG00000004339	HD vs. LD
bta-miR-141|ENSBTAG00000004347	bta-miR-141	ENSBTAG00000004347	HD vs. LD
bta-miR-141|ENSBTAG00000004356	bta-miR-141	ENSBTAG00000004356	HD vs. LD
bta-miR-141|ENSBTAG00000004376	bta-miR-141	ENSBTAG00000004376	HD vs. LD
bta-miR-141|ENSBTAG00000004394	bta-miR-141	ENSBTAG00000004394	HD vs. LD
bta-miR-141|ENSBTAG00000004422	bta-miR-141	ENSBTAG00000004422	HD vs. LD
bta-miR-141|ENSBTAG00000004428	bta-miR-141	ENSBTAG00000004428	HD vs. LD
bta-miR-141|ENSBTAG00000004432	bta-miR-141	ENSBTAG00000004432	HD vs. LD
bta-miR-141|ENSBTAG00000004459	bta-miR-141	ENSBTAG00000004459	HD vs. LD
bta-miR-141|ENSBTAG00000004499	bta-miR-141	ENSBTAG00000004499	HD vs. LD
bta-miR-141|ENSBTAG00000004556	bta-miR-141	ENSBTAG00000004556	HD vs. LD
bta-miR-141|ENSBTAG00000004705	bta-miR-141	ENSBTAG00000004705	HD vs. LD
bta-miR-141|ENSBTAG00000004738	bta-miR-141	ENSBTAG00000004738	HD vs. LD
bta-miR-141|ENSBTAG00000004739	bta-miR-141	ENSBTAG00000004739	HD vs. LD
bta-miR-141|ENSBTAG00000004745	bta-miR-141	ENSBTAG00000004745	HD vs. LD
bta-miR-141|ENSBTAG00000004750	bta-miR-141	ENSBTAG00000004750	HD vs. LD
bta-miR-141|ENSBTAG00000004769	bta-miR-141	ENSBTAG00000004769	HD vs. LD
bta-miR-141|ENSBTAG00000004791	bta-miR-141	ENSBTAG00000004791	HD vs. LD
bta-miR-141|ENSBTAG00000004806	bta-miR-141	ENSBTAG00000004806	HD vs. LD
bta-miR-141|ENSBTAG00000004824	bta-miR-141	ENSBTAG00000004824	HD vs. LD
bta-miR-141|ENSBTAG00000004873	bta-miR-141	ENSBTAG00000004873	HD vs. LD
bta-miR-141|ENSBTAG00000004875	bta-miR-141	ENSBTAG00000004875	HD vs. LD
bta-miR-141|ENSBTAG00000004877	bta-miR-141	ENSBTAG00000004877	HD vs. LD
bta-miR-141|ENSBTAG00000004895	bta-miR-141	ENSBTAG00000004895	HD vs. LD
bta-miR-141|ENSBTAG00000005043	bta-miR-141	ENSBTAG00000005043	HD vs. LD
bta-miR-141|ENSBTAG00000005064	bta-miR-141	ENSBTAG00000005064	HD vs. LD
bta-miR-141|ENSBTAG00000005089	bta-miR-141	ENSBTAG00000005089	HD vs. LD
bta-miR-141|ENSBTAG00000005100	bta-miR-141	ENSBTAG00000005100	HD vs. LD
bta-miR-141|ENSBTAG00000005102	bta-miR-141	ENSBTAG00000005102	HD vs. LD
bta-miR-141|ENSBTAG00000005136	bta-miR-141	ENSBTAG00000005136	HD vs. LD
bta-miR-141|ENSBTAG00000005212	bta-miR-141	ENSBTAG00000005212	HD vs. LD
bta-miR-141|ENSBTAG00000005272	bta-miR-141	ENSBTAG00000005272	HD vs. LD
bta-miR-141|ENSBTAG00000005309	bta-miR-141	ENSBTAG00000005309	HD vs. LD
bta-miR-141|ENSBTAG00000005328	bta-miR-141	ENSBTAG00000005328	HD vs. LD
bta-miR-141|ENSBTAG00000005354	bta-miR-141	ENSBTAG00000005354	HD vs. LD
bta-miR-141|ENSBTAG00000005357	bta-miR-141	ENSBTAG00000005357	HD vs. LD
bta-miR-141|ENSBTAG00000005359	bta-miR-141	ENSBTAG00000005359	HD vs. LD
bta-miR-141|ENSBTAG00000005397	bta-miR-141	ENSBTAG00000005397	HD vs. LD
bta-miR-141|ENSBTAG00000005436	bta-miR-141	ENSBTAG00000005436	HD vs. LD
bta-miR-141|ENSBTAG00000005469	bta-miR-141	ENSBTAG00000005469	HD vs. LD
bta-miR-141|ENSBTAG00000005534	bta-miR-141	ENSBTAG00000005534	HD vs. LD
bta-miR-141|ENSBTAG00000005615	bta-miR-141	ENSBTAG00000005615	HD vs. LD
bta-miR-141|ENSBTAG00000005627	bta-miR-141	ENSBTAG00000005627	HD vs. LD
bta-miR-141|ENSBTAG00000005688	bta-miR-141	ENSBTAG00000005688	HD vs. LD
bta-miR-141|ENSBTAG00000005693	bta-miR-141	ENSBTAG00000005693	HD vs. LD
bta-miR-141|ENSBTAG00000005754	bta-miR-141	ENSBTAG00000005754	HD vs. LD
bta-miR-141|ENSBTAG00000005757	bta-miR-141	ENSBTAG00000005757	HD vs. LD
bta-miR-141|ENSBTAG00000005763	bta-miR-141	ENSBTAG00000005763	HD vs. LD
bta-miR-141|ENSBTAG00000005828	bta-miR-141	ENSBTAG00000005828	HD vs. LD
bta-miR-141|ENSBTAG00000005897	bta-miR-141	ENSBTAG00000005897	HD vs. LD
bta-miR-141|ENSBTAG00000005904	bta-miR-141	ENSBTAG00000005904	HD vs. LD
bta-miR-141|ENSBTAG00000005909	bta-miR-141	ENSBTAG00000005909	HD vs. LD
bta-miR-141|ENSBTAG00000005917	bta-miR-141	ENSBTAG00000005917	HD vs. LD
bta-miR-141|ENSBTAG00000005940	bta-miR-141	ENSBTAG00000005940	HD vs. LD
bta-miR-141|ENSBTAG00000005970	bta-miR-141	ENSBTAG00000005970	HD vs. LD
bta-miR-141|ENSBTAG00000006007	bta-miR-141	ENSBTAG00000006007	HD vs. LD
bta-miR-141|ENSBTAG00000006066	bta-miR-141	ENSBTAG00000006066	HD vs. LD
bta-miR-141|ENSBTAG00000006126	bta-miR-141	ENSBTAG00000006126	HD vs. LD
bta-miR-141|ENSBTAG00000006136	bta-miR-141	ENSBTAG00000006136	HD vs. LD
bta-miR-141|ENSBTAG00000006197	bta-miR-141	ENSBTAG00000006197	HD vs. LD
bta-miR-141|ENSBTAG00000006208	bta-miR-141	ENSBTAG00000006208	HD vs. LD
bta-miR-141|ENSBTAG00000006296	bta-miR-141	ENSBTAG00000006296	HD vs. LD
bta-miR-141|ENSBTAG00000006324	bta-miR-141	ENSBTAG00000006324	HD vs. LD
bta-miR-141|ENSBTAG00000006388	bta-miR-141	ENSBTAG00000006388	HD vs. LD
bta-miR-141|ENSBTAG00000006471	bta-miR-141	ENSBTAG00000006471	HD vs. LD
bta-miR-141|ENSBTAG00000006491	bta-miR-141	ENSBTAG00000006491	HD vs. LD
bta-miR-141|ENSBTAG00000006510	bta-miR-141	ENSBTAG00000006510	HD vs. LD
bta-miR-141|ENSBTAG00000006587	bta-miR-141	ENSBTAG00000006587	HD vs. LD
bta-miR-141|ENSBTAG00000006607	bta-miR-141	ENSBTAG00000006607	HD vs. LD
bta-miR-141|ENSBTAG00000006609	bta-miR-141	ENSBTAG00000006609	HD vs. LD
bta-miR-141|ENSBTAG00000006631	bta-miR-141	ENSBTAG00000006631	HD vs. LD
bta-miR-141|ENSBTAG00000006635	bta-miR-141	ENSBTAG00000006635	HD vs. LD
bta-miR-141|ENSBTAG00000006690	bta-miR-141	ENSBTAG00000006690	HD vs. LD
bta-miR-141|ENSBTAG00000006694	bta-miR-141	ENSBTAG00000006694	HD vs. LD
bta-miR-141|ENSBTAG00000006697	bta-miR-141	ENSBTAG00000006697	HD vs. LD
bta-miR-141|ENSBTAG00000006703	bta-miR-141	ENSBTAG00000006703	HD vs. LD
bta-miR-141|ENSBTAG00000006795	bta-miR-141	ENSBTAG00000006795	HD vs. LD
bta-miR-141|ENSBTAG00000006801	bta-miR-141	ENSBTAG00000006801	HD vs. LD
bta-miR-141|ENSBTAG00000006837	bta-miR-141	ENSBTAG00000006837	HD vs. LD
bta-miR-141|ENSBTAG00000006921	bta-miR-141	ENSBTAG00000006921	HD vs. LD
bta-miR-141|ENSBTAG00000006985	bta-miR-141	ENSBTAG00000006985	HD vs. LD
bta-miR-141|ENSBTAG00000006995	bta-miR-141	ENSBTAG00000006995	HD vs. LD
bta-miR-141|ENSBTAG00000007014	bta-miR-141	ENSBTAG00000007014	HD vs. LD
bta-miR-141|ENSBTAG00000007129	bta-miR-141	ENSBTAG00000007129	HD vs. LD
bta-miR-141|ENSBTAG00000007137	bta-miR-141	ENSBTAG00000007137	HD vs. LD
bta-miR-141|ENSBTAG00000007152	bta-miR-141	ENSBTAG00000007152	HD vs. LD
bta-miR-141|ENSBTAG00000007173	bta-miR-141	ENSBTAG00000007173	HD vs. LD
bta-miR-141|ENSBTAG00000007184	bta-miR-141	ENSBTAG00000007184	HD vs. LD
bta-miR-141|ENSBTAG00000007190	bta-miR-141	ENSBTAG00000007190	HD vs. LD
bta-miR-141|ENSBTAG00000007201	bta-miR-141	ENSBTAG00000007201	HD vs. LD
bta-miR-141|ENSBTAG00000007303	bta-miR-141	ENSBTAG00000007303	HD vs. LD
bta-miR-141|ENSBTAG00000007374	bta-miR-141	ENSBTAG00000007374	HD vs. LD
bta-miR-141|ENSBTAG00000007390	bta-miR-141	ENSBTAG00000007390	HD vs. LD
bta-miR-141|ENSBTAG00000007399	bta-miR-141	ENSBTAG00000007399	HD vs. LD
bta-miR-141|ENSBTAG00000007460	bta-miR-141	ENSBTAG00000007460	HD vs. LD
bta-miR-141|ENSBTAG00000007480	bta-miR-141	ENSBTAG00000007480	HD vs. LD
bta-miR-141|ENSBTAG00000007494	bta-miR-141	ENSBTAG00000007494	HD vs. LD
bta-miR-141|ENSBTAG00000007512	bta-miR-141	ENSBTAG00000007512	HD vs. LD
bta-miR-141|ENSBTAG00000007570	bta-miR-141	ENSBTAG00000007570	HD vs. LD
bta-miR-141|ENSBTAG00000007589	bta-miR-141	ENSBTAG00000007589	HD vs. LD
bta-miR-141|ENSBTAG00000007602	bta-miR-141	ENSBTAG00000007602	HD vs. LD
bta-miR-141|ENSBTAG00000007632	bta-miR-141	ENSBTAG00000007632	HD vs. LD
bta-miR-141|ENSBTAG00000007639	bta-miR-141	ENSBTAG00000007639	HD vs. LD
bta-miR-141|ENSBTAG00000007644	bta-miR-141	ENSBTAG00000007644	HD vs. LD
bta-miR-141|ENSBTAG00000007709	bta-miR-141	ENSBTAG00000007709	HD vs. LD
bta-miR-141|ENSBTAG00000007725	bta-miR-141	ENSBTAG00000007725	HD vs. LD
bta-miR-141|ENSBTAG00000007732	bta-miR-141	ENSBTAG00000007732	HD vs. LD
bta-miR-141|ENSBTAG00000007759	bta-miR-141	ENSBTAG00000007759	HD vs. LD
bta-miR-141|ENSBTAG00000007865	bta-miR-141	ENSBTAG00000007865	HD vs. LD
bta-miR-141|ENSBTAG00000007867	bta-miR-141	ENSBTAG00000007867	HD vs. LD
bta-miR-141|ENSBTAG00000007871	bta-miR-141	ENSBTAG00000007871	HD vs. LD
bta-miR-141|ENSBTAG00000007895	bta-miR-141	ENSBTAG00000007895	HD vs. LD
bta-miR-141|ENSBTAG00000007923	bta-miR-141	ENSBTAG00000007923	HD vs. LD
bta-miR-141|ENSBTAG00000007974	bta-miR-141	ENSBTAG00000007974	HD vs. LD
bta-miR-141|ENSBTAG00000008003	bta-miR-141	ENSBTAG00000008003	HD vs. LD
bta-miR-141|ENSBTAG00000008006	bta-miR-141	ENSBTAG00000008006	HD vs. LD
bta-miR-141|ENSBTAG00000008034	bta-miR-141	ENSBTAG00000008034	HD vs. LD
bta-miR-141|ENSBTAG00000008065	bta-miR-141	ENSBTAG00000008065	HD vs. LD
bta-miR-141|ENSBTAG00000008072	bta-miR-141	ENSBTAG00000008072	HD vs. LD
bta-miR-141|ENSBTAG00000008082	bta-miR-141	ENSBTAG00000008082	HD vs. LD
bta-miR-141|ENSBTAG00000008109	bta-miR-141	ENSBTAG00000008109	HD vs. LD
bta-miR-141|ENSBTAG00000008140	bta-miR-141	ENSBTAG00000008140	HD vs. LD
bta-miR-141|ENSBTAG00000008147	bta-miR-141	ENSBTAG00000008147	HD vs. LD
bta-miR-141|ENSBTAG00000008180	bta-miR-141	ENSBTAG00000008180	HD vs. LD
bta-miR-141|ENSBTAG00000008185	bta-miR-141	ENSBTAG00000008185	HD vs. LD
bta-miR-141|ENSBTAG00000008190	bta-miR-141	ENSBTAG00000008190	HD vs. LD
bta-miR-141|ENSBTAG00000008192	bta-miR-141	ENSBTAG00000008192	HD vs. LD
bta-miR-141|ENSBTAG00000008195	bta-miR-141	ENSBTAG00000008195	HD vs. LD
bta-miR-141|ENSBTAG00000008219	bta-miR-141	ENSBTAG00000008219	HD vs. LD
bta-miR-141|ENSBTAG00000008287	bta-miR-141	ENSBTAG00000008287	HD vs. LD
bta-miR-141|ENSBTAG00000008310	bta-miR-141	ENSBTAG00000008310	HD vs. LD
bta-miR-141|ENSBTAG00000008341	bta-miR-141	ENSBTAG00000008341	HD vs. LD
bta-miR-141|ENSBTAG00000008353	bta-miR-141	ENSBTAG00000008353	HD vs. LD
bta-miR-141|ENSBTAG00000008382	bta-miR-141	ENSBTAG00000008382	HD vs. LD
bta-miR-141|ENSBTAG00000008396	bta-miR-141	ENSBTAG00000008396	HD vs. LD
bta-miR-141|ENSBTAG00000008414	bta-miR-141	ENSBTAG00000008414	HD vs. LD
bta-miR-141|ENSBTAG00000008416	bta-miR-141	ENSBTAG00000008416	HD vs. LD
bta-miR-141|ENSBTAG00000008423	bta-miR-141	ENSBTAG00000008423	HD vs. LD
bta-miR-141|ENSBTAG00000008448	bta-miR-141	ENSBTAG00000008448	HD vs. LD
bta-miR-141|ENSBTAG00000008479	bta-miR-141	ENSBTAG00000008479	HD vs. LD
bta-miR-141|ENSBTAG00000008527	bta-miR-141	ENSBTAG00000008527	HD vs. LD
bta-miR-141|ENSBTAG00000008596	bta-miR-141	ENSBTAG00000008596	HD vs. LD
bta-miR-141|ENSBTAG00000008625	bta-miR-141	ENSBTAG00000008625	HD vs. LD
bta-miR-141|ENSBTAG00000008636	bta-miR-141	ENSBTAG00000008636	HD vs. LD
bta-miR-141|ENSBTAG00000008688	bta-miR-141	ENSBTAG00000008688	HD vs. LD
bta-miR-141|ENSBTAG00000008699	bta-miR-141	ENSBTAG00000008699	HD vs. LD
bta-miR-141|ENSBTAG00000008717	bta-miR-141	ENSBTAG00000008717	HD vs. LD
bta-miR-141|ENSBTAG00000008728	bta-miR-141	ENSBTAG00000008728	HD vs. LD
bta-miR-141|ENSBTAG00000008755	bta-miR-141	ENSBTAG00000008755	HD vs. LD
bta-miR-141|ENSBTAG00000008816	bta-miR-141	ENSBTAG00000008816	HD vs. LD
bta-miR-141|ENSBTAG00000008827	bta-miR-141	ENSBTAG00000008827	HD vs. LD
bta-miR-141|ENSBTAG00000008925	bta-miR-141	ENSBTAG00000008925	HD vs. LD
bta-miR-141|ENSBTAG00000008926	bta-miR-141	ENSBTAG00000008926	HD vs. LD
bta-miR-141|ENSBTAG00000008939	bta-miR-141	ENSBTAG00000008939	HD vs. LD
bta-miR-141|ENSBTAG00000008987	bta-miR-141	ENSBTAG00000008987	HD vs. LD
bta-miR-141|ENSBTAG00000009014	bta-miR-141	ENSBTAG00000009014	HD vs. LD
bta-miR-141|ENSBTAG00000009021	bta-miR-141	ENSBTAG00000009021	HD vs. LD
bta-miR-141|ENSBTAG00000009032	bta-miR-141	ENSBTAG00000009032	HD vs. LD
bta-miR-141|ENSBTAG00000009036	bta-miR-141	ENSBTAG00000009036	HD vs. LD
bta-miR-141|ENSBTAG00000009055	bta-miR-141	ENSBTAG00000009055	HD vs. LD
bta-miR-141|ENSBTAG00000009061	bta-miR-141	ENSBTAG00000009061	HD vs. LD
bta-miR-141|ENSBTAG00000009065	bta-miR-141	ENSBTAG00000009065	HD vs. LD
bta-miR-141|ENSBTAG00000009067	bta-miR-141	ENSBTAG00000009067	HD vs. LD
bta-miR-141|ENSBTAG00000009076	bta-miR-141	ENSBTAG00000009076	HD vs. LD
bta-miR-141|ENSBTAG00000009087	bta-miR-141	ENSBTAG00000009087	HD vs. LD
bta-miR-141|ENSBTAG00000009103	bta-miR-141	ENSBTAG00000009103	HD vs. LD
bta-miR-141|ENSBTAG00000009132	bta-miR-141	ENSBTAG00000009132	HD vs. LD
bta-miR-141|ENSBTAG00000009183	bta-miR-141	ENSBTAG00000009183	HD vs. LD
bta-miR-141|ENSBTAG00000009188	bta-miR-141	ENSBTAG00000009188	HD vs. LD
bta-miR-141|ENSBTAG00000009207	bta-miR-141	ENSBTAG00000009207	HD vs. LD
bta-miR-141|ENSBTAG00000009208	bta-miR-141	ENSBTAG00000009208	HD vs. LD
bta-miR-141|ENSBTAG00000009216	bta-miR-141	ENSBTAG00000009216	HD vs. LD
bta-miR-141|ENSBTAG00000009228	bta-miR-141	ENSBTAG00000009228	HD vs. LD
bta-miR-141|ENSBTAG00000009260	bta-miR-141	ENSBTAG00000009260	HD vs. LD
bta-miR-141|ENSBTAG00000009263	bta-miR-141	ENSBTAG00000009263	HD vs. LD
bta-miR-141|ENSBTAG00000009279	bta-miR-141	ENSBTAG00000009279	HD vs. LD
bta-miR-141|ENSBTAG00000009297	bta-miR-141	ENSBTAG00000009297	HD vs. LD
bta-miR-141|ENSBTAG00000009337	bta-miR-141	ENSBTAG00000009337	HD vs. LD
bta-miR-141|ENSBTAG00000009381	bta-miR-141	ENSBTAG00000009381	HD vs. LD
bta-miR-141|ENSBTAG00000009383	bta-miR-141	ENSBTAG00000009383	HD vs. LD
bta-miR-141|ENSBTAG00000009390	bta-miR-141	ENSBTAG00000009390	HD vs. LD
bta-miR-141|ENSBTAG00000009477	bta-miR-141	ENSBTAG00000009477	HD vs. LD
bta-miR-141|ENSBTAG00000009481	bta-miR-141	ENSBTAG00000009481	HD vs. LD
bta-miR-141|ENSBTAG00000009482	bta-miR-141	ENSBTAG00000009482	HD vs. LD
bta-miR-141|ENSBTAG00000009507	bta-miR-141	ENSBTAG00000009507	HD vs. LD
bta-miR-141|ENSBTAG00000009516	bta-miR-141	ENSBTAG00000009516	HD vs. LD
bta-miR-141|ENSBTAG00000009522	bta-miR-141	ENSBTAG00000009522	HD vs. LD
bta-miR-141|ENSBTAG00000009565	bta-miR-141	ENSBTAG00000009565	HD vs. LD
bta-miR-141|ENSBTAG00000009600	bta-miR-141	ENSBTAG00000009600	HD vs. LD
bta-miR-141|ENSBTAG00000009611	bta-miR-141	ENSBTAG00000009611	HD vs. LD
bta-miR-141|ENSBTAG00000009770	bta-miR-141	ENSBTAG00000009770	HD vs. LD
bta-miR-141|ENSBTAG00000009796	bta-miR-141	ENSBTAG00000009796	HD vs. LD
bta-miR-141|ENSBTAG00000009806	bta-miR-141	ENSBTAG00000009806	HD vs. LD
bta-miR-141|ENSBTAG00000009830	bta-miR-141	ENSBTAG00000009830	HD vs. LD
bta-miR-141|ENSBTAG00000009859	bta-miR-141	ENSBTAG00000009859	HD vs. LD
bta-miR-141|ENSBTAG00000009874	bta-miR-141	ENSBTAG00000009874	HD vs. LD
bta-miR-141|ENSBTAG00000009889	bta-miR-141	ENSBTAG00000009889	HD vs. LD
bta-miR-141|ENSBTAG00000009923	bta-miR-141	ENSBTAG00000009923	HD vs. LD
bta-miR-141|ENSBTAG00000009984	bta-miR-141	ENSBTAG00000009984	HD vs. LD
bta-miR-141|ENSBTAG00000009994	bta-miR-141	ENSBTAG00000009994	HD vs. LD
bta-miR-141|ENSBTAG00000009997	bta-miR-141	ENSBTAG00000009997	HD vs. LD
bta-miR-141|ENSBTAG00000010042	bta-miR-141	ENSBTAG00000010042	HD vs. LD
bta-miR-141|ENSBTAG00000010082	bta-miR-141	ENSBTAG00000010082	HD vs. LD
bta-miR-141|ENSBTAG00000010134	bta-miR-141	ENSBTAG00000010134	HD vs. LD
bta-miR-141|ENSBTAG00000010181	bta-miR-141	ENSBTAG00000010181	HD vs. LD
bta-miR-141|ENSBTAG00000010210	bta-miR-141	ENSBTAG00000010210	HD vs. LD
bta-miR-141|ENSBTAG00000010321	bta-miR-141	ENSBTAG00000010321	HD vs. LD
bta-miR-141|ENSBTAG00000010338	bta-miR-141	ENSBTAG00000010338	HD vs. LD
bta-miR-141|ENSBTAG00000010349	bta-miR-141	ENSBTAG00000010349	HD vs. LD
bta-miR-141|ENSBTAG00000010350	bta-miR-141	ENSBTAG00000010350	HD vs. LD
bta-miR-141|ENSBTAG00000010356	bta-miR-141	ENSBTAG00000010356	HD vs. LD
bta-miR-141|ENSBTAG00000010359	bta-miR-141	ENSBTAG00000010359	HD vs. LD
bta-miR-141|ENSBTAG00000010378	bta-miR-141	ENSBTAG00000010378	HD vs. LD
bta-miR-141|ENSBTAG00000010387	bta-miR-141	ENSBTAG00000010387	HD vs. LD
bta-miR-141|ENSBTAG00000010456	bta-miR-141	ENSBTAG00000010456	HD vs. LD
bta-miR-141|ENSBTAG00000010460	bta-miR-141	ENSBTAG00000010460	HD vs. LD
bta-miR-141|ENSBTAG00000010487	bta-miR-141	ENSBTAG00000010487	HD vs. LD
bta-miR-141|ENSBTAG00000010505	bta-miR-141	ENSBTAG00000010505	HD vs. LD
bta-miR-141|ENSBTAG00000010529	bta-miR-141	ENSBTAG00000010529	HD vs. LD
bta-miR-141|ENSBTAG00000010543	bta-miR-141	ENSBTAG00000010543	HD vs. LD
bta-miR-141|ENSBTAG00000010551	bta-miR-141	ENSBTAG00000010551	HD vs. LD
bta-miR-141|ENSBTAG00000010564	bta-miR-141	ENSBTAG00000010564	HD vs. LD
bta-miR-141|ENSBTAG00000010582	bta-miR-141	ENSBTAG00000010582	HD vs. LD
bta-miR-141|ENSBTAG00000010597	bta-miR-141	ENSBTAG00000010597	HD vs. LD
bta-miR-141|ENSBTAG00000010611	bta-miR-141	ENSBTAG00000010611	HD vs. LD
bta-miR-141|ENSBTAG00000010649	bta-miR-141	ENSBTAG00000010649	HD vs. LD
bta-miR-141|ENSBTAG00000010653	bta-miR-141	ENSBTAG00000010653	HD vs. LD
bta-miR-141|ENSBTAG00000010666	bta-miR-141	ENSBTAG00000010666	HD vs. LD
bta-miR-141|ENSBTAG00000010677	bta-miR-141	ENSBTAG00000010677	HD vs. LD
bta-miR-141|ENSBTAG00000010682	bta-miR-141	ENSBTAG00000010682	HD vs. LD
bta-miR-141|ENSBTAG00000010693	bta-miR-141	ENSBTAG00000010693	HD vs. LD
bta-miR-141|ENSBTAG00000010760	bta-miR-141	ENSBTAG00000010760	HD vs. LD
bta-miR-141|ENSBTAG00000010795	bta-miR-141	ENSBTAG00000010795	HD vs. LD
bta-miR-141|ENSBTAG00000010810	bta-miR-141	ENSBTAG00000010810	HD vs. LD
bta-miR-141|ENSBTAG00000010843	bta-miR-141	ENSBTAG00000010843	HD vs. LD
bta-miR-141|ENSBTAG00000010868	bta-miR-141	ENSBTAG00000010868	HD vs. LD
bta-miR-141|ENSBTAG00000010871	bta-miR-141	ENSBTAG00000010871	HD vs. LD
bta-miR-141|ENSBTAG00000010875	bta-miR-141	ENSBTAG00000010875	HD vs. LD
bta-miR-141|ENSBTAG00000010913	bta-miR-141	ENSBTAG00000010913	HD vs. LD
bta-miR-141|ENSBTAG00000010948	bta-miR-141	ENSBTAG00000010948	HD vs. LD
bta-miR-141|ENSBTAG00000011010	bta-miR-141	ENSBTAG00000011010	HD vs. LD
bta-miR-141|ENSBTAG00000011105	bta-miR-141	ENSBTAG00000011105	HD vs. LD
bta-miR-141|ENSBTAG00000011133	bta-miR-141	ENSBTAG00000011133	HD vs. LD
bta-miR-141|ENSBTAG00000011146	bta-miR-141	ENSBTAG00000011146	HD vs. LD
bta-miR-141|ENSBTAG00000011189	bta-miR-141	ENSBTAG00000011189	HD vs. LD
bta-miR-141|ENSBTAG00000011200	bta-miR-141	ENSBTAG00000011200	HD vs. LD
bta-miR-141|ENSBTAG00000011252	bta-miR-141	ENSBTAG00000011252	HD vs. LD
bta-miR-141|ENSBTAG00000011328	bta-miR-141	ENSBTAG00000011328	HD vs. LD
bta-miR-141|ENSBTAG00000011339	bta-miR-141	ENSBTAG00000011339	HD vs. LD
bta-miR-141|ENSBTAG00000011344	bta-miR-141	ENSBTAG00000011344	HD vs. LD
bta-miR-141|ENSBTAG00000011354	bta-miR-141	ENSBTAG00000011354	HD vs. LD
bta-miR-141|ENSBTAG00000011374	bta-miR-141	ENSBTAG00000011374	HD vs. LD
bta-miR-141|ENSBTAG00000011395	bta-miR-141	ENSBTAG00000011395	HD vs. LD
bta-miR-141|ENSBTAG00000011424	bta-miR-141	ENSBTAG00000011424	HD vs. LD
bta-miR-141|ENSBTAG00000011461	bta-miR-141	ENSBTAG00000011461	HD vs. LD
bta-miR-141|ENSBTAG00000011484	bta-miR-141	ENSBTAG00000011484	HD vs. LD
bta-miR-141|ENSBTAG00000011491	bta-miR-141	ENSBTAG00000011491	HD vs. LD
bta-miR-141|ENSBTAG00000011543	bta-miR-141	ENSBTAG00000011543	HD vs. LD
bta-miR-141|ENSBTAG00000011544	bta-miR-141	ENSBTAG00000011544	HD vs. LD
bta-miR-141|ENSBTAG00000011689	bta-miR-141	ENSBTAG00000011689	HD vs. LD
bta-miR-141|ENSBTAG00000011727	bta-miR-141	ENSBTAG00000011727	HD vs. LD
bta-miR-141|ENSBTAG00000011765	bta-miR-141	ENSBTAG00000011765	HD vs. LD
bta-miR-141|ENSBTAG00000011789	bta-miR-141	ENSBTAG00000011789	HD vs. LD
bta-miR-141|ENSBTAG00000011798	bta-miR-141	ENSBTAG00000011798	HD vs. LD
bta-miR-141|ENSBTAG00000011825	bta-miR-141	ENSBTAG00000011825	HD vs. LD
bta-miR-141|ENSBTAG00000011826	bta-miR-141	ENSBTAG00000011826	HD vs. LD
bta-miR-141|ENSBTAG00000011847	bta-miR-141	ENSBTAG00000011847	HD vs. LD
bta-miR-141|ENSBTAG00000011880	bta-miR-141	ENSBTAG00000011880	HD vs. LD
bta-miR-141|ENSBTAG00000012020	bta-miR-141	ENSBTAG00000012020	HD vs. LD
bta-miR-141|ENSBTAG00000012049	bta-miR-141	ENSBTAG00000012049	HD vs. LD
bta-miR-141|ENSBTAG00000012074	bta-miR-141	ENSBTAG00000012074	HD vs. LD
bta-miR-141|ENSBTAG00000012103	bta-miR-141	ENSBTAG00000012103	HD vs. LD
bta-miR-141|ENSBTAG00000012112	bta-miR-141	ENSBTAG00000012112	HD vs. LD
bta-miR-141|ENSBTAG00000012119	bta-miR-141	ENSBTAG00000012119	HD vs. LD
bta-miR-141|ENSBTAG00000012141	bta-miR-141	ENSBTAG00000012141	HD vs. LD
bta-miR-141|ENSBTAG00000012176	bta-miR-141	ENSBTAG00000012176	HD vs. LD
bta-miR-141|ENSBTAG00000012199	bta-miR-141	ENSBTAG00000012199	HD vs. LD
bta-miR-141|ENSBTAG00000012293	bta-miR-141	ENSBTAG00000012293	HD vs. LD
bta-miR-141|ENSBTAG00000012332	bta-miR-141	ENSBTAG00000012332	HD vs. LD
bta-miR-141|ENSBTAG00000012342	bta-miR-141	ENSBTAG00000012342	HD vs. LD
bta-miR-141|ENSBTAG00000012382	bta-miR-141	ENSBTAG00000012382	HD vs. LD
bta-miR-141|ENSBTAG00000012447	bta-miR-141	ENSBTAG00000012447	HD vs. LD
bta-miR-141|ENSBTAG00000012448	bta-miR-141	ENSBTAG00000012448	HD vs. LD
bta-miR-141|ENSBTAG00000012463	bta-miR-141	ENSBTAG00000012463	HD vs. LD
bta-miR-141|ENSBTAG00000012501	bta-miR-141	ENSBTAG00000012501	HD vs. LD
bta-miR-141|ENSBTAG00000012545	bta-miR-141	ENSBTAG00000012545	HD vs. LD
bta-miR-141|ENSBTAG00000012552	bta-miR-141	ENSBTAG00000012552	HD vs. LD
bta-miR-141|ENSBTAG00000012565	bta-miR-141	ENSBTAG00000012565	HD vs. LD
bta-miR-141|ENSBTAG00000012585	bta-miR-141	ENSBTAG00000012585	HD vs. LD
bta-miR-141|ENSBTAG00000012608	bta-miR-141	ENSBTAG00000012608	HD vs. LD
bta-miR-141|ENSBTAG00000012637	bta-miR-141	ENSBTAG00000012637	HD vs. LD
bta-miR-141|ENSBTAG00000012672	bta-miR-141	ENSBTAG00000012672	HD vs. LD
bta-miR-141|ENSBTAG00000012675	bta-miR-141	ENSBTAG00000012675	HD vs. LD
bta-miR-141|ENSBTAG00000012703	bta-miR-141	ENSBTAG00000012703	HD vs. LD
bta-miR-141|ENSBTAG00000012804	bta-miR-141	ENSBTAG00000012804	HD vs. LD
bta-miR-141|ENSBTAG00000012857	bta-miR-141	ENSBTAG00000012857	HD vs. LD
bta-miR-141|ENSBTAG00000012865	bta-miR-141	ENSBTAG00000012865	HD vs. LD
bta-miR-141|ENSBTAG00000012890	bta-miR-141	ENSBTAG00000012890	HD vs. LD
bta-miR-141|ENSBTAG00000012908	bta-miR-141	ENSBTAG00000012908	HD vs. LD
bta-miR-141|ENSBTAG00000012931	bta-miR-141	ENSBTAG00000012931	HD vs. LD
bta-miR-141|ENSBTAG00000012988	bta-miR-141	ENSBTAG00000012988	HD vs. LD
bta-miR-141|ENSBTAG00000012991	bta-miR-141	ENSBTAG00000012991	HD vs. LD
bta-miR-141|ENSBTAG00000012994	bta-miR-141	ENSBTAG00000012994	HD vs. LD
bta-miR-141|ENSBTAG00000012996	bta-miR-141	ENSBTAG00000012996	HD vs. LD
bta-miR-141|ENSBTAG00000013032	bta-miR-141	ENSBTAG00000013032	HD vs. LD
bta-miR-141|ENSBTAG00000013098	bta-miR-141	ENSBTAG00000013098	HD vs. LD
bta-miR-141|ENSBTAG00000013128	bta-miR-141	ENSBTAG00000013128	HD vs. LD
bta-miR-141|ENSBTAG00000013145	bta-miR-141	ENSBTAG00000013145	HD vs. LD
bta-miR-141|ENSBTAG00000013184	bta-miR-141	ENSBTAG00000013184	HD vs. LD
bta-miR-141|ENSBTAG00000013192	bta-miR-141	ENSBTAG00000013192	HD vs. LD
bta-miR-141|ENSBTAG00000013224	bta-miR-141	ENSBTAG00000013224	HD vs. LD
bta-miR-141|ENSBTAG00000013249	bta-miR-141	ENSBTAG00000013249	HD vs. LD
bta-miR-141|ENSBTAG00000013254	bta-miR-141	ENSBTAG00000013254	HD vs. LD
bta-miR-141|ENSBTAG00000013271	bta-miR-141	ENSBTAG00000013271	HD vs. LD
bta-miR-141|ENSBTAG00000013284	bta-miR-141	ENSBTAG00000013284	HD vs. LD
bta-miR-141|ENSBTAG00000013366	bta-miR-141	ENSBTAG00000013366	HD vs. LD
bta-miR-141|ENSBTAG00000013436	bta-miR-141	ENSBTAG00000013436	HD vs. LD
bta-miR-141|ENSBTAG00000013454	bta-miR-141	ENSBTAG00000013454	HD vs. LD
bta-miR-141|ENSBTAG00000013478	bta-miR-141	ENSBTAG00000013478	HD vs. LD
bta-miR-141|ENSBTAG00000013495	bta-miR-141	ENSBTAG00000013495	HD vs. LD
bta-miR-141|ENSBTAG00000013538	bta-miR-141	ENSBTAG00000013538	HD vs. LD
bta-miR-141|ENSBTAG00000013541	bta-miR-141	ENSBTAG00000013541	HD vs. LD
bta-miR-141|ENSBTAG00000013579	bta-miR-141	ENSBTAG00000013579	HD vs. LD
bta-miR-141|ENSBTAG00000013589	bta-miR-141	ENSBTAG00000013589	HD vs. LD
bta-miR-141|ENSBTAG00000013612	bta-miR-141	ENSBTAG00000013612	HD vs. LD
bta-miR-141|ENSBTAG00000013620	bta-miR-141	ENSBTAG00000013620	HD vs. LD
bta-miR-141|ENSBTAG00000013645	bta-miR-141	ENSBTAG00000013645	HD vs. LD
bta-miR-141|ENSBTAG00000013653	bta-miR-141	ENSBTAG00000013653	HD vs. LD
bta-miR-141|ENSBTAG00000013662	bta-miR-141	ENSBTAG00000013662	HD vs. LD
bta-miR-141|ENSBTAG00000013705	bta-miR-141	ENSBTAG00000013705	HD vs. LD
bta-miR-141|ENSBTAG00000013740	bta-miR-141	ENSBTAG00000013740	HD vs. LD
bta-miR-141|ENSBTAG00000013757	bta-miR-141	ENSBTAG00000013757	HD vs. LD
bta-miR-141|ENSBTAG00000013761	bta-miR-141	ENSBTAG00000013761	HD vs. LD
bta-miR-141|ENSBTAG00000013831	bta-miR-141	ENSBTAG00000013831	HD vs. LD
bta-miR-141|ENSBTAG00000013848	bta-miR-141	ENSBTAG00000013848	HD vs. LD
bta-miR-141|ENSBTAG00000013932	bta-miR-141	ENSBTAG00000013932	HD vs. LD
bta-miR-141|ENSBTAG00000013949	bta-miR-141	ENSBTAG00000013949	HD vs. LD
bta-miR-141|ENSBTAG00000013985	bta-miR-141	ENSBTAG00000013985	HD vs. LD
bta-miR-141|ENSBTAG00000014007	bta-miR-141	ENSBTAG00000014007	HD vs. LD
bta-miR-141|ENSBTAG00000014023	bta-miR-141	ENSBTAG00000014023	HD vs. LD
bta-miR-141|ENSBTAG00000014029	bta-miR-141	ENSBTAG00000014029	HD vs. LD
bta-miR-141|ENSBTAG00000014064	bta-miR-141	ENSBTAG00000014064	HD vs. LD
bta-miR-141|ENSBTAG00000014068	bta-miR-141	ENSBTAG00000014068	HD vs. LD
bta-miR-141|ENSBTAG00000014078	bta-miR-141	ENSBTAG00000014078	HD vs. LD
bta-miR-141|ENSBTAG00000014140	bta-miR-141	ENSBTAG00000014140	HD vs. LD
bta-miR-141|ENSBTAG00000014151	bta-miR-141	ENSBTAG00000014151	HD vs. LD
bta-miR-141|ENSBTAG00000014182	bta-miR-141	ENSBTAG00000014182	HD vs. LD
bta-miR-141|ENSBTAG00000014191	bta-miR-141	ENSBTAG00000014191	HD vs. LD
bta-miR-141|ENSBTAG00000014197	bta-miR-141	ENSBTAG00000014197	HD vs. LD
bta-miR-141|ENSBTAG00000014227	bta-miR-141	ENSBTAG00000014227	HD vs. LD
bta-miR-141|ENSBTAG00000014324	bta-miR-141	ENSBTAG00000014324	HD vs. LD
bta-miR-141|ENSBTAG00000014325	bta-miR-141	ENSBTAG00000014325	HD vs. LD
bta-miR-141|ENSBTAG00000014382	bta-miR-141	ENSBTAG00000014382	HD vs. LD
bta-miR-141|ENSBTAG00000014411	bta-miR-141	ENSBTAG00000014411	HD vs. LD
bta-miR-141|ENSBTAG00000014433	bta-miR-141	ENSBTAG00000014433	HD vs. LD
bta-miR-141|ENSBTAG00000014459	bta-miR-141	ENSBTAG00000014459	HD vs. LD
bta-miR-141|ENSBTAG00000014471	bta-miR-141	ENSBTAG00000014471	HD vs. LD
bta-miR-141|ENSBTAG00000014526	bta-miR-141	ENSBTAG00000014526	HD vs. LD
bta-miR-141|ENSBTAG00000014541	bta-miR-141	ENSBTAG00000014541	HD vs. LD
bta-miR-141|ENSBTAG00000014558	bta-miR-141	ENSBTAG00000014558	HD vs. LD
bta-miR-141|ENSBTAG00000014601	bta-miR-141	ENSBTAG00000014601	HD vs. LD
bta-miR-141|ENSBTAG00000014677	bta-miR-141	ENSBTAG00000014677	HD vs. LD
bta-miR-141|ENSBTAG00000014726	bta-miR-141	ENSBTAG00000014726	HD vs. LD
bta-miR-141|ENSBTAG00000014773	bta-miR-141	ENSBTAG00000014773	HD vs. LD
bta-miR-141|ENSBTAG00000014792	bta-miR-141	ENSBTAG00000014792	HD vs. LD
bta-miR-141|ENSBTAG00000014806	bta-miR-141	ENSBTAG00000014806	HD vs. LD
bta-miR-141|ENSBTAG00000014807	bta-miR-141	ENSBTAG00000014807	HD vs. LD
bta-miR-141|ENSBTAG00000014879	bta-miR-141	ENSBTAG00000014879	HD vs. LD
bta-miR-141|ENSBTAG00000014981	bta-miR-141	ENSBTAG00000014981	HD vs. LD
bta-miR-141|ENSBTAG00000015025	bta-miR-141	ENSBTAG00000015025	HD vs. LD
bta-miR-141|ENSBTAG00000015038	bta-miR-141	ENSBTAG00000015038	HD vs. LD
bta-miR-141|ENSBTAG00000015053	bta-miR-141	ENSBTAG00000015053	HD vs. LD
bta-miR-141|ENSBTAG00000015080	bta-miR-141	ENSBTAG00000015080	HD vs. LD
bta-miR-141|ENSBTAG00000015169	bta-miR-141	ENSBTAG00000015169	HD vs. LD
bta-miR-141|ENSBTAG00000015192	bta-miR-141	ENSBTAG00000015192	HD vs. LD
bta-miR-141|ENSBTAG00000015195	bta-miR-141	ENSBTAG00000015195	HD vs. LD
bta-miR-141|ENSBTAG00000015235	bta-miR-141	ENSBTAG00000015235	HD vs. LD
bta-miR-141|ENSBTAG00000015253	bta-miR-141	ENSBTAG00000015253	HD vs. LD
bta-miR-141|ENSBTAG00000015309	bta-miR-141	ENSBTAG00000015309	HD vs. LD
bta-miR-141|ENSBTAG00000015327	bta-miR-141	ENSBTAG00000015327	HD vs. LD
bta-miR-141|ENSBTAG00000015334	bta-miR-141	ENSBTAG00000015334	HD vs. LD
bta-miR-141|ENSBTAG00000015381	bta-miR-141	ENSBTAG00000015381	HD vs. LD
bta-miR-141|ENSBTAG00000015432	bta-miR-141	ENSBTAG00000015432	HD vs. LD
bta-miR-141|ENSBTAG00000015450	bta-miR-141	ENSBTAG00000015450	HD vs. LD
bta-miR-141|ENSBTAG00000015482	bta-miR-141	ENSBTAG00000015482	HD vs. LD
bta-miR-141|ENSBTAG00000015520	bta-miR-141	ENSBTAG00000015520	HD vs. LD
bta-miR-141|ENSBTAG00000015563	bta-miR-141	ENSBTAG00000015563	HD vs. LD
bta-miR-141|ENSBTAG00000015567	bta-miR-141	ENSBTAG00000015567	HD vs. LD
bta-miR-141|ENSBTAG00000015572	bta-miR-141	ENSBTAG00000015572	HD vs. LD
bta-miR-141|ENSBTAG00000015591	bta-miR-141	ENSBTAG00000015591	HD vs. LD
bta-miR-141|ENSBTAG00000015615	bta-miR-141	ENSBTAG00000015615	HD vs. LD
bta-miR-141|ENSBTAG00000015659	bta-miR-141	ENSBTAG00000015659	HD vs. LD
bta-miR-141|ENSBTAG00000015718	bta-miR-141	ENSBTAG00000015718	HD vs. LD
bta-miR-141|ENSBTAG00000015767	bta-miR-141	ENSBTAG00000015767	HD vs. LD
bta-miR-141|ENSBTAG00000015806	bta-miR-141	ENSBTAG00000015806	HD vs. LD
bta-miR-141|ENSBTAG00000015874	bta-miR-141	ENSBTAG00000015874	HD vs. LD
bta-miR-141|ENSBTAG00000015885	bta-miR-141	ENSBTAG00000015885	HD vs. LD
bta-miR-141|ENSBTAG00000015973	bta-miR-141	ENSBTAG00000015973	HD vs. LD
bta-miR-141|ENSBTAG00000015986	bta-miR-141	ENSBTAG00000015986	HD vs. LD
bta-miR-141|ENSBTAG00000016092	bta-miR-141	ENSBTAG00000016092	HD vs. LD
bta-miR-141|ENSBTAG00000016103	bta-miR-141	ENSBTAG00000016103	HD vs. LD
bta-miR-141|ENSBTAG00000016128	bta-miR-141	ENSBTAG00000016128	HD vs. LD
bta-miR-141|ENSBTAG00000016147	bta-miR-141	ENSBTAG00000016147	HD vs. LD
bta-miR-141|ENSBTAG00000016152	bta-miR-141	ENSBTAG00000016152	HD vs. LD
bta-miR-141|ENSBTAG00000016211	bta-miR-141	ENSBTAG00000016211	HD vs. LD
bta-miR-141|ENSBTAG00000016218	bta-miR-141	ENSBTAG00000016218	HD vs. LD
bta-miR-141|ENSBTAG00000016223	bta-miR-141	ENSBTAG00000016223	HD vs. LD
bta-miR-141|ENSBTAG00000016243	bta-miR-141	ENSBTAG00000016243	HD vs. LD
bta-miR-141|ENSBTAG00000016255	bta-miR-141	ENSBTAG00000016255	HD vs. LD
bta-miR-141|ENSBTAG00000016271	bta-miR-141	ENSBTAG00000016271	HD vs. LD
bta-miR-141|ENSBTAG00000016282	bta-miR-141	ENSBTAG00000016282	HD vs. LD
bta-miR-141|ENSBTAG00000016302	bta-miR-141	ENSBTAG00000016302	HD vs. LD
bta-miR-141|ENSBTAG00000016309	bta-miR-141	ENSBTAG00000016309	HD vs. LD
bta-miR-141|ENSBTAG00000016328	bta-miR-141	ENSBTAG00000016328	HD vs. LD
bta-miR-141|ENSBTAG00000016343	bta-miR-141	ENSBTAG00000016343	HD vs. LD
bta-miR-141|ENSBTAG00000016369	bta-miR-141	ENSBTAG00000016369	HD vs. LD
bta-miR-141|ENSBTAG00000016377	bta-miR-141	ENSBTAG00000016377	HD vs. LD
bta-miR-141|ENSBTAG00000016412	bta-miR-141	ENSBTAG00000016412	HD vs. LD
bta-miR-141|ENSBTAG00000016427	bta-miR-141	ENSBTAG00000016427	HD vs. LD
bta-miR-141|ENSBTAG00000016473	bta-miR-141	ENSBTAG00000016473	HD vs. LD
bta-miR-141|ENSBTAG00000016502	bta-miR-141	ENSBTAG00000016502	HD vs. LD
bta-miR-141|ENSBTAG00000016506	bta-miR-141	ENSBTAG00000016506	HD vs. LD
bta-miR-141|ENSBTAG00000016529	bta-miR-141	ENSBTAG00000016529	HD vs. LD
bta-miR-141|ENSBTAG00000016532	bta-miR-141	ENSBTAG00000016532	HD vs. LD
bta-miR-141|ENSBTAG00000016533	bta-miR-141	ENSBTAG00000016533	HD vs. LD
bta-miR-141|ENSBTAG00000016567	bta-miR-141	ENSBTAG00000016567	HD vs. LD
bta-miR-141|ENSBTAG00000016599	bta-miR-141	ENSBTAG00000016599	HD vs. LD
bta-miR-141|ENSBTAG00000016622	bta-miR-141	ENSBTAG00000016622	HD vs. LD
bta-miR-141|ENSBTAG00000016627	bta-miR-141	ENSBTAG00000016627	HD vs. LD
bta-miR-141|ENSBTAG00000016648	bta-miR-141	ENSBTAG00000016648	HD vs. LD
bta-miR-141|ENSBTAG00000016666	bta-miR-141	ENSBTAG00000016666	HD vs. LD
bta-miR-141|ENSBTAG00000016680	bta-miR-141	ENSBTAG00000016680	HD vs. LD
bta-miR-141|ENSBTAG00000016683	bta-miR-141	ENSBTAG00000016683	HD vs. LD
bta-miR-141|ENSBTAG00000016740	bta-miR-141	ENSBTAG00000016740	HD vs. LD
bta-miR-141|ENSBTAG00000016800	bta-miR-141	ENSBTAG00000016800	HD vs. LD
bta-miR-141|ENSBTAG00000016804	bta-miR-141	ENSBTAG00000016804	HD vs. LD
bta-miR-141|ENSBTAG00000016846	bta-miR-141	ENSBTAG00000016846	HD vs. LD
bta-miR-141|ENSBTAG00000016849	bta-miR-141	ENSBTAG00000016849	HD vs. LD
bta-miR-141|ENSBTAG00000016869	bta-miR-141	ENSBTAG00000016869	HD vs. LD
bta-miR-141|ENSBTAG00000016961	bta-miR-141	ENSBTAG00000016961	HD vs. LD
bta-miR-141|ENSBTAG00000016980	bta-miR-141	ENSBTAG00000016980	HD vs. LD
bta-miR-141|ENSBTAG00000017020	bta-miR-141	ENSBTAG00000017020	HD vs. LD
bta-miR-141|ENSBTAG00000017087	bta-miR-141	ENSBTAG00000017087	HD vs. LD
bta-miR-141|ENSBTAG00000017124	bta-miR-141	ENSBTAG00000017124	HD vs. LD
bta-miR-141|ENSBTAG00000017125	bta-miR-141	ENSBTAG00000017125	HD vs. LD
bta-miR-141|ENSBTAG00000017141	bta-miR-141	ENSBTAG00000017141	HD vs. LD
bta-miR-141|ENSBTAG00000017165	bta-miR-141	ENSBTAG00000017165	HD vs. LD
bta-miR-141|ENSBTAG00000017349	bta-miR-141	ENSBTAG00000017349	HD vs. LD
bta-miR-141|ENSBTAG00000017354	bta-miR-141	ENSBTAG00000017354	HD vs. LD
bta-miR-141|ENSBTAG00000017367	bta-miR-141	ENSBTAG00000017367	HD vs. LD
bta-miR-141|ENSBTAG00000017388	bta-miR-141	ENSBTAG00000017388	HD vs. LD
bta-miR-141|ENSBTAG00000017393	bta-miR-141	ENSBTAG00000017393	HD vs. LD
bta-miR-141|ENSBTAG00000017435	bta-miR-141	ENSBTAG00000017435	HD vs. LD
bta-miR-141|ENSBTAG00000017465	bta-miR-141	ENSBTAG00000017465	HD vs. LD
bta-miR-141|ENSBTAG00000017492	bta-miR-141	ENSBTAG00000017492	HD vs. LD
bta-miR-141|ENSBTAG00000017505	bta-miR-141	ENSBTAG00000017505	HD vs. LD
bta-miR-141|ENSBTAG00000017529	bta-miR-141	ENSBTAG00000017529	HD vs. LD
bta-miR-141|ENSBTAG00000017549	bta-miR-141	ENSBTAG00000017549	HD vs. LD
bta-miR-141|ENSBTAG00000017550	bta-miR-141	ENSBTAG00000017550	HD vs. LD
bta-miR-141|ENSBTAG00000017592	bta-miR-141	ENSBTAG00000017592	HD vs. LD
bta-miR-141|ENSBTAG00000017644	bta-miR-141	ENSBTAG00000017644	HD vs. LD
bta-miR-141|ENSBTAG00000017661	bta-miR-141	ENSBTAG00000017661	HD vs. LD
bta-miR-141|ENSBTAG00000017727	bta-miR-141	ENSBTAG00000017727	HD vs. LD
bta-miR-141|ENSBTAG00000017741	bta-miR-141	ENSBTAG00000017741	HD vs. LD
bta-miR-141|ENSBTAG00000017776	bta-miR-141	ENSBTAG00000017776	HD vs. LD
bta-miR-141|ENSBTAG00000017799	bta-miR-141	ENSBTAG00000017799	HD vs. LD
bta-miR-141|ENSBTAG00000017812	bta-miR-141	ENSBTAG00000017812	HD vs. LD
bta-miR-141|ENSBTAG00000017868	bta-miR-141	ENSBTAG00000017868	HD vs. LD
bta-miR-141|ENSBTAG00000017873	bta-miR-141	ENSBTAG00000017873	HD vs. LD
bta-miR-141|ENSBTAG00000017922	bta-miR-141	ENSBTAG00000017922	HD vs. LD
bta-miR-141|ENSBTAG00000017967	bta-miR-141	ENSBTAG00000017967	HD vs. LD
bta-miR-141|ENSBTAG00000017970	bta-miR-141	ENSBTAG00000017970	HD vs. LD
bta-miR-141|ENSBTAG00000017996	bta-miR-141	ENSBTAG00000017996	HD vs. LD
bta-miR-141|ENSBTAG00000018007	bta-miR-141	ENSBTAG00000018007	HD vs. LD
bta-miR-141|ENSBTAG00000018046	bta-miR-141	ENSBTAG00000018046	HD vs. LD
bta-miR-141|ENSBTAG00000018103	bta-miR-141	ENSBTAG00000018103	HD vs. LD
bta-miR-141|ENSBTAG00000018114	bta-miR-141	ENSBTAG00000018114	HD vs. LD
bta-miR-141|ENSBTAG00000018115	bta-miR-141	ENSBTAG00000018115	HD vs. LD
bta-miR-141|ENSBTAG00000018152	bta-miR-141	ENSBTAG00000018152	HD vs. LD
bta-miR-141|ENSBTAG00000018176	bta-miR-141	ENSBTAG00000018176	HD vs. LD
bta-miR-141|ENSBTAG00000018186	bta-miR-141	ENSBTAG00000018186	HD vs. LD
bta-miR-141|ENSBTAG00000018213	bta-miR-141	ENSBTAG00000018213	HD vs. LD
bta-miR-141|ENSBTAG00000018214	bta-miR-141	ENSBTAG00000018214	HD vs. LD
bta-miR-141|ENSBTAG00000018223	bta-miR-141	ENSBTAG00000018223	HD vs. LD
bta-miR-141|ENSBTAG00000018240	bta-miR-141	ENSBTAG00000018240	HD vs. LD
bta-miR-141|ENSBTAG00000018253	bta-miR-141	ENSBTAG00000018253	HD vs. LD
bta-miR-141|ENSBTAG00000018254	bta-miR-141	ENSBTAG00000018254	HD vs. LD
bta-miR-141|ENSBTAG00000018289	bta-miR-141	ENSBTAG00000018289	HD vs. LD
bta-miR-141|ENSBTAG00000018317	bta-miR-141	ENSBTAG00000018317	HD vs. LD
bta-miR-141|ENSBTAG00000018321	bta-miR-141	ENSBTAG00000018321	HD vs. LD
bta-miR-141|ENSBTAG00000018322	bta-miR-141	ENSBTAG00000018322	HD vs. LD
bta-miR-141|ENSBTAG00000018347	bta-miR-141	ENSBTAG00000018347	HD vs. LD
bta-miR-141|ENSBTAG00000018381	bta-miR-141	ENSBTAG00000018381	HD vs. LD
bta-miR-141|ENSBTAG00000018402	bta-miR-141	ENSBTAG00000018402	HD vs. LD
bta-miR-141|ENSBTAG00000018410	bta-miR-141	ENSBTAG00000018410	HD vs. LD
bta-miR-141|ENSBTAG00000018426	bta-miR-141	ENSBTAG00000018426	HD vs. LD
bta-miR-141|ENSBTAG00000018497	bta-miR-141	ENSBTAG00000018497	HD vs. LD
bta-miR-141|ENSBTAG00000018531	bta-miR-141	ENSBTAG00000018531	HD vs. LD
bta-miR-141|ENSBTAG00000018557	bta-miR-141	ENSBTAG00000018557	HD vs. LD
bta-miR-141|ENSBTAG00000018578	bta-miR-141	ENSBTAG00000018578	HD vs. LD
bta-miR-141|ENSBTAG00000018579	bta-miR-141	ENSBTAG00000018579	HD vs. LD
bta-miR-141|ENSBTAG00000018628	bta-miR-141	ENSBTAG00000018628	HD vs. LD
bta-miR-141|ENSBTAG00000018646	bta-miR-141	ENSBTAG00000018646	HD vs. LD
bta-miR-141|ENSBTAG00000018715	bta-miR-141	ENSBTAG00000018715	HD vs. LD
bta-miR-141|ENSBTAG00000018717	bta-miR-141	ENSBTAG00000018717	HD vs. LD
bta-miR-141|ENSBTAG00000018745	bta-miR-141	ENSBTAG00000018745	HD vs. LD
bta-miR-141|ENSBTAG00000018746	bta-miR-141	ENSBTAG00000018746	HD vs. LD
bta-miR-141|ENSBTAG00000018752	bta-miR-141	ENSBTAG00000018752	HD vs. LD
bta-miR-141|ENSBTAG00000018775	bta-miR-141	ENSBTAG00000018775	HD vs. LD
bta-miR-141|ENSBTAG00000018824	bta-miR-141	ENSBTAG00000018824	HD vs. LD
bta-miR-141|ENSBTAG00000018851	bta-miR-141	ENSBTAG00000018851	HD vs. LD
bta-miR-141|ENSBTAG00000018852	bta-miR-141	ENSBTAG00000018852	HD vs. LD
bta-miR-141|ENSBTAG00000018854	bta-miR-141	ENSBTAG00000018854	HD vs. LD
bta-miR-141|ENSBTAG00000018935	bta-miR-141	ENSBTAG00000018935	HD vs. LD
bta-miR-141|ENSBTAG00000018971	bta-miR-141	ENSBTAG00000018971	HD vs. LD
bta-miR-141|ENSBTAG00000018973	bta-miR-141	ENSBTAG00000018973	HD vs. LD
bta-miR-141|ENSBTAG00000018979	bta-miR-141	ENSBTAG00000018979	HD vs. LD
bta-miR-141|ENSBTAG00000019020	bta-miR-141	ENSBTAG00000019020	HD vs. LD
bta-miR-141|ENSBTAG00000019052	bta-miR-141	ENSBTAG00000019052	HD vs. LD
bta-miR-141|ENSBTAG00000019060	bta-miR-141	ENSBTAG00000019060	HD vs. LD
bta-miR-141|ENSBTAG00000019065	bta-miR-141	ENSBTAG00000019065	HD vs. LD
bta-miR-141|ENSBTAG00000019081	bta-miR-141	ENSBTAG00000019081	HD vs. LD
bta-miR-141|ENSBTAG00000019082	bta-miR-141	ENSBTAG00000019082	HD vs. LD
bta-miR-141|ENSBTAG00000019124	bta-miR-141	ENSBTAG00000019124	HD vs. LD
bta-miR-141|ENSBTAG00000019125	bta-miR-141	ENSBTAG00000019125	HD vs. LD
bta-miR-141|ENSBTAG00000019132	bta-miR-141	ENSBTAG00000019132	HD vs. LD
bta-miR-141|ENSBTAG00000019153	bta-miR-141	ENSBTAG00000019153	HD vs. LD
bta-miR-141|ENSBTAG00000019177	bta-miR-141	ENSBTAG00000019177	HD vs. LD
bta-miR-141|ENSBTAG00000019184	bta-miR-141	ENSBTAG00000019184	HD vs. LD
bta-miR-141|ENSBTAG00000019218	bta-miR-141	ENSBTAG00000019218	HD vs. LD
bta-miR-141|ENSBTAG00000019220	bta-miR-141	ENSBTAG00000019220	HD vs. LD
bta-miR-141|ENSBTAG00000019234	bta-miR-141	ENSBTAG00000019234	HD vs. LD
bta-miR-141|ENSBTAG00000019265	bta-miR-141	ENSBTAG00000019265	HD vs. LD
bta-miR-141|ENSBTAG00000019290	bta-miR-141	ENSBTAG00000019290	HD vs. LD
bta-miR-141|ENSBTAG00000019312	bta-miR-141	ENSBTAG00000019312	HD vs. LD
bta-miR-141|ENSBTAG00000019434	bta-miR-141	ENSBTAG00000019434	HD vs. LD
bta-miR-141|ENSBTAG00000019443	bta-miR-141	ENSBTAG00000019443	HD vs. LD
bta-miR-141|ENSBTAG00000019500	bta-miR-141	ENSBTAG00000019500	HD vs. LD
bta-miR-141|ENSBTAG00000019508	bta-miR-141	ENSBTAG00000019508	HD vs. LD
bta-miR-141|ENSBTAG00000019536	bta-miR-141	ENSBTAG00000019536	HD vs. LD
bta-miR-141|ENSBTAG00000019577	bta-miR-141	ENSBTAG00000019577	HD vs. LD
bta-miR-141|ENSBTAG00000019630	bta-miR-141	ENSBTAG00000019630	HD vs. LD
bta-miR-141|ENSBTAG00000019651	bta-miR-141	ENSBTAG00000019651	HD vs. LD
bta-miR-141|ENSBTAG00000019660	bta-miR-141	ENSBTAG00000019660	HD vs. LD
bta-miR-141|ENSBTAG00000019662	bta-miR-141	ENSBTAG00000019662	HD vs. LD
bta-miR-141|ENSBTAG00000019672	bta-miR-141	ENSBTAG00000019672	HD vs. LD
bta-miR-141|ENSBTAG00000019686	bta-miR-141	ENSBTAG00000019686	HD vs. LD
bta-miR-141|ENSBTAG00000019692	bta-miR-141	ENSBTAG00000019692	HD vs. LD
bta-miR-141|ENSBTAG00000019750	bta-miR-141	ENSBTAG00000019750	HD vs. LD
bta-miR-141|ENSBTAG00000019794	bta-miR-141	ENSBTAG00000019794	HD vs. LD
bta-miR-141|ENSBTAG00000019832	bta-miR-141	ENSBTAG00000019832	HD vs. LD
bta-miR-141|ENSBTAG00000019836	bta-miR-141	ENSBTAG00000019836	HD vs. LD
bta-miR-141|ENSBTAG00000019857	bta-miR-141	ENSBTAG00000019857	HD vs. LD
bta-miR-141|ENSBTAG00000019892	bta-miR-141	ENSBTAG00000019892	HD vs. LD
bta-miR-141|ENSBTAG00000019910	bta-miR-141	ENSBTAG00000019910	HD vs. LD
bta-miR-141|ENSBTAG00000019950	bta-miR-141	ENSBTAG00000019950	HD vs. LD
bta-miR-141|ENSBTAG00000020015	bta-miR-141	ENSBTAG00000020015	HD vs. LD
bta-miR-141|ENSBTAG00000020023	bta-miR-141	ENSBTAG00000020023	HD vs. LD
bta-miR-141|ENSBTAG00000020035	bta-miR-141	ENSBTAG00000020035	HD vs. LD
bta-miR-141|ENSBTAG00000020060	bta-miR-141	ENSBTAG00000020060	HD vs. LD
bta-miR-141|ENSBTAG00000020070	bta-miR-141	ENSBTAG00000020070	HD vs. LD
bta-miR-141|ENSBTAG00000020073	bta-miR-141	ENSBTAG00000020073	HD vs. LD
bta-miR-141|ENSBTAG00000020237	bta-miR-141	ENSBTAG00000020237	HD vs. LD
bta-miR-141|ENSBTAG00000020244	bta-miR-141	ENSBTAG00000020244	HD vs. LD
bta-miR-141|ENSBTAG00000020292	bta-miR-141	ENSBTAG00000020292	HD vs. LD
bta-miR-141|ENSBTAG00000020318	bta-miR-141	ENSBTAG00000020318	HD vs. LD
bta-miR-141|ENSBTAG00000020340	bta-miR-141	ENSBTAG00000020340	HD vs. LD
bta-miR-141|ENSBTAG00000020356	bta-miR-141	ENSBTAG00000020356	HD vs. LD
bta-miR-141|ENSBTAG00000020359	bta-miR-141	ENSBTAG00000020359	HD vs. LD
bta-miR-141|ENSBTAG00000020407	bta-miR-141	ENSBTAG00000020407	HD vs. LD
bta-miR-141|ENSBTAG00000020413	bta-miR-141	ENSBTAG00000020413	HD vs. LD
bta-miR-141|ENSBTAG00000020441	bta-miR-141	ENSBTAG00000020441	HD vs. LD
bta-miR-141|ENSBTAG00000020454	bta-miR-141	ENSBTAG00000020454	HD vs. LD
bta-miR-141|ENSBTAG00000020573	bta-miR-141	ENSBTAG00000020573	HD vs. LD
bta-miR-141|ENSBTAG00000020595	bta-miR-141	ENSBTAG00000020595	HD vs. LD
bta-miR-141|ENSBTAG00000020626	bta-miR-141	ENSBTAG00000020626	HD vs. LD
bta-miR-141|ENSBTAG00000020648	bta-miR-141	ENSBTAG00000020648	HD vs. LD
bta-miR-141|ENSBTAG00000020739	bta-miR-141	ENSBTAG00000020739	HD vs. LD
bta-miR-141|ENSBTAG00000020761	bta-miR-141	ENSBTAG00000020761	HD vs. LD
bta-miR-141|ENSBTAG00000020775	bta-miR-141	ENSBTAG00000020775	HD vs. LD
bta-miR-141|ENSBTAG00000020781	bta-miR-141	ENSBTAG00000020781	HD vs. LD
bta-miR-141|ENSBTAG00000020783	bta-miR-141	ENSBTAG00000020783	HD vs. LD
bta-miR-141|ENSBTAG00000020810	bta-miR-141	ENSBTAG00000020810	HD vs. LD
bta-miR-141|ENSBTAG00000020844	bta-miR-141	ENSBTAG00000020844	HD vs. LD
bta-miR-141|ENSBTAG00000020853	bta-miR-141	ENSBTAG00000020853	HD vs. LD
bta-miR-141|ENSBTAG00000020860	bta-miR-141	ENSBTAG00000020860	HD vs. LD
bta-miR-141|ENSBTAG00000020914	bta-miR-141	ENSBTAG00000020914	HD vs. LD
bta-miR-141|ENSBTAG00000020921	bta-miR-141	ENSBTAG00000020921	HD vs. LD
bta-miR-141|ENSBTAG00000020933	bta-miR-141	ENSBTAG00000020933	HD vs. LD
bta-miR-141|ENSBTAG00000020936	bta-miR-141	ENSBTAG00000020936	HD vs. LD
bta-miR-141|ENSBTAG00000020996	bta-miR-141	ENSBTAG00000020996	HD vs. LD
bta-miR-141|ENSBTAG00000021002	bta-miR-141	ENSBTAG00000021002	HD vs. LD
bta-miR-141|ENSBTAG00000021035	bta-miR-141	ENSBTAG00000021035	HD vs. LD
bta-miR-141|ENSBTAG00000021092	bta-miR-141	ENSBTAG00000021092	HD vs. LD
bta-miR-141|ENSBTAG00000021107	bta-miR-141	ENSBTAG00000021107	HD vs. LD
bta-miR-141|ENSBTAG00000021158	bta-miR-141	ENSBTAG00000021158	HD vs. LD
bta-miR-141|ENSBTAG00000021176	bta-miR-141	ENSBTAG00000021176	HD vs. LD
bta-miR-141|ENSBTAG00000021202	bta-miR-141	ENSBTAG00000021202	HD vs. LD
bta-miR-141|ENSBTAG00000021246	bta-miR-141	ENSBTAG00000021246	HD vs. LD
bta-miR-141|ENSBTAG00000021254	bta-miR-141	ENSBTAG00000021254	HD vs. LD
bta-miR-141|ENSBTAG00000021260	bta-miR-141	ENSBTAG00000021260	HD vs. LD
bta-miR-141|ENSBTAG00000021372	bta-miR-141	ENSBTAG00000021372	HD vs. LD
bta-miR-141|ENSBTAG00000021430	bta-miR-141	ENSBTAG00000021430	HD vs. LD
bta-miR-141|ENSBTAG00000021452	bta-miR-141	ENSBTAG00000021452	HD vs. LD
bta-miR-141|ENSBTAG00000021573	bta-miR-141	ENSBTAG00000021573	HD vs. LD
bta-miR-141|ENSBTAG00000021602	bta-miR-141	ENSBTAG00000021602	HD vs. LD
bta-miR-141|ENSBTAG00000021614	bta-miR-141	ENSBTAG00000021614	HD vs. LD
bta-miR-141|ENSBTAG00000021633	bta-miR-141	ENSBTAG00000021633	HD vs. LD
bta-miR-141|ENSBTAG00000021673	bta-miR-141	ENSBTAG00000021673	HD vs. LD
bta-miR-141|ENSBTAG00000021705	bta-miR-141	ENSBTAG00000021705	HD vs. LD
bta-miR-141|ENSBTAG00000021709	bta-miR-141	ENSBTAG00000021709	HD vs. LD
bta-miR-141|ENSBTAG00000021746	bta-miR-141	ENSBTAG00000021746	HD vs. LD
bta-miR-141|ENSBTAG00000021772	bta-miR-141	ENSBTAG00000021772	HD vs. LD
bta-miR-141|ENSBTAG00000021779	bta-miR-141	ENSBTAG00000021779	HD vs. LD
bta-miR-141|ENSBTAG00000021796	bta-miR-141	ENSBTAG00000021796	HD vs. LD
bta-miR-141|ENSBTAG00000021838	bta-miR-141	ENSBTAG00000021838	HD vs. LD
bta-miR-141|ENSBTAG00000021879	bta-miR-141	ENSBTAG00000021879	HD vs. LD
bta-miR-141|ENSBTAG00000021910	bta-miR-141	ENSBTAG00000021910	HD vs. LD
bta-miR-141|ENSBTAG00000021921	bta-miR-141	ENSBTAG00000021921	HD vs. LD
bta-miR-141|ENSBTAG00000021961	bta-miR-141	ENSBTAG00000021961	HD vs. LD
bta-miR-141|ENSBTAG00000021967	bta-miR-141	ENSBTAG00000021967	HD vs. LD
bta-miR-141|ENSBTAG00000021992	bta-miR-141	ENSBTAG00000021992	HD vs. LD
bta-miR-141|ENSBTAG00000022004	bta-miR-141	ENSBTAG00000022004	HD vs. LD
bta-miR-141|ENSBTAG00000022005	bta-miR-141	ENSBTAG00000022005	HD vs. LD
bta-miR-141|ENSBTAG00000022022	bta-miR-141	ENSBTAG00000022022	HD vs. LD
bta-miR-141|ENSBTAG00000022160	bta-miR-141	ENSBTAG00000022160	HD vs. LD
bta-miR-141|ENSBTAG00000022238	bta-miR-141	ENSBTAG00000022238	HD vs. LD
bta-miR-141|ENSBTAG00000022314	bta-miR-141	ENSBTAG00000022314	HD vs. LD
bta-miR-141|ENSBTAG00000022681	bta-miR-141	ENSBTAG00000022681	HD vs. LD
bta-miR-141|ENSBTAG00000022731	bta-miR-141	ENSBTAG00000022731	HD vs. LD
bta-miR-141|ENSBTAG00000022920	bta-miR-141	ENSBTAG00000022920	HD vs. LD
bta-miR-141|ENSBTAG00000023426	bta-miR-141	ENSBTAG00000023426	HD vs. LD
bta-miR-141|ENSBTAG00000023628	bta-miR-141	ENSBTAG00000023628	HD vs. LD
bta-miR-141|ENSBTAG00000024086	bta-miR-141	ENSBTAG00000024086	HD vs. LD
bta-miR-141|ENSBTAG00000024107	bta-miR-141	ENSBTAG00000024107	HD vs. LD
bta-miR-141|ENSBTAG00000024431	bta-miR-141	ENSBTAG00000024431	HD vs. LD
bta-miR-141|ENSBTAG00000024443	bta-miR-141	ENSBTAG00000024443	HD vs. LD
bta-miR-141|ENSBTAG00000024485	bta-miR-141	ENSBTAG00000024485	HD vs. LD
bta-miR-141|ENSBTAG00000024534	bta-miR-141	ENSBTAG00000024534	HD vs. LD
bta-miR-141|ENSBTAG00000024701	bta-miR-141	ENSBTAG00000024701	HD vs. LD
bta-miR-141|ENSBTAG00000024801	bta-miR-141	ENSBTAG00000024801	HD vs. LD
bta-miR-141|ENSBTAG00000024803	bta-miR-141	ENSBTAG00000024803	HD vs. LD
bta-miR-141|ENSBTAG00000024909	bta-miR-141	ENSBTAG00000024909	HD vs. LD
bta-miR-141|ENSBTAG00000025005	bta-miR-141	ENSBTAG00000025005	HD vs. LD
bta-miR-141|ENSBTAG00000025148	bta-miR-141	ENSBTAG00000025148	HD vs. LD
bta-miR-141|ENSBTAG00000025191	bta-miR-141	ENSBTAG00000025191	HD vs. LD
bta-miR-141|ENSBTAG00000025250	bta-miR-141	ENSBTAG00000025250	HD vs. LD
bta-miR-141|ENSBTAG00000025311	bta-miR-141	ENSBTAG00000025311	HD vs. LD
bta-miR-141|ENSBTAG00000025782	bta-miR-141	ENSBTAG00000025782	HD vs. LD
bta-miR-141|ENSBTAG00000025856	bta-miR-141	ENSBTAG00000025856	HD vs. LD
bta-miR-141|ENSBTAG00000025859	bta-miR-141	ENSBTAG00000025859	HD vs. LD
bta-miR-141|ENSBTAG00000025898	bta-miR-141	ENSBTAG00000025898	HD vs. LD
bta-miR-141|ENSBTAG00000026708	bta-miR-141	ENSBTAG00000026708	HD vs. LD
bta-miR-141|ENSBTAG00000027051	bta-miR-141	ENSBTAG00000027051	HD vs. LD
bta-miR-141|ENSBTAG00000027069	bta-miR-141	ENSBTAG00000027069	HD vs. LD
bta-miR-141|ENSBTAG00000027126	bta-miR-141	ENSBTAG00000027126	HD vs. LD
bta-miR-141|ENSBTAG00000027151	bta-miR-141	ENSBTAG00000027151	HD vs. LD
bta-miR-141|ENSBTAG00000027204	bta-miR-141	ENSBTAG00000027204	HD vs. LD
bta-miR-141|ENSBTAG00000027317	bta-miR-141	ENSBTAG00000027317	HD vs. LD
bta-miR-141|ENSBTAG00000027446	bta-miR-141	ENSBTAG00000027446	HD vs. LD
bta-miR-141|ENSBTAG00000027626	bta-miR-141	ENSBTAG00000027626	HD vs. LD
bta-miR-141|ENSBTAG00000027764	bta-miR-141	ENSBTAG00000027764	HD vs. LD
bta-miR-141|ENSBTAG00000027809	bta-miR-141	ENSBTAG00000027809	HD vs. LD
bta-miR-141|ENSBTAG00000027937	bta-miR-141	ENSBTAG00000027937	HD vs. LD
bta-miR-141|ENSBTAG00000030227	bta-miR-141	ENSBTAG00000030227	HD vs. LD
bta-miR-141|ENSBTAG00000030255	bta-miR-141	ENSBTAG00000030255	HD vs. LD
bta-miR-141|ENSBTAG00000030282	bta-miR-141	ENSBTAG00000030282	HD vs. LD
bta-miR-141|ENSBTAG00000030369	bta-miR-141	ENSBTAG00000030369	HD vs. LD
bta-miR-141|ENSBTAG00000030424	bta-miR-141	ENSBTAG00000030424	HD vs. LD
bta-miR-141|ENSBTAG00000030587	bta-miR-141	ENSBTAG00000030587	HD vs. LD
bta-miR-141|ENSBTAG00000030632	bta-miR-141	ENSBTAG00000030632	HD vs. LD
bta-miR-141|ENSBTAG00000030648	bta-miR-141	ENSBTAG00000030648	HD vs. LD
bta-miR-141|ENSBTAG00000030650	bta-miR-141	ENSBTAG00000030650	HD vs. LD
bta-miR-141|ENSBTAG00000030749	bta-miR-141	ENSBTAG00000030749	HD vs. LD
bta-miR-141|ENSBTAG00000030930	bta-miR-141	ENSBTAG00000030930	HD vs. LD
bta-miR-141|ENSBTAG00000030932	bta-miR-141	ENSBTAG00000030932	HD vs. LD
bta-miR-141|ENSBTAG00000030977	bta-miR-141	ENSBTAG00000030977	HD vs. LD
bta-miR-141|ENSBTAG00000031061	bta-miR-141	ENSBTAG00000031061	HD vs. LD
bta-miR-141|ENSBTAG00000031461	bta-miR-141	ENSBTAG00000031461	HD vs. LD
bta-miR-141|ENSBTAG00000031697	bta-miR-141	ENSBTAG00000031697	HD vs. LD
bta-miR-141|ENSBTAG00000031707	bta-miR-141	ENSBTAG00000031707	HD vs. LD
bta-miR-141|ENSBTAG00000031814	bta-miR-141	ENSBTAG00000031814	HD vs. LD
bta-miR-141|ENSBTAG00000031875	bta-miR-141	ENSBTAG00000031875	HD vs. LD
bta-miR-141|ENSBTAG00000031886	bta-miR-141	ENSBTAG00000031886	HD vs. LD
bta-miR-141|ENSBTAG00000031998	bta-miR-141	ENSBTAG00000031998	HD vs. LD
bta-miR-141|ENSBTAG00000032047	bta-miR-141	ENSBTAG00000032047	HD vs. LD
bta-miR-141|ENSBTAG00000032548	bta-miR-141	ENSBTAG00000032548	HD vs. LD
bta-miR-141|ENSBTAG00000032763	bta-miR-141	ENSBTAG00000032763	HD vs. LD
bta-miR-141|ENSBTAG00000032829	bta-miR-141	ENSBTAG00000032829	HD vs. LD
bta-miR-141|ENSBTAG00000032852	bta-miR-141	ENSBTAG00000032852	HD vs. LD
bta-miR-141|ENSBTAG00000032914	bta-miR-141	ENSBTAG00000032914	HD vs. LD
bta-miR-141|ENSBTAG00000033107	bta-miR-141	ENSBTAG00000033107	HD vs. LD
bta-miR-141|ENSBTAG00000033160	bta-miR-141	ENSBTAG00000033160	HD vs. LD
bta-miR-141|ENSBTAG00000033214	bta-miR-141	ENSBTAG00000033214	HD vs. LD
bta-miR-141|ENSBTAG00000033453	bta-miR-141	ENSBTAG00000033453	HD vs. LD
bta-miR-141|ENSBTAG00000033486	bta-miR-141	ENSBTAG00000033486	HD vs. LD
bta-miR-141|ENSBTAG00000033679	bta-miR-141	ENSBTAG00000033679	HD vs. LD
bta-miR-141|ENSBTAG00000033983	bta-miR-141	ENSBTAG00000033983	HD vs. LD
bta-miR-141|ENSBTAG00000034366	bta-miR-141	ENSBTAG00000034366	HD vs. LD
bta-miR-141|ENSBTAG00000034633	bta-miR-141	ENSBTAG00000034633	HD vs. LD
bta-miR-141|ENSBTAG00000034883	bta-miR-141	ENSBTAG00000034883	HD vs. LD
bta-miR-141|ENSBTAG00000034936	bta-miR-141	ENSBTAG00000034936	HD vs. LD
bta-miR-141|ENSBTAG00000035129	bta-miR-141	ENSBTAG00000035129	HD vs. LD
bta-miR-141|ENSBTAG00000035174	bta-miR-141	ENSBTAG00000035174	HD vs. LD
bta-miR-141|ENSBTAG00000035244	bta-miR-141	ENSBTAG00000035244	HD vs. LD
bta-miR-141|ENSBTAG00000035286	bta-miR-141	ENSBTAG00000035286	HD vs. LD
bta-miR-141|ENSBTAG00000035319	bta-miR-141	ENSBTAG00000035319	HD vs. LD
bta-miR-141|ENSBTAG00000035370	bta-miR-141	ENSBTAG00000035370	HD vs. LD
bta-miR-141|ENSBTAG00000035844	bta-miR-141	ENSBTAG00000035844	HD vs. LD
bta-miR-141|ENSBTAG00000037640	bta-miR-141	ENSBTAG00000037640	HD vs. LD
bta-miR-141|ENSBTAG00000037735	bta-miR-141	ENSBTAG00000037735	HD vs. LD
bta-miR-141|ENSBTAG00000037765	bta-miR-141	ENSBTAG00000037765	HD vs. LD
bta-miR-141|ENSBTAG00000037799	bta-miR-141	ENSBTAG00000037799	HD vs. LD
bta-miR-141|ENSBTAG00000037964	bta-miR-141	ENSBTAG00000037964	HD vs. LD
bta-miR-141|ENSBTAG00000038025	bta-miR-141	ENSBTAG00000038025	HD vs. LD
bta-miR-141|ENSBTAG00000038156	bta-miR-141	ENSBTAG00000038156	HD vs. LD
bta-miR-141|ENSBTAG00000038480	bta-miR-141	ENSBTAG00000038480	HD vs. LD
bta-miR-141|ENSBTAG00000038495	bta-miR-141	ENSBTAG00000038495	HD vs. LD
bta-miR-141|ENSBTAG00000038577	bta-miR-141	ENSBTAG00000038577	HD vs. LD
bta-miR-141|ENSBTAG00000038700	bta-miR-141	ENSBTAG00000038700	HD vs. LD
bta-miR-141|ENSBTAG00000038770	bta-miR-141	ENSBTAG00000038770	HD vs. LD
bta-miR-141|ENSBTAG00000038869	bta-miR-141	ENSBTAG00000038869	HD vs. LD
bta-miR-141|ENSBTAG00000039012	bta-miR-141	ENSBTAG00000039012	HD vs. LD
bta-miR-141|ENSBTAG00000039172	bta-miR-141	ENSBTAG00000039172	HD vs. LD
bta-miR-141|ENSBTAG00000039275	bta-miR-141	ENSBTAG00000039275	HD vs. LD
bta-miR-141|ENSBTAG00000039366	bta-miR-141	ENSBTAG00000039366	HD vs. LD
bta-miR-141|ENSBTAG00000039493	bta-miR-141	ENSBTAG00000039493	HD vs. LD
bta-miR-141|ENSBTAG00000039731	bta-miR-141	ENSBTAG00000039731	HD vs. LD
bta-miR-141|ENSBTAG00000039732	bta-miR-141	ENSBTAG00000039732	HD vs. LD
bta-miR-141|ENSBTAG00000039740	bta-miR-141	ENSBTAG00000039740	HD vs. LD
bta-miR-141|ENSBTAG00000039819	bta-miR-141	ENSBTAG00000039819	HD vs. LD
bta-miR-141|ENSBTAG00000039958	bta-miR-141	ENSBTAG00000039958	HD vs. LD
bta-miR-141|ENSBTAG00000040031	bta-miR-141	ENSBTAG00000040031	HD vs. LD
bta-miR-141|ENSBTAG00000040058	bta-miR-141	ENSBTAG00000040058	HD vs. LD
bta-miR-141|ENSBTAG00000040336	bta-miR-141	ENSBTAG00000040336	HD vs. LD
bta-miR-141|ENSBTAG00000040569	bta-miR-141	ENSBTAG00000040569	HD vs. LD
bta-miR-141|ENSBTAG00000040580	bta-miR-141	ENSBTAG00000040580	HD vs. LD
bta-miR-141|ENSBTAG00000043961	bta-miR-141	ENSBTAG00000043961	HD vs. LD
bta-miR-141|ENSBTAG00000044063	bta-miR-141	ENSBTAG00000044063	HD vs. LD
bta-miR-141|ENSBTAG00000044092	bta-miR-141	ENSBTAG00000044092	HD vs. LD
bta-miR-141|ENSBTAG00000044099	bta-miR-141	ENSBTAG00000044099	HD vs. LD
bta-miR-141|ENSBTAG00000044106	bta-miR-141	ENSBTAG00000044106	HD vs. LD
bta-miR-141|ENSBTAG00000045697	bta-miR-141	ENSBTAG00000045697	HD vs. LD
bta-miR-141|ENSBTAG00000045779	bta-miR-141	ENSBTAG00000045779	HD vs. LD
bta-miR-141|ENSBTAG00000045794	bta-miR-141	ENSBTAG00000045794	HD vs. LD
bta-miR-141|ENSBTAG00000045929	bta-miR-141	ENSBTAG00000045929	HD vs. LD
bta-miR-141|ENSBTAG00000045931	bta-miR-141	ENSBTAG00000045931	HD vs. LD
bta-miR-141|ENSBTAG00000046046	bta-miR-141	ENSBTAG00000046046	HD vs. LD
bta-miR-141|ENSBTAG00000046160	bta-miR-141	ENSBTAG00000046160	HD vs. LD
bta-miR-141|ENSBTAG00000046385	bta-miR-141	ENSBTAG00000046385	HD vs. LD
bta-miR-141|ENSBTAG00000046561	bta-miR-141	ENSBTAG00000046561	HD vs. LD
bta-miR-141|ENSBTAG00000046670	bta-miR-141	ENSBTAG00000046670	HD vs. LD
bta-miR-141|ENSBTAG00000046979	bta-miR-141	ENSBTAG00000046979	HD vs. LD
bta-miR-141|ENSBTAG00000047139	bta-miR-141	ENSBTAG00000047139	HD vs. LD
bta-miR-141|ENSBTAG00000047502	bta-miR-141	ENSBTAG00000047502	HD vs. LD
bta-miR-141|ENSBTAG00000047586	bta-miR-141	ENSBTAG00000047586	HD vs. LD
bta-miR-141|ENSBTAG00000047628	bta-miR-141	ENSBTAG00000047628	HD vs. LD
bta-miR-141|ENSBTAG00000047694	bta-miR-141	ENSBTAG00000047694	HD vs. LD
bta-miR-141|ENSBTAG00000047958	bta-miR-141	ENSBTAG00000047958	HD vs. LD
bta-miR-141|ENSBTAG00000048173	bta-miR-141	ENSBTAG00000048173	HD vs. LD
bta-miR-143|ENSBTAG00000000894	bta-miR-143	ENSBTAG00000000894	HD vs. LD
bta-miR-143|ENSBTAG00000001002	bta-miR-143	ENSBTAG00000001002	HD vs. LD
bta-miR-143|ENSBTAG00000001323	bta-miR-143	ENSBTAG00000001323	HD vs. LD
bta-miR-143|ENSBTAG00000001457	bta-miR-143	ENSBTAG00000001457	HD vs. LD
bta-miR-143|ENSBTAG00000001729	bta-miR-143	ENSBTAG00000001729	HD vs. LD
bta-miR-143|ENSBTAG00000002816	bta-miR-143	ENSBTAG00000002816	HD vs. LD
bta-miR-143|ENSBTAG00000003490	bta-miR-143	ENSBTAG00000003490	HD vs. LD
bta-miR-143|ENSBTAG00000005397	bta-miR-143	ENSBTAG00000005397	HD vs. LD
bta-miR-143|ENSBTAG00000006118	bta-miR-143	ENSBTAG00000006118	HD vs. LD
bta-miR-143|ENSBTAG00000006835	bta-miR-143	ENSBTAG00000006835	HD vs. LD
bta-miR-143|ENSBTAG00000007773	bta-miR-143	ENSBTAG00000007773	HD vs. LD
bta-miR-143|ENSBTAG00000007961	bta-miR-143	ENSBTAG00000007961	HD vs. LD
bta-miR-143|ENSBTAG00000009995	bta-miR-143	ENSBTAG00000009995	HD vs. LD
bta-miR-143|ENSBTAG00000010611	bta-miR-143	ENSBTAG00000010611	HD vs. LD
bta-miR-143|ENSBTAG00000010871	bta-miR-143	ENSBTAG00000010871	HD vs. LD
bta-miR-143|ENSBTAG00000010990	bta-miR-143	ENSBTAG00000010990	HD vs. LD
bta-miR-143|ENSBTAG00000011953	bta-miR-143	ENSBTAG00000011953	HD vs. LD
bta-miR-143|ENSBTAG00000012142	bta-miR-143	ENSBTAG00000012142	HD vs. LD
bta-miR-143|ENSBTAG00000012262	bta-miR-143	ENSBTAG00000012262	HD vs. LD
bta-miR-143|ENSBTAG00000013303	bta-miR-143	ENSBTAG00000013303	HD vs. LD
bta-miR-143|ENSBTAG00000013499	bta-miR-143	ENSBTAG00000013499	HD vs. LD
bta-miR-143|ENSBTAG00000015902	bta-miR-143	ENSBTAG00000015902	HD vs. LD
bta-miR-143|ENSBTAG00000017443	bta-miR-143	ENSBTAG00000017443	HD vs. LD
bta-miR-143|ENSBTAG00000018999	bta-miR-143	ENSBTAG00000018999	HD vs. LD
bta-miR-143|ENSBTAG00000020892	bta-miR-143	ENSBTAG00000020892	HD vs. LD
bta-miR-143|ENSBTAG00000022721	bta-miR-143	ENSBTAG00000022721	HD vs. LD
bta-miR-143|ENSBTAG00000023666	bta-miR-143	ENSBTAG00000023666	HD vs. LD
bta-miR-143|ENSBTAG00000026111	bta-miR-143	ENSBTAG00000026111	HD vs. LD
bta-miR-143|ENSBTAG00000032021	bta-miR-143	ENSBTAG00000032021	HD vs. LD
bta-miR-143|ENSBTAG00000032844	bta-miR-143	ENSBTAG00000032844	HD vs. LD
bta-miR-143|ENSBTAG00000034192	bta-miR-143	ENSBTAG00000034192	HD vs. LD
bta-miR-143|ENSBTAG00000045887	bta-miR-143	ENSBTAG00000045887	HD vs. LD
bta-miR-143|ENSBTAG00000047330	bta-miR-143	ENSBTAG00000047330	HD vs. LD
bta-miR-144|ENSBTAG00000000252	bta-miR-144	ENSBTAG00000000252	HD vs. LD
bta-miR-144|ENSBTAG00000000469	bta-miR-144	ENSBTAG00000000469	HD vs. LD
bta-miR-144|ENSBTAG00000000967	bta-miR-144	ENSBTAG00000000967	HD vs. LD
bta-miR-144|ENSBTAG00000000979	bta-miR-144	ENSBTAG00000000979	HD vs. LD
bta-miR-144|ENSBTAG00000000990	bta-miR-144	ENSBTAG00000000990	HD vs. LD
bta-miR-144|ENSBTAG00000001019	bta-miR-144	ENSBTAG00000001019	HD vs. LD
bta-miR-144|ENSBTAG00000001161	bta-miR-144	ENSBTAG00000001161	HD vs. LD
bta-miR-144|ENSBTAG00000001419	bta-miR-144	ENSBTAG00000001419	HD vs. LD
bta-miR-144|ENSBTAG00000001656	bta-miR-144	ENSBTAG00000001656	HD vs. LD
bta-miR-144|ENSBTAG00000001962	bta-miR-144	ENSBTAG00000001962	HD vs. LD
bta-miR-144|ENSBTAG00000001968	bta-miR-144	ENSBTAG00000001968	HD vs. LD
bta-miR-144|ENSBTAG00000002116	bta-miR-144	ENSBTAG00000002116	HD vs. LD
bta-miR-144|ENSBTAG00000002126	bta-miR-144	ENSBTAG00000002126	HD vs. LD
bta-miR-144|ENSBTAG00000002179	bta-miR-144	ENSBTAG00000002179	HD vs. LD
bta-miR-144|ENSBTAG00000002298	bta-miR-144	ENSBTAG00000002298	HD vs. LD
bta-miR-144|ENSBTAG00000002573	bta-miR-144	ENSBTAG00000002573	HD vs. LD
bta-miR-144|ENSBTAG00000002641	bta-miR-144	ENSBTAG00000002641	HD vs. LD
bta-miR-144|ENSBTAG00000002699	bta-miR-144	ENSBTAG00000002699	HD vs. LD
bta-miR-144|ENSBTAG00000002703	bta-miR-144	ENSBTAG00000002703	HD vs. LD
bta-miR-144|ENSBTAG00000002742	bta-miR-144	ENSBTAG00000002742	HD vs. LD
bta-miR-144|ENSBTAG00000002768	bta-miR-144	ENSBTAG00000002768	HD vs. LD
bta-miR-144|ENSBTAG00000002848	bta-miR-144	ENSBTAG00000002848	HD vs. LD
bta-miR-144|ENSBTAG00000002918	bta-miR-144	ENSBTAG00000002918	HD vs. LD
bta-miR-144|ENSBTAG00000002985	bta-miR-144	ENSBTAG00000002985	HD vs. LD
bta-miR-144|ENSBTAG00000003084	bta-miR-144	ENSBTAG00000003084	HD vs. LD
bta-miR-144|ENSBTAG00000003098	bta-miR-144	ENSBTAG00000003098	HD vs. LD
bta-miR-144|ENSBTAG00000003397	bta-miR-144	ENSBTAG00000003397	HD vs. LD
bta-miR-144|ENSBTAG00000003422	bta-miR-144	ENSBTAG00000003422	HD vs. LD
bta-miR-144|ENSBTAG00000003455	bta-miR-144	ENSBTAG00000003455	HD vs. LD
bta-miR-144|ENSBTAG00000003474	bta-miR-144	ENSBTAG00000003474	HD vs. LD
bta-miR-144|ENSBTAG00000003547	bta-miR-144	ENSBTAG00000003547	HD vs. LD
bta-miR-144|ENSBTAG00000003642	bta-miR-144	ENSBTAG00000003642	HD vs. LD
bta-miR-144|ENSBTAG00000003650	bta-miR-144	ENSBTAG00000003650	HD vs. LD
bta-miR-144|ENSBTAG00000003652	bta-miR-144	ENSBTAG00000003652	HD vs. LD
bta-miR-144|ENSBTAG00000003712	bta-miR-144	ENSBTAG00000003712	HD vs. LD
bta-miR-144|ENSBTAG00000003866	bta-miR-144	ENSBTAG00000003866	HD vs. LD
bta-miR-144|ENSBTAG00000003897	bta-miR-144	ENSBTAG00000003897	HD vs. LD
bta-miR-144|ENSBTAG00000003904	bta-miR-144	ENSBTAG00000003904	HD vs. LD
bta-miR-144|ENSBTAG00000004021	bta-miR-144	ENSBTAG00000004021	HD vs. LD
bta-miR-144|ENSBTAG00000004085	bta-miR-144	ENSBTAG00000004085	HD vs. LD
bta-miR-144|ENSBTAG00000004161	bta-miR-144	ENSBTAG00000004161	HD vs. LD
bta-miR-144|ENSBTAG00000004171	bta-miR-144	ENSBTAG00000004171	HD vs. LD
bta-miR-144|ENSBTAG00000004310	bta-miR-144	ENSBTAG00000004310	HD vs. LD
bta-miR-144|ENSBTAG00000004371	bta-miR-144	ENSBTAG00000004371	HD vs. LD
bta-miR-144|ENSBTAG00000004558	bta-miR-144	ENSBTAG00000004558	HD vs. LD
bta-miR-144|ENSBTAG00000004574	bta-miR-144	ENSBTAG00000004574	HD vs. LD
bta-miR-144|ENSBTAG00000004832	bta-miR-144	ENSBTAG00000004832	HD vs. LD
bta-miR-144|ENSBTAG00000004912	bta-miR-144	ENSBTAG00000004912	HD vs. LD
bta-miR-144|ENSBTAG00000004948	bta-miR-144	ENSBTAG00000004948	HD vs. LD
bta-miR-144|ENSBTAG00000005127	bta-miR-144	ENSBTAG00000005127	HD vs. LD
bta-miR-144|ENSBTAG00000005158	bta-miR-144	ENSBTAG00000005158	HD vs. LD
bta-miR-144|ENSBTAG00000005207	bta-miR-144	ENSBTAG00000005207	HD vs. LD
bta-miR-144|ENSBTAG00000005260	bta-miR-144	ENSBTAG00000005260	HD vs. LD
bta-miR-144|ENSBTAG00000005316	bta-miR-144	ENSBTAG00000005316	HD vs. LD
bta-miR-144|ENSBTAG00000005664	bta-miR-144	ENSBTAG00000005664	HD vs. LD
bta-miR-144|ENSBTAG00000005754	bta-miR-144	ENSBTAG00000005754	HD vs. LD
bta-miR-144|ENSBTAG00000006033	bta-miR-144	ENSBTAG00000006033	HD vs. LD
bta-miR-144|ENSBTAG00000006118	bta-miR-144	ENSBTAG00000006118	HD vs. LD
bta-miR-144|ENSBTAG00000006140	bta-miR-144	ENSBTAG00000006140	HD vs. LD
bta-miR-144|ENSBTAG00000006287	bta-miR-144	ENSBTAG00000006287	HD vs. LD
bta-miR-144|ENSBTAG00000006296	bta-miR-144	ENSBTAG00000006296	HD vs. LD
bta-miR-144|ENSBTAG00000006546	bta-miR-144	ENSBTAG00000006546	HD vs. LD
bta-miR-144|ENSBTAG00000006714	bta-miR-144	ENSBTAG00000006714	HD vs. LD
bta-miR-144|ENSBTAG00000006719	bta-miR-144	ENSBTAG00000006719	HD vs. LD
bta-miR-144|ENSBTAG00000006721	bta-miR-144	ENSBTAG00000006721	HD vs. LD
bta-miR-144|ENSBTAG00000006735	bta-miR-144	ENSBTAG00000006735	HD vs. LD
bta-miR-144|ENSBTAG00000006801	bta-miR-144	ENSBTAG00000006801	HD vs. LD
bta-miR-144|ENSBTAG00000006816	bta-miR-144	ENSBTAG00000006816	HD vs. LD
bta-miR-144|ENSBTAG00000006886	bta-miR-144	ENSBTAG00000006886	HD vs. LD
bta-miR-144|ENSBTAG00000006970	bta-miR-144	ENSBTAG00000006970	HD vs. LD
bta-miR-144|ENSBTAG00000006984	bta-miR-144	ENSBTAG00000006984	HD vs. LD
bta-miR-144|ENSBTAG00000007189	bta-miR-144	ENSBTAG00000007189	HD vs. LD
bta-miR-144|ENSBTAG00000007270	bta-miR-144	ENSBTAG00000007270	HD vs. LD
bta-miR-144|ENSBTAG00000007447	bta-miR-144	ENSBTAG00000007447	HD vs. LD
bta-miR-144|ENSBTAG00000007449	bta-miR-144	ENSBTAG00000007449	HD vs. LD
bta-miR-144|ENSBTAG00000007840	bta-miR-144	ENSBTAG00000007840	HD vs. LD
bta-miR-144|ENSBTAG00000008054	bta-miR-144	ENSBTAG00000008054	HD vs. LD
bta-miR-144|ENSBTAG00000008248	bta-miR-144	ENSBTAG00000008248	HD vs. LD
bta-miR-144|ENSBTAG00000008341	bta-miR-144	ENSBTAG00000008341	HD vs. LD
bta-miR-144|ENSBTAG00000008523	bta-miR-144	ENSBTAG00000008523	HD vs. LD
bta-miR-144|ENSBTAG00000008664	bta-miR-144	ENSBTAG00000008664	HD vs. LD
bta-miR-144|ENSBTAG00000008737	bta-miR-144	ENSBTAG00000008737	HD vs. LD
bta-miR-144|ENSBTAG00000008880	bta-miR-144	ENSBTAG00000008880	HD vs. LD
bta-miR-144|ENSBTAG00000008959	bta-miR-144	ENSBTAG00000008959	HD vs. LD
bta-miR-144|ENSBTAG00000009103	bta-miR-144	ENSBTAG00000009103	HD vs. LD
bta-miR-144|ENSBTAG00000009275	bta-miR-144	ENSBTAG00000009275	HD vs. LD
bta-miR-144|ENSBTAG00000009383	bta-miR-144	ENSBTAG00000009383	HD vs. LD
bta-miR-144|ENSBTAG00000009451	bta-miR-144	ENSBTAG00000009451	HD vs. LD
bta-miR-144|ENSBTAG00000009541	bta-miR-144	ENSBTAG00000009541	HD vs. LD
bta-miR-144|ENSBTAG00000009812	bta-miR-144	ENSBTAG00000009812	HD vs. LD
bta-miR-144|ENSBTAG00000009889	bta-miR-144	ENSBTAG00000009889	HD vs. LD
bta-miR-144|ENSBTAG00000009962	bta-miR-144	ENSBTAG00000009962	HD vs. LD
bta-miR-144|ENSBTAG00000010109	bta-miR-144	ENSBTAG00000010109	HD vs. LD
bta-miR-144|ENSBTAG00000010505	bta-miR-144	ENSBTAG00000010505	HD vs. LD
bta-miR-144|ENSBTAG00000010564	bta-miR-144	ENSBTAG00000010564	HD vs. LD
bta-miR-144|ENSBTAG00000010611	bta-miR-144	ENSBTAG00000010611	HD vs. LD
bta-miR-144|ENSBTAG00000010613	bta-miR-144	ENSBTAG00000010613	HD vs. LD
bta-miR-144|ENSBTAG00000010647	bta-miR-144	ENSBTAG00000010647	HD vs. LD
bta-miR-144|ENSBTAG00000010701	bta-miR-144	ENSBTAG00000010701	HD vs. LD
bta-miR-144|ENSBTAG00000010774	bta-miR-144	ENSBTAG00000010774	HD vs. LD
bta-miR-144|ENSBTAG00000010792	bta-miR-144	ENSBTAG00000010792	HD vs. LD
bta-miR-144|ENSBTAG00000010799	bta-miR-144	ENSBTAG00000010799	HD vs. LD
bta-miR-144|ENSBTAG00000010850	bta-miR-144	ENSBTAG00000010850	HD vs. LD
bta-miR-144|ENSBTAG00000010885	bta-miR-144	ENSBTAG00000010885	HD vs. LD
bta-miR-144|ENSBTAG00000010990	bta-miR-144	ENSBTAG00000010990	HD vs. LD
bta-miR-144|ENSBTAG00000011010	bta-miR-144	ENSBTAG00000011010	HD vs. LD
bta-miR-144|ENSBTAG00000011019	bta-miR-144	ENSBTAG00000011019	HD vs. LD
bta-miR-144|ENSBTAG00000011075	bta-miR-144	ENSBTAG00000011075	HD vs. LD
bta-miR-144|ENSBTAG00000011198	bta-miR-144	ENSBTAG00000011198	HD vs. LD
bta-miR-144|ENSBTAG00000011252	bta-miR-144	ENSBTAG00000011252	HD vs. LD
bta-miR-144|ENSBTAG00000011344	bta-miR-144	ENSBTAG00000011344	HD vs. LD
bta-miR-144|ENSBTAG00000011494	bta-miR-144	ENSBTAG00000011494	HD vs. LD
bta-miR-144|ENSBTAG00000011528	bta-miR-144	ENSBTAG00000011528	HD vs. LD
bta-miR-144|ENSBTAG00000011692	bta-miR-144	ENSBTAG00000011692	HD vs. LD
bta-miR-144|ENSBTAG00000011779	bta-miR-144	ENSBTAG00000011779	HD vs. LD
bta-miR-144|ENSBTAG00000012074	bta-miR-144	ENSBTAG00000012074	HD vs. LD
bta-miR-144|ENSBTAG00000012081	bta-miR-144	ENSBTAG00000012081	HD vs. LD
bta-miR-144|ENSBTAG00000012119	bta-miR-144	ENSBTAG00000012119	HD vs. LD
bta-miR-144|ENSBTAG00000012142	bta-miR-144	ENSBTAG00000012142	HD vs. LD
bta-miR-144|ENSBTAG00000012261	bta-miR-144	ENSBTAG00000012261	HD vs. LD
bta-miR-144|ENSBTAG00000012353	bta-miR-144	ENSBTAG00000012353	HD vs. LD
bta-miR-144|ENSBTAG00000012448	bta-miR-144	ENSBTAG00000012448	HD vs. LD
bta-miR-144|ENSBTAG00000012450	bta-miR-144	ENSBTAG00000012450	HD vs. LD
bta-miR-144|ENSBTAG00000012456	bta-miR-144	ENSBTAG00000012456	HD vs. LD
bta-miR-144|ENSBTAG00000012586	bta-miR-144	ENSBTAG00000012586	HD vs. LD
bta-miR-144|ENSBTAG00000012673	bta-miR-144	ENSBTAG00000012673	HD vs. LD
bta-miR-144|ENSBTAG00000012860	bta-miR-144	ENSBTAG00000012860	HD vs. LD
bta-miR-144|ENSBTAG00000012885	bta-miR-144	ENSBTAG00000012885	HD vs. LD
bta-miR-144|ENSBTAG00000012938	bta-miR-144	ENSBTAG00000012938	HD vs. LD
bta-miR-144|ENSBTAG00000012982	bta-miR-144	ENSBTAG00000012982	HD vs. LD
bta-miR-144|ENSBTAG00000013072	bta-miR-144	ENSBTAG00000013072	HD vs. LD
bta-miR-144|ENSBTAG00000013224	bta-miR-144	ENSBTAG00000013224	HD vs. LD
bta-miR-144|ENSBTAG00000013309	bta-miR-144	ENSBTAG00000013309	HD vs. LD
bta-miR-144|ENSBTAG00000014024	bta-miR-144	ENSBTAG00000014024	HD vs. LD
bta-miR-144|ENSBTAG00000014057	bta-miR-144	ENSBTAG00000014057	HD vs. LD
bta-miR-144|ENSBTAG00000014130	bta-miR-144	ENSBTAG00000014130	HD vs. LD
bta-miR-144|ENSBTAG00000014175	bta-miR-144	ENSBTAG00000014175	HD vs. LD
bta-miR-144|ENSBTAG00000014269	bta-miR-144	ENSBTAG00000014269	HD vs. LD
bta-miR-144|ENSBTAG00000014451	bta-miR-144	ENSBTAG00000014451	HD vs. LD
bta-miR-144|ENSBTAG00000014520	bta-miR-144	ENSBTAG00000014520	HD vs. LD
bta-miR-144|ENSBTAG00000014766	bta-miR-144	ENSBTAG00000014766	HD vs. LD
bta-miR-144|ENSBTAG00000014791	bta-miR-144	ENSBTAG00000014791	HD vs. LD
bta-miR-144|ENSBTAG00000015069	bta-miR-144	ENSBTAG00000015069	HD vs. LD
bta-miR-144|ENSBTAG00000015100	bta-miR-144	ENSBTAG00000015100	HD vs. LD
bta-miR-144|ENSBTAG00000015193	bta-miR-144	ENSBTAG00000015193	HD vs. LD
bta-miR-144|ENSBTAG00000015354	bta-miR-144	ENSBTAG00000015354	HD vs. LD
bta-miR-144|ENSBTAG00000015728	bta-miR-144	ENSBTAG00000015728	HD vs. LD
bta-miR-144|ENSBTAG00000015751	bta-miR-144	ENSBTAG00000015751	HD vs. LD
bta-miR-144|ENSBTAG00000015780	bta-miR-144	ENSBTAG00000015780	HD vs. LD
bta-miR-144|ENSBTAG00000016007	bta-miR-144	ENSBTAG00000016007	HD vs. LD
bta-miR-144|ENSBTAG00000016122	bta-miR-144	ENSBTAG00000016122	HD vs. LD
bta-miR-144|ENSBTAG00000016282	bta-miR-144	ENSBTAG00000016282	HD vs. LD
bta-miR-144|ENSBTAG00000016309	bta-miR-144	ENSBTAG00000016309	HD vs. LD
bta-miR-144|ENSBTAG00000016369	bta-miR-144	ENSBTAG00000016369	HD vs. LD
bta-miR-144|ENSBTAG00000016622	bta-miR-144	ENSBTAG00000016622	HD vs. LD
bta-miR-144|ENSBTAG00000016730	bta-miR-144	ENSBTAG00000016730	HD vs. LD
bta-miR-144|ENSBTAG00000016744	bta-miR-144	ENSBTAG00000016744	HD vs. LD
bta-miR-144|ENSBTAG00000016975	bta-miR-144	ENSBTAG00000016975	HD vs. LD
bta-miR-144|ENSBTAG00000017077	bta-miR-144	ENSBTAG00000017077	HD vs. LD
bta-miR-144|ENSBTAG00000017133	bta-miR-144	ENSBTAG00000017133	HD vs. LD
bta-miR-144|ENSBTAG00000017165	bta-miR-144	ENSBTAG00000017165	HD vs. LD
bta-miR-144|ENSBTAG00000017395	bta-miR-144	ENSBTAG00000017395	HD vs. LD
bta-miR-144|ENSBTAG00000018050	bta-miR-144	ENSBTAG00000018050	HD vs. LD
bta-miR-144|ENSBTAG00000018114	bta-miR-144	ENSBTAG00000018114	HD vs. LD
bta-miR-144|ENSBTAG00000018280	bta-miR-144	ENSBTAG00000018280	HD vs. LD
bta-miR-144|ENSBTAG00000018299	bta-miR-144	ENSBTAG00000018299	HD vs. LD
bta-miR-144|ENSBTAG00000018562	bta-miR-144	ENSBTAG00000018562	HD vs. LD
bta-miR-144|ENSBTAG00000018704	bta-miR-144	ENSBTAG00000018704	HD vs. LD
bta-miR-144|ENSBTAG00000018715	bta-miR-144	ENSBTAG00000018715	HD vs. LD
bta-miR-144|ENSBTAG00000019071	bta-miR-144	ENSBTAG00000019071	HD vs. LD
bta-miR-144|ENSBTAG00000019115	bta-miR-144	ENSBTAG00000019115	HD vs. LD
bta-miR-144|ENSBTAG00000019220	bta-miR-144	ENSBTAG00000019220	HD vs. LD
bta-miR-144|ENSBTAG00000019434	bta-miR-144	ENSBTAG00000019434	HD vs. LD
bta-miR-144|ENSBTAG00000019470	bta-miR-144	ENSBTAG00000019470	HD vs. LD
bta-miR-144|ENSBTAG00000019684	bta-miR-144	ENSBTAG00000019684	HD vs. LD
bta-miR-144|ENSBTAG00000019794	bta-miR-144	ENSBTAG00000019794	HD vs. LD
bta-miR-144|ENSBTAG00000019838	bta-miR-144	ENSBTAG00000019838	HD vs. LD
bta-miR-144|ENSBTAG00000019848	bta-miR-144	ENSBTAG00000019848	HD vs. LD
bta-miR-144|ENSBTAG00000020023	bta-miR-144	ENSBTAG00000020023	HD vs. LD
bta-miR-144|ENSBTAG00000020026	bta-miR-144	ENSBTAG00000020026	HD vs. LD
bta-miR-144|ENSBTAG00000020035	bta-miR-144	ENSBTAG00000020035	HD vs. LD
bta-miR-144|ENSBTAG00000020154	bta-miR-144	ENSBTAG00000020154	HD vs. LD
bta-miR-144|ENSBTAG00000020227	bta-miR-144	ENSBTAG00000020227	HD vs. LD
bta-miR-144|ENSBTAG00000020270	bta-miR-144	ENSBTAG00000020270	HD vs. LD
bta-miR-144|ENSBTAG00000020632	bta-miR-144	ENSBTAG00000020632	HD vs. LD
bta-miR-144|ENSBTAG00000020796	bta-miR-144	ENSBTAG00000020796	HD vs. LD
bta-miR-144|ENSBTAG00000020865	bta-miR-144	ENSBTAG00000020865	HD vs. LD
bta-miR-144|ENSBTAG00000020936	bta-miR-144	ENSBTAG00000020936	HD vs. LD
bta-miR-144|ENSBTAG00000020937	bta-miR-144	ENSBTAG00000020937	HD vs. LD
bta-miR-144|ENSBTAG00000021416	bta-miR-144	ENSBTAG00000021416	HD vs. LD
bta-miR-144|ENSBTAG00000021583	bta-miR-144	ENSBTAG00000021583	HD vs. LD
bta-miR-144|ENSBTAG00000021678	bta-miR-144	ENSBTAG00000021678	HD vs. LD
bta-miR-144|ENSBTAG00000021686	bta-miR-144	ENSBTAG00000021686	HD vs. LD
bta-miR-144|ENSBTAG00000021945	bta-miR-144	ENSBTAG00000021945	HD vs. LD
bta-miR-144|ENSBTAG00000021960	bta-miR-144	ENSBTAG00000021960	HD vs. LD
bta-miR-144|ENSBTAG00000021969	bta-miR-144	ENSBTAG00000021969	HD vs. LD
bta-miR-144|ENSBTAG00000023416	bta-miR-144	ENSBTAG00000023416	HD vs. LD
bta-miR-144|ENSBTAG00000025853	bta-miR-144	ENSBTAG00000025853	HD vs. LD
bta-miR-144|ENSBTAG00000026586	bta-miR-144	ENSBTAG00000026586	HD vs. LD
bta-miR-144|ENSBTAG00000027326	bta-miR-144	ENSBTAG00000027326	HD vs. LD
bta-miR-144|ENSBTAG00000030225	bta-miR-144	ENSBTAG00000030225	HD vs. LD
bta-miR-144|ENSBTAG00000030305	bta-miR-144	ENSBTAG00000030305	HD vs. LD
bta-miR-144|ENSBTAG00000030646	bta-miR-144	ENSBTAG00000030646	HD vs. LD
bta-miR-144|ENSBTAG00000032518	bta-miR-144	ENSBTAG00000032518	HD vs. LD
bta-miR-144|ENSBTAG00000032848	bta-miR-144	ENSBTAG00000032848	HD vs. LD
bta-miR-144|ENSBTAG00000033248	bta-miR-144	ENSBTAG00000033248	HD vs. LD
bta-miR-144|ENSBTAG00000033351	bta-miR-144	ENSBTAG00000033351	HD vs. LD
bta-miR-144|ENSBTAG00000033460	bta-miR-144	ENSBTAG00000033460	HD vs. LD
bta-miR-144|ENSBTAG00000033679	bta-miR-144	ENSBTAG00000033679	HD vs. LD
bta-miR-144|ENSBTAG00000037972	bta-miR-144	ENSBTAG00000037972	HD vs. LD
bta-miR-144|ENSBTAG00000038186	bta-miR-144	ENSBTAG00000038186	HD vs. LD
bta-miR-144|ENSBTAG00000038195	bta-miR-144	ENSBTAG00000038195	HD vs. LD
bta-miR-144|ENSBTAG00000038477	bta-miR-144	ENSBTAG00000038477	HD vs. LD
bta-miR-144|ENSBTAG00000038495	bta-miR-144	ENSBTAG00000038495	HD vs. LD
bta-miR-144|ENSBTAG00000038869	bta-miR-144	ENSBTAG00000038869	HD vs. LD
bta-miR-144|ENSBTAG00000039162	bta-miR-144	ENSBTAG00000039162	HD vs. LD
bta-miR-144|ENSBTAG00000039462	bta-miR-144	ENSBTAG00000039462	HD vs. LD
bta-miR-144|ENSBTAG00000039635	bta-miR-144	ENSBTAG00000039635	HD vs. LD
bta-miR-144|ENSBTAG00000039684	bta-miR-144	ENSBTAG00000039684	HD vs. LD
bta-miR-144|ENSBTAG00000040368	bta-miR-144	ENSBTAG00000040368	HD vs. LD
bta-miR-144|ENSBTAG00000044175	bta-miR-144	ENSBTAG00000044175	HD vs. LD
bta-miR-144|ENSBTAG00000045744	bta-miR-144	ENSBTAG00000045744	HD vs. LD
bta-miR-144|ENSBTAG00000045794	bta-miR-144	ENSBTAG00000045794	HD vs. LD
bta-miR-144|ENSBTAG00000045828	bta-miR-144	ENSBTAG00000045828	HD vs. LD
bta-miR-144|ENSBTAG00000046609	bta-miR-144	ENSBTAG00000046609	HD vs. LD
bta-miR-144|ENSBTAG00000047314	bta-miR-144	ENSBTAG00000047314	HD vs. LD
bta-miR-144|ENSBTAG00000047586	bta-miR-144	ENSBTAG00000047586	HD vs. LD
bta-miR-146a|ENSBTAG00000000111	bta-miR-146a	ENSBTAG00000000111	HD vs. LD
bta-miR-146a|ENSBTAG00000000619	bta-miR-146a	ENSBTAG00000000619	HD vs. LD
bta-miR-146a|ENSBTAG00000000831	bta-miR-146a	ENSBTAG00000000831	HD vs. LD
bta-miR-146a|ENSBTAG00000001457	bta-miR-146a	ENSBTAG00000001457	HD vs. LD
bta-miR-146a|ENSBTAG00000001562	bta-miR-146a	ENSBTAG00000001562	HD vs. LD
bta-miR-146a|ENSBTAG00000002985	bta-miR-146a	ENSBTAG00000002985	HD vs. LD
bta-miR-146a|ENSBTAG00000003358	bta-miR-146a	ENSBTAG00000003358	HD vs. LD
bta-miR-146a|ENSBTAG00000003490	bta-miR-146a	ENSBTAG00000003490	HD vs. LD
bta-miR-146a|ENSBTAG00000003758	bta-miR-146a	ENSBTAG00000003758	HD vs. LD
bta-miR-146a|ENSBTAG00000003894	bta-miR-146a	ENSBTAG00000003894	HD vs. LD
bta-miR-146a|ENSBTAG00000004344	bta-miR-146a	ENSBTAG00000004344	HD vs. LD
bta-miR-146a|ENSBTAG00000004499	bta-miR-146a	ENSBTAG00000004499	HD vs. LD
bta-miR-146a|ENSBTAG00000004999	bta-miR-146a	ENSBTAG00000004999	HD vs. LD
bta-miR-146a|ENSBTAG00000006287	bta-miR-146a	ENSBTAG00000006287	HD vs. LD
bta-miR-146a|ENSBTAG00000006349	bta-miR-146a	ENSBTAG00000006349	HD vs. LD
bta-miR-146a|ENSBTAG00000006984	bta-miR-146a	ENSBTAG00000006984	HD vs. LD
bta-miR-146a|ENSBTAG00000007213	bta-miR-146a	ENSBTAG00000007213	HD vs. LD
bta-miR-146a|ENSBTAG00000007588	bta-miR-146a	ENSBTAG00000007588	HD vs. LD
bta-miR-146a|ENSBTAG00000007695	bta-miR-146a	ENSBTAG00000007695	HD vs. LD
bta-miR-146a|ENSBTAG00000009585	bta-miR-146a	ENSBTAG00000009585	HD vs. LD
bta-miR-146a|ENSBTAG00000011022	bta-miR-146a	ENSBTAG00000011022	HD vs. LD
bta-miR-146a|ENSBTAG00000011990	bta-miR-146a	ENSBTAG00000011990	HD vs. LD
bta-miR-146a|ENSBTAG00000012353	bta-miR-146a	ENSBTAG00000012353	HD vs. LD
bta-miR-146a|ENSBTAG00000012771	bta-miR-146a	ENSBTAG00000012771	HD vs. LD
bta-miR-146a|ENSBTAG00000014229	bta-miR-146a	ENSBTAG00000014229	HD vs. LD
bta-miR-146a|ENSBTAG00000014420	bta-miR-146a	ENSBTAG00000014420	HD vs. LD
bta-miR-146a|ENSBTAG00000016819	bta-miR-146a	ENSBTAG00000016819	HD vs. LD
bta-miR-146a|ENSBTAG00000017443	bta-miR-146a	ENSBTAG00000017443	HD vs. LD
bta-miR-146a|ENSBTAG00000017866	bta-miR-146a	ENSBTAG00000017866	HD vs. LD
bta-miR-146a|ENSBTAG00000018007	bta-miR-146a	ENSBTAG00000018007	HD vs. LD
bta-miR-146a|ENSBTAG00000019700	bta-miR-146a	ENSBTAG00000019700	HD vs. LD
bta-miR-146a|ENSBTAG00000019798	bta-miR-146a	ENSBTAG00000019798	HD vs. LD
bta-miR-146a|ENSBTAG00000020418	bta-miR-146a	ENSBTAG00000020418	HD vs. LD
bta-miR-146a|ENSBTAG00000021392	bta-miR-146a	ENSBTAG00000021392	HD vs. LD
bta-miR-146a|ENSBTAG00000021456	bta-miR-146a	ENSBTAG00000021456	HD vs. LD
bta-miR-146a|ENSBTAG00000021697	bta-miR-146a	ENSBTAG00000021697	HD vs. LD
bta-miR-146a|ENSBTAG00000023198	bta-miR-146a	ENSBTAG00000023198	HD vs. LD
bta-miR-146a|ENSBTAG00000023416	bta-miR-146a	ENSBTAG00000023416	HD vs. LD
bta-miR-146a|ENSBTAG00000027126	bta-miR-146a	ENSBTAG00000027126	HD vs. LD
bta-miR-146a|ENSBTAG00000030977	bta-miR-146a	ENSBTAG00000030977	HD vs. LD
bta-miR-146a|ENSBTAG00000032021	bta-miR-146a	ENSBTAG00000032021	HD vs. LD
bta-miR-146a|ENSBTAG00000032183	bta-miR-146a	ENSBTAG00000032183	HD vs. LD
bta-miR-146a|ENSBTAG00000034192	bta-miR-146a	ENSBTAG00000034192	HD vs. LD
bta-miR-146a|ENSBTAG00000039163	bta-miR-146a	ENSBTAG00000039163	HD vs. LD
bta-miR-146a|ENSBTAG00000046609	bta-miR-146a	ENSBTAG00000046609	HD vs. LD
bta-miR-146a|ENSBTAG00000046797	bta-miR-146a	ENSBTAG00000046797	HD vs. LD
bta-miR-146b|ENSBTAG00000000831	bta-miR-146b	ENSBTAG00000000831	HD vs. LD
bta-miR-146b|ENSBTAG00000001457	bta-miR-146b	ENSBTAG00000001457	HD vs. LD
bta-miR-146b|ENSBTAG00000001562	bta-miR-146b	ENSBTAG00000001562	HD vs. LD
bta-miR-146b|ENSBTAG00000002985	bta-miR-146b	ENSBTAG00000002985	HD vs. LD
bta-miR-146b|ENSBTAG00000003358	bta-miR-146b	ENSBTAG00000003358	HD vs. LD
bta-miR-146b|ENSBTAG00000003490	bta-miR-146b	ENSBTAG00000003490	HD vs. LD
bta-miR-146b|ENSBTAG00000003758	bta-miR-146b	ENSBTAG00000003758	HD vs. LD
bta-miR-146b|ENSBTAG00000003894	bta-miR-146b	ENSBTAG00000003894	HD vs. LD
bta-miR-146b|ENSBTAG00000004344	bta-miR-146b	ENSBTAG00000004344	HD vs. LD
bta-miR-146b|ENSBTAG00000004777	bta-miR-146b	ENSBTAG00000004777	HD vs. LD
bta-miR-146b|ENSBTAG00000006287	bta-miR-146b	ENSBTAG00000006287	HD vs. LD
bta-miR-146b|ENSBTAG00000006349	bta-miR-146b	ENSBTAG00000006349	HD vs. LD
bta-miR-146b|ENSBTAG00000006984	bta-miR-146b	ENSBTAG00000006984	HD vs. LD
bta-miR-146b|ENSBTAG00000007213	bta-miR-146b	ENSBTAG00000007213	HD vs. LD
bta-miR-146b|ENSBTAG00000007315	bta-miR-146b	ENSBTAG00000007315	HD vs. LD
bta-miR-146b|ENSBTAG00000007498	bta-miR-146b	ENSBTAG00000007498	HD vs. LD
bta-miR-146b|ENSBTAG00000007588	bta-miR-146b	ENSBTAG00000007588	HD vs. LD
bta-miR-146b|ENSBTAG00000007695	bta-miR-146b	ENSBTAG00000007695	HD vs. LD
bta-miR-146b|ENSBTAG00000009585	bta-miR-146b	ENSBTAG00000009585	HD vs. LD
bta-miR-146b|ENSBTAG00000011022	bta-miR-146b	ENSBTAG00000011022	HD vs. LD
bta-miR-146b|ENSBTAG00000011990	bta-miR-146b	ENSBTAG00000011990	HD vs. LD
bta-miR-146b|ENSBTAG00000012353	bta-miR-146b	ENSBTAG00000012353	HD vs. LD
bta-miR-146b|ENSBTAG00000012771	bta-miR-146b	ENSBTAG00000012771	HD vs. LD
bta-miR-146b|ENSBTAG00000012918	bta-miR-146b	ENSBTAG00000012918	HD vs. LD
bta-miR-146b|ENSBTAG00000014229	bta-miR-146b	ENSBTAG00000014229	HD vs. LD
bta-miR-146b|ENSBTAG00000014420	bta-miR-146b	ENSBTAG00000014420	HD vs. LD
bta-miR-146b|ENSBTAG00000016819	bta-miR-146b	ENSBTAG00000016819	HD vs. LD
bta-miR-146b|ENSBTAG00000017443	bta-miR-146b	ENSBTAG00000017443	HD vs. LD
bta-miR-146b|ENSBTAG00000017866	bta-miR-146b	ENSBTAG00000017866	HD vs. LD
bta-miR-146b|ENSBTAG00000018007	bta-miR-146b	ENSBTAG00000018007	HD vs. LD
bta-miR-146b|ENSBTAG00000019700	bta-miR-146b	ENSBTAG00000019700	HD vs. LD
bta-miR-146b|ENSBTAG00000019798	bta-miR-146b	ENSBTAG00000019798	HD vs. LD
bta-miR-146b|ENSBTAG00000020418	bta-miR-146b	ENSBTAG00000020418	HD vs. LD
bta-miR-146b|ENSBTAG00000021392	bta-miR-146b	ENSBTAG00000021392	HD vs. LD
bta-miR-146b|ENSBTAG00000021456	bta-miR-146b	ENSBTAG00000021456	HD vs. LD
bta-miR-146b|ENSBTAG00000021697	bta-miR-146b	ENSBTAG00000021697	HD vs. LD
bta-miR-146b|ENSBTAG00000023198	bta-miR-146b	ENSBTAG00000023198	HD vs. LD
bta-miR-146b|ENSBTAG00000023416	bta-miR-146b	ENSBTAG00000023416	HD vs. LD
bta-miR-146b|ENSBTAG00000027126	bta-miR-146b	ENSBTAG00000027126	HD vs. LD
bta-miR-146b|ENSBTAG00000030977	bta-miR-146b	ENSBTAG00000030977	HD vs. LD
bta-miR-146b|ENSBTAG00000032021	bta-miR-146b	ENSBTAG00000032021	HD vs. LD
bta-miR-146b|ENSBTAG00000032183	bta-miR-146b	ENSBTAG00000032183	HD vs. LD
bta-miR-146b|ENSBTAG00000034192	bta-miR-146b	ENSBTAG00000034192	HD vs. LD
bta-miR-146b|ENSBTAG00000039163	bta-miR-146b	ENSBTAG00000039163	HD vs. LD
bta-miR-146b|ENSBTAG00000046609	bta-miR-146b	ENSBTAG00000046609	HD vs. LD
bta-miR-146b|ENSBTAG00000046797	bta-miR-146b	ENSBTAG00000046797	HD vs. LD
bta-miR-146b|ENSBTAG00000047766	bta-miR-146b	ENSBTAG00000047766	HD vs. LD
bta-miR-147|ENSBTAG00000009914	bta-miR-147	ENSBTAG00000009914	HD vs. LD
bta-miR-147|ENSBTAG00000010490	bta-miR-147	ENSBTAG00000010490	HD vs. LD
bta-miR-147|ENSBTAG00000014237	bta-miR-147	ENSBTAG00000014237	HD vs. LD
bta-miR-147|ENSBTAG00000017007	bta-miR-147	ENSBTAG00000017007	HD vs. LD
bta-miR-147|ENSBTAG00000023198	bta-miR-147	ENSBTAG00000023198	HD vs. LD
bta-miR-147|ENSBTAG00000027126	bta-miR-147	ENSBTAG00000027126	HD vs. LD
bta-miR-149-5p|ENSBTAG00000000056	bta-miR-149-5p	ENSBTAG00000000056	HD vs. LD
bta-miR-149-5p|ENSBTAG00000001000	bta-miR-149-5p	ENSBTAG00000001000	HD vs. LD
bta-miR-149-5p|ENSBTAG00000001030	bta-miR-149-5p	ENSBTAG00000001030	HD vs. LD
bta-miR-149-5p|ENSBTAG00000001094	bta-miR-149-5p	ENSBTAG00000001094	HD vs. LD
bta-miR-149-5p|ENSBTAG00000001473	bta-miR-149-5p	ENSBTAG00000001473	HD vs. LD
bta-miR-149-5p|ENSBTAG00000001497	bta-miR-149-5p	ENSBTAG00000001497	HD vs. LD
bta-miR-149-5p|ENSBTAG00000001645	bta-miR-149-5p	ENSBTAG00000001645	HD vs. LD
bta-miR-149-5p|ENSBTAG00000002441	bta-miR-149-5p	ENSBTAG00000002441	HD vs. LD
bta-miR-149-5p|ENSBTAG00000002769	bta-miR-149-5p	ENSBTAG00000002769	HD vs. LD
bta-miR-149-5p|ENSBTAG00000002816	bta-miR-149-5p	ENSBTAG00000002816	HD vs. LD
bta-miR-149-5p|ENSBTAG00000003525	bta-miR-149-5p	ENSBTAG00000003525	HD vs. LD
bta-miR-149-5p|ENSBTAG00000004337	bta-miR-149-5p	ENSBTAG00000004337	HD vs. LD
bta-miR-149-5p|ENSBTAG00000004791	bta-miR-149-5p	ENSBTAG00000004791	HD vs. LD
bta-miR-149-5p|ENSBTAG00000004877	bta-miR-149-5p	ENSBTAG00000004877	HD vs. LD
bta-miR-149-5p|ENSBTAG00000005592	bta-miR-149-5p	ENSBTAG00000005592	HD vs. LD
bta-miR-149-5p|ENSBTAG00000006370	bta-miR-149-5p	ENSBTAG00000006370	HD vs. LD
bta-miR-149-5p|ENSBTAG00000006989	bta-miR-149-5p	ENSBTAG00000006989	HD vs. LD
bta-miR-149-5p|ENSBTAG00000007097	bta-miR-149-5p	ENSBTAG00000007097	HD vs. LD
bta-miR-149-5p|ENSBTAG00000007166	bta-miR-149-5p	ENSBTAG00000007166	HD vs. LD
bta-miR-149-5p|ENSBTAG00000007818	bta-miR-149-5p	ENSBTAG00000007818	HD vs. LD
bta-miR-149-5p|ENSBTAG00000008129	bta-miR-149-5p	ENSBTAG00000008129	HD vs. LD
bta-miR-149-5p|ENSBTAG00000009198	bta-miR-149-5p	ENSBTAG00000009198	HD vs. LD
bta-miR-149-5p|ENSBTAG00000009213	bta-miR-149-5p	ENSBTAG00000009213	HD vs. LD
bta-miR-149-5p|ENSBTAG00000009676	bta-miR-149-5p	ENSBTAG00000009676	HD vs. LD
bta-miR-149-5p|ENSBTAG00000009736	bta-miR-149-5p	ENSBTAG00000009736	HD vs. LD
bta-miR-149-5p|ENSBTAG00000009914	bta-miR-149-5p	ENSBTAG00000009914	HD vs. LD
bta-miR-149-5p|ENSBTAG00000010505	bta-miR-149-5p	ENSBTAG00000010505	HD vs. LD
bta-miR-149-5p|ENSBTAG00000010860	bta-miR-149-5p	ENSBTAG00000010860	HD vs. LD
bta-miR-149-5p|ENSBTAG00000011111	bta-miR-149-5p	ENSBTAG00000011111	HD vs. LD
bta-miR-149-5p|ENSBTAG00000011481	bta-miR-149-5p	ENSBTAG00000011481	HD vs. LD
bta-miR-149-5p|ENSBTAG00000011912	bta-miR-149-5p	ENSBTAG00000011912	HD vs. LD
bta-miR-149-5p|ENSBTAG00000012234	bta-miR-149-5p	ENSBTAG00000012234	HD vs. LD
bta-miR-149-5p|ENSBTAG00000012771	bta-miR-149-5p	ENSBTAG00000012771	HD vs. LD
bta-miR-149-5p|ENSBTAG00000014237	bta-miR-149-5p	ENSBTAG00000014237	HD vs. LD
bta-miR-149-5p|ENSBTAG00000014314	bta-miR-149-5p	ENSBTAG00000014314	HD vs. LD
bta-miR-149-5p|ENSBTAG00000014603	bta-miR-149-5p	ENSBTAG00000014603	HD vs. LD
bta-miR-149-5p|ENSBTAG00000015354	bta-miR-149-5p	ENSBTAG00000015354	HD vs. LD
bta-miR-149-5p|ENSBTAG00000015751	bta-miR-149-5p	ENSBTAG00000015751	HD vs. LD
bta-miR-149-5p|ENSBTAG00000016254	bta-miR-149-5p	ENSBTAG00000016254	HD vs. LD
bta-miR-149-5p|ENSBTAG00000016891	bta-miR-149-5p	ENSBTAG00000016891	HD vs. LD
bta-miR-149-5p|ENSBTAG00000017443	bta-miR-149-5p	ENSBTAG00000017443	HD vs. LD
bta-miR-149-5p|ENSBTAG00000018321	bta-miR-149-5p	ENSBTAG00000018321	HD vs. LD
bta-miR-149-5p|ENSBTAG00000018936	bta-miR-149-5p	ENSBTAG00000018936	HD vs. LD
bta-miR-149-5p|ENSBTAG00000019044	bta-miR-149-5p	ENSBTAG00000019044	HD vs. LD
bta-miR-149-5p|ENSBTAG00000019520	bta-miR-149-5p	ENSBTAG00000019520	HD vs. LD
bta-miR-149-5p|ENSBTAG00000019700	bta-miR-149-5p	ENSBTAG00000019700	HD vs. LD
bta-miR-149-5p|ENSBTAG00000019798	bta-miR-149-5p	ENSBTAG00000019798	HD vs. LD
bta-miR-149-5p|ENSBTAG00000020413	bta-miR-149-5p	ENSBTAG00000020413	HD vs. LD
bta-miR-149-5p|ENSBTAG00000020810	bta-miR-149-5p	ENSBTAG00000020810	HD vs. LD
bta-miR-149-5p|ENSBTAG00000021456	bta-miR-149-5p	ENSBTAG00000021456	HD vs. LD
bta-miR-149-5p|ENSBTAG00000031327	bta-miR-149-5p	ENSBTAG00000031327	HD vs. LD
bta-miR-149-5p|ENSBTAG00000031895	bta-miR-149-5p	ENSBTAG00000031895	HD vs. LD
bta-miR-149-5p|ENSBTAG00000032844	bta-miR-149-5p	ENSBTAG00000032844	HD vs. LD
bta-miR-149-5p|ENSBTAG00000033331	bta-miR-149-5p	ENSBTAG00000033331	HD vs. LD
bta-miR-149-5p|ENSBTAG00000036101	bta-miR-149-5p	ENSBTAG00000036101	HD vs. LD
bta-miR-149-5p|ENSBTAG00000039684	bta-miR-149-5p	ENSBTAG00000039684	HD vs. LD
bta-miR-149-5p|ENSBTAG00000045887	bta-miR-149-5p	ENSBTAG00000045887	HD vs. LD
bta-miR-150|ENSBTAG00000001333	bta-miR-150	ENSBTAG00000001333	HD vs. LD
bta-miR-150|ENSBTAG00000001497	bta-miR-150	ENSBTAG00000001497	HD vs. LD
bta-miR-150|ENSBTAG00000001610	bta-miR-150	ENSBTAG00000001610	HD vs. LD
bta-miR-150|ENSBTAG00000001645	bta-miR-150	ENSBTAG00000001645	HD vs. LD
bta-miR-150|ENSBTAG00000002452	bta-miR-150	ENSBTAG00000002452	HD vs. LD
bta-miR-150|ENSBTAG00000005278	bta-miR-150	ENSBTAG00000005278	HD vs. LD
bta-miR-150|ENSBTAG00000005816	bta-miR-150	ENSBTAG00000005816	HD vs. LD
bta-miR-150|ENSBTAG00000006118	bta-miR-150	ENSBTAG00000006118	HD vs. LD
bta-miR-150|ENSBTAG00000006287	bta-miR-150	ENSBTAG00000006287	HD vs. LD
bta-miR-150|ENSBTAG00000008191	bta-miR-150	ENSBTAG00000008191	HD vs. LD
bta-miR-150|ENSBTAG00000008523	bta-miR-150	ENSBTAG00000008523	HD vs. LD
bta-miR-150|ENSBTAG00000010490	bta-miR-150	ENSBTAG00000010490	HD vs. LD
bta-miR-150|ENSBTAG00000011912	bta-miR-150	ENSBTAG00000011912	HD vs. LD
bta-miR-150|ENSBTAG00000012074	bta-miR-150	ENSBTAG00000012074	HD vs. LD
bta-miR-150|ENSBTAG00000013226	bta-miR-150	ENSBTAG00000013226	HD vs. LD
bta-miR-150|ENSBTAG00000014237	bta-miR-150	ENSBTAG00000014237	HD vs. LD
bta-miR-150|ENSBTAG00000014269	bta-miR-150	ENSBTAG00000014269	HD vs. LD
bta-miR-150|ENSBTAG00000014314	bta-miR-150	ENSBTAG00000014314	HD vs. LD
bta-miR-150|ENSBTAG00000015751	bta-miR-150	ENSBTAG00000015751	HD vs. LD
bta-miR-150|ENSBTAG00000016309	bta-miR-150	ENSBTAG00000016309	HD vs. LD
bta-miR-150|ENSBTAG00000016766	bta-miR-150	ENSBTAG00000016766	HD vs. LD
bta-miR-150|ENSBTAG00000019986	bta-miR-150	ENSBTAG00000019986	HD vs. LD
bta-miR-150|ENSBTAG00000021962	bta-miR-150	ENSBTAG00000021962	HD vs. LD
bta-miR-150|ENSBTAG00000030977	bta-miR-150	ENSBTAG00000030977	HD vs. LD
bta-miR-150|ENSBTAG00000046548	bta-miR-150	ENSBTAG00000046548	HD vs. LD
bta-miR-152|ENSBTAG00000000619	bta-miR-152	ENSBTAG00000000619	HD vs. LD
bta-miR-152|ENSBTAG00000001592	bta-miR-152	ENSBTAG00000001592	HD vs. LD
bta-miR-152|ENSBTAG00000001992	bta-miR-152	ENSBTAG00000001992	HD vs. LD
bta-miR-152|ENSBTAG00000002126	bta-miR-152	ENSBTAG00000002126	HD vs. LD
bta-miR-152|ENSBTAG00000003525	bta-miR-152	ENSBTAG00000003525	HD vs. LD
bta-miR-152|ENSBTAG00000004999	bta-miR-152	ENSBTAG00000004999	HD vs. LD
bta-miR-152|ENSBTAG00000005718	bta-miR-152	ENSBTAG00000005718	HD vs. LD
bta-miR-152|ENSBTAG00000006538	bta-miR-152	ENSBTAG00000006538	HD vs. LD
bta-miR-152|ENSBTAG00000006989	bta-miR-152	ENSBTAG00000006989	HD vs. LD
bta-miR-152|ENSBTAG00000008579	bta-miR-152	ENSBTAG00000008579	HD vs. LD
bta-miR-152|ENSBTAG00000009198	bta-miR-152	ENSBTAG00000009198	HD vs. LD
bta-miR-152|ENSBTAG00000009914	bta-miR-152	ENSBTAG00000009914	HD vs. LD
bta-miR-152|ENSBTAG00000010336	bta-miR-152	ENSBTAG00000010336	HD vs. LD
bta-miR-152|ENSBTAG00000011022	bta-miR-152	ENSBTAG00000011022	HD vs. LD
bta-miR-152|ENSBTAG00000011481	bta-miR-152	ENSBTAG00000011481	HD vs. LD
bta-miR-152|ENSBTAG00000013155	bta-miR-152	ENSBTAG00000013155	HD vs. LD
bta-miR-152|ENSBTAG00000013436	bta-miR-152	ENSBTAG00000013436	HD vs. LD
bta-miR-152|ENSBTAG00000013848	bta-miR-152	ENSBTAG00000013848	HD vs. LD
bta-miR-152|ENSBTAG00000014237	bta-miR-152	ENSBTAG00000014237	HD vs. LD
bta-miR-152|ENSBTAG00000014794	bta-miR-152	ENSBTAG00000014794	HD vs. LD
bta-miR-152|ENSBTAG00000015251	bta-miR-152	ENSBTAG00000015251	HD vs. LD
bta-miR-152|ENSBTAG00000016622	bta-miR-152	ENSBTAG00000016622	HD vs. LD
bta-miR-152|ENSBTAG00000017024	bta-miR-152	ENSBTAG00000017024	HD vs. LD
bta-miR-152|ENSBTAG00000018321	bta-miR-152	ENSBTAG00000018321	HD vs. LD
bta-miR-152|ENSBTAG00000019986	bta-miR-152	ENSBTAG00000019986	HD vs. LD
bta-miR-152|ENSBTAG00000021697	bta-miR-152	ENSBTAG00000021697	HD vs. LD
bta-miR-152|ENSBTAG00000034192	bta-miR-152	ENSBTAG00000034192	HD vs. LD
bta-miR-16a|ENSBTAG00000000204	bta-miR-16a	ENSBTAG00000000204	HD vs. LD
bta-miR-16a|ENSBTAG00000001000	bta-miR-16a	ENSBTAG00000001000	HD vs. LD
bta-miR-16a|ENSBTAG00000001659	bta-miR-16a	ENSBTAG00000001659	HD vs. LD
bta-miR-16a|ENSBTAG00000002985	bta-miR-16a	ENSBTAG00000002985	HD vs. LD
bta-miR-16a|ENSBTAG00000003015	bta-miR-16a	ENSBTAG00000003015	HD vs. LD
bta-miR-16a|ENSBTAG00000003084	bta-miR-16a	ENSBTAG00000003084	HD vs. LD
bta-miR-16a|ENSBTAG00000003242	bta-miR-16a	ENSBTAG00000003242	HD vs. LD
bta-miR-16a|ENSBTAG00000003525	bta-miR-16a	ENSBTAG00000003525	HD vs. LD
bta-miR-16a|ENSBTAG00000003570	bta-miR-16a	ENSBTAG00000003570	HD vs. LD
bta-miR-16a|ENSBTAG00000004286	bta-miR-16a	ENSBTAG00000004286	HD vs. LD
bta-miR-16a|ENSBTAG00000004499	bta-miR-16a	ENSBTAG00000004499	HD vs. LD
bta-miR-16a|ENSBTAG00000005269	bta-miR-16a	ENSBTAG00000005269	HD vs. LD
bta-miR-16a|ENSBTAG00000005718	bta-miR-16a	ENSBTAG00000005718	HD vs. LD
bta-miR-16a|ENSBTAG00000005957	bta-miR-16a	ENSBTAG00000005957	HD vs. LD
bta-miR-16a|ENSBTAG00000006287	bta-miR-16a	ENSBTAG00000006287	HD vs. LD
bta-miR-16a|ENSBTAG00000006689	bta-miR-16a	ENSBTAG00000006689	HD vs. LD
bta-miR-16a|ENSBTAG00000006707	bta-miR-16a	ENSBTAG00000006707	HD vs. LD
bta-miR-16a|ENSBTAG00000007192	bta-miR-16a	ENSBTAG00000007192	HD vs. LD
bta-miR-16a|ENSBTAG00000007732	bta-miR-16a	ENSBTAG00000007732	HD vs. LD
bta-miR-16a|ENSBTAG00000008004	bta-miR-16a	ENSBTAG00000008004	HD vs. LD
bta-miR-16a|ENSBTAG00000008054	bta-miR-16a	ENSBTAG00000008054	HD vs. LD
bta-miR-16a|ENSBTAG00000009732	bta-miR-16a	ENSBTAG00000009732	HD vs. LD
bta-miR-16a|ENSBTAG00000010505	bta-miR-16a	ENSBTAG00000010505	HD vs. LD
bta-miR-16a|ENSBTAG00000010737	bta-miR-16a	ENSBTAG00000010737	HD vs. LD
bta-miR-16a|ENSBTAG00000011022	bta-miR-16a	ENSBTAG00000011022	HD vs. LD
bta-miR-16a|ENSBTAG00000011613	bta-miR-16a	ENSBTAG00000011613	HD vs. LD
bta-miR-16a|ENSBTAG00000011953	bta-miR-16a	ENSBTAG00000011953	HD vs. LD
bta-miR-16a|ENSBTAG00000012074	bta-miR-16a	ENSBTAG00000012074	HD vs. LD
bta-miR-16a|ENSBTAG00000012771	bta-miR-16a	ENSBTAG00000012771	HD vs. LD
bta-miR-16a|ENSBTAG00000013436	bta-miR-16a	ENSBTAG00000013436	HD vs. LD
bta-miR-16a|ENSBTAG00000016128	bta-miR-16a	ENSBTAG00000016128	HD vs. LD
bta-miR-16a|ENSBTAG00000016309	bta-miR-16a	ENSBTAG00000016309	HD vs. LD
bta-miR-16a|ENSBTAG00000016622	bta-miR-16a	ENSBTAG00000016622	HD vs. LD
bta-miR-16a|ENSBTAG00000016772	bta-miR-16a	ENSBTAG00000016772	HD vs. LD
bta-miR-16a|ENSBTAG00000016891	bta-miR-16a	ENSBTAG00000016891	HD vs. LD
bta-miR-16a|ENSBTAG00000018562	bta-miR-16a	ENSBTAG00000018562	HD vs. LD
bta-miR-16a|ENSBTAG00000018936	bta-miR-16a	ENSBTAG00000018936	HD vs. LD
bta-miR-16a|ENSBTAG00000019029	bta-miR-16a	ENSBTAG00000019029	HD vs. LD
bta-miR-16a|ENSBTAG00000019520	bta-miR-16a	ENSBTAG00000019520	HD vs. LD
bta-miR-16a|ENSBTAG00000024849	bta-miR-16a	ENSBTAG00000024849	HD vs. LD
bta-miR-16a|ENSBTAG00000033331	bta-miR-16a	ENSBTAG00000033331	HD vs. LD
bta-miR-16a|ENSBTAG00000034952	bta-miR-16a	ENSBTAG00000034952	HD vs. LD
bta-miR-16a|ENSBTAG00000038085	bta-miR-16a	ENSBTAG00000038085	HD vs. LD
bta-miR-16a|ENSBTAG00000046609	bta-miR-16a	ENSBTAG00000046609	HD vs. LD
bta-miR-16a|ENSBTAG00000047760	bta-miR-16a	ENSBTAG00000047760	HD vs. LD
bta-miR-185|ENSBTAG00000000056	bta-miR-185	ENSBTAG00000000056	HD vs. LD
bta-miR-185|ENSBTAG00000000204	bta-miR-185	ENSBTAG00000000204	HD vs. LD
bta-miR-185|ENSBTAG00000000484	bta-miR-185	ENSBTAG00000000484	HD vs. LD
bta-miR-185|ENSBTAG00000000831	bta-miR-185	ENSBTAG00000000831	HD vs. LD
bta-miR-185|ENSBTAG00000001497	bta-miR-185	ENSBTAG00000001497	HD vs. LD
bta-miR-185|ENSBTAG00000001562	bta-miR-185	ENSBTAG00000001562	HD vs. LD
bta-miR-185|ENSBTAG00000001592	bta-miR-185	ENSBTAG00000001592	HD vs. LD
bta-miR-185|ENSBTAG00000002769	bta-miR-185	ENSBTAG00000002769	HD vs. LD
bta-miR-185|ENSBTAG00000002816	bta-miR-185	ENSBTAG00000002816	HD vs. LD
bta-miR-185|ENSBTAG00000003015	bta-miR-185	ENSBTAG00000003015	HD vs. LD
bta-miR-185|ENSBTAG00000003242	bta-miR-185	ENSBTAG00000003242	HD vs. LD
bta-miR-185|ENSBTAG00000003525	bta-miR-185	ENSBTAG00000003525	HD vs. LD
bta-miR-185|ENSBTAG00000004791	bta-miR-185	ENSBTAG00000004791	HD vs. LD
bta-miR-185|ENSBTAG00000005105	bta-miR-185	ENSBTAG00000005105	HD vs. LD
bta-miR-185|ENSBTAG00000005260	bta-miR-185	ENSBTAG00000005260	HD vs. LD
bta-miR-185|ENSBTAG00000005278	bta-miR-185	ENSBTAG00000005278	HD vs. LD
bta-miR-185|ENSBTAG00000005730	bta-miR-185	ENSBTAG00000005730	HD vs. LD
bta-miR-185|ENSBTAG00000006689	bta-miR-185	ENSBTAG00000006689	HD vs. LD
bta-miR-185|ENSBTAG00000006884	bta-miR-185	ENSBTAG00000006884	HD vs. LD
bta-miR-185|ENSBTAG00000006984	bta-miR-185	ENSBTAG00000006984	HD vs. LD
bta-miR-185|ENSBTAG00000007773	bta-miR-185	ENSBTAG00000007773	HD vs. LD
bta-miR-185|ENSBTAG00000008129	bta-miR-185	ENSBTAG00000008129	HD vs. LD
bta-miR-185|ENSBTAG00000008191	bta-miR-185	ENSBTAG00000008191	HD vs. LD
bta-miR-185|ENSBTAG00000008465	bta-miR-185	ENSBTAG00000008465	HD vs. LD
bta-miR-185|ENSBTAG00000008654	bta-miR-185	ENSBTAG00000008654	HD vs. LD
bta-miR-185|ENSBTAG00000009213	bta-miR-185	ENSBTAG00000009213	HD vs. LD
bta-miR-185|ENSBTAG00000009736	bta-miR-185	ENSBTAG00000009736	HD vs. LD
bta-miR-185|ENSBTAG00000010622	bta-miR-185	ENSBTAG00000010622	HD vs. LD
bta-miR-185|ENSBTAG00000010904	bta-miR-185	ENSBTAG00000010904	HD vs. LD
bta-miR-185|ENSBTAG00000010932	bta-miR-185	ENSBTAG00000010932	HD vs. LD
bta-miR-185|ENSBTAG00000010990	bta-miR-185	ENSBTAG00000010990	HD vs. LD
bta-miR-185|ENSBTAG00000011433	bta-miR-185	ENSBTAG00000011433	HD vs. LD
bta-miR-185|ENSBTAG00000011613	bta-miR-185	ENSBTAG00000011613	HD vs. LD
bta-miR-185|ENSBTAG00000011912	bta-miR-185	ENSBTAG00000011912	HD vs. LD
bta-miR-185|ENSBTAG00000012234	bta-miR-185	ENSBTAG00000012234	HD vs. LD
bta-miR-185|ENSBTAG00000012262	bta-miR-185	ENSBTAG00000012262	HD vs. LD
bta-miR-185|ENSBTAG00000012780	bta-miR-185	ENSBTAG00000012780	HD vs. LD
bta-miR-185|ENSBTAG00000012838	bta-miR-185	ENSBTAG00000012838	HD vs. LD
bta-miR-185|ENSBTAG00000013926	bta-miR-185	ENSBTAG00000013926	HD vs. LD
bta-miR-185|ENSBTAG00000014269	bta-miR-185	ENSBTAG00000014269	HD vs. LD
bta-miR-185|ENSBTAG00000014314	bta-miR-185	ENSBTAG00000014314	HD vs. LD
bta-miR-185|ENSBTAG00000015307	bta-miR-185	ENSBTAG00000015307	HD vs. LD
bta-miR-185|ENSBTAG00000015354	bta-miR-185	ENSBTAG00000015354	HD vs. LD
bta-miR-185|ENSBTAG00000016819	bta-miR-185	ENSBTAG00000016819	HD vs. LD
bta-miR-185|ENSBTAG00000017249	bta-miR-185	ENSBTAG00000017249	HD vs. LD
bta-miR-185|ENSBTAG00000018007	bta-miR-185	ENSBTAG00000018007	HD vs. LD
bta-miR-185|ENSBTAG00000018513	bta-miR-185	ENSBTAG00000018513	HD vs. LD
bta-miR-185|ENSBTAG00000018562	bta-miR-185	ENSBTAG00000018562	HD vs. LD
bta-miR-185|ENSBTAG00000018936	bta-miR-185	ENSBTAG00000018936	HD vs. LD
bta-miR-185|ENSBTAG00000018999	bta-miR-185	ENSBTAG00000018999	HD vs. LD
bta-miR-185|ENSBTAG00000019011	bta-miR-185	ENSBTAG00000019011	HD vs. LD
bta-miR-185|ENSBTAG00000019029	bta-miR-185	ENSBTAG00000019029	HD vs. LD
bta-miR-185|ENSBTAG00000019218	bta-miR-185	ENSBTAG00000019218	HD vs. LD
bta-miR-185|ENSBTAG00000019565	bta-miR-185	ENSBTAG00000019565	HD vs. LD
bta-miR-185|ENSBTAG00000019798	bta-miR-185	ENSBTAG00000019798	HD vs. LD
bta-miR-185|ENSBTAG00000019986	bta-miR-185	ENSBTAG00000019986	HD vs. LD
bta-miR-185|ENSBTAG00000020327	bta-miR-185	ENSBTAG00000020327	HD vs. LD
bta-miR-185|ENSBTAG00000020810	bta-miR-185	ENSBTAG00000020810	HD vs. LD
bta-miR-185|ENSBTAG00000021082	bta-miR-185	ENSBTAG00000021082	HD vs. LD
bta-miR-185|ENSBTAG00000021115	bta-miR-185	ENSBTAG00000021115	HD vs. LD
bta-miR-185|ENSBTAG00000021283	bta-miR-185	ENSBTAG00000021283	HD vs. LD
bta-miR-185|ENSBTAG00000021392	bta-miR-185	ENSBTAG00000021392	HD vs. LD
bta-miR-185|ENSBTAG00000021697	bta-miR-185	ENSBTAG00000021697	HD vs. LD
bta-miR-185|ENSBTAG00000023416	bta-miR-185	ENSBTAG00000023416	HD vs. LD
bta-miR-185|ENSBTAG00000026111	bta-miR-185	ENSBTAG00000026111	HD vs. LD
bta-miR-185|ENSBTAG00000027159	bta-miR-185	ENSBTAG00000027159	HD vs. LD
bta-miR-185|ENSBTAG00000027775	bta-miR-185	ENSBTAG00000027775	HD vs. LD
bta-miR-185|ENSBTAG00000030690	bta-miR-185	ENSBTAG00000030690	HD vs. LD
bta-miR-185|ENSBTAG00000030977	bta-miR-185	ENSBTAG00000030977	HD vs. LD
bta-miR-185|ENSBTAG00000031871	bta-miR-185	ENSBTAG00000031871	HD vs. LD
bta-miR-185|ENSBTAG00000033331	bta-miR-185	ENSBTAG00000033331	HD vs. LD
bta-miR-185|ENSBTAG00000038195	bta-miR-185	ENSBTAG00000038195	HD vs. LD
bta-miR-185|ENSBTAG00000039163	bta-miR-185	ENSBTAG00000039163	HD vs. LD
bta-miR-185|ENSBTAG00000045887	bta-miR-185	ENSBTAG00000045887	HD vs. LD
bta-miR-185|ENSBTAG00000046548	bta-miR-185	ENSBTAG00000046548	HD vs. LD
bta-miR-185|ENSBTAG00000047225	bta-miR-185	ENSBTAG00000047225	HD vs. LD
bta-miR-192|ENSBTAG00000001000	bta-miR-192	ENSBTAG00000001000	HD vs. LD
bta-miR-192|ENSBTAG00000001002	bta-miR-192	ENSBTAG00000001002	HD vs. LD
bta-miR-192|ENSBTAG00000001729	bta-miR-192	ENSBTAG00000001729	HD vs. LD
bta-miR-192|ENSBTAG00000003358	bta-miR-192	ENSBTAG00000003358	HD vs. LD
bta-miR-192|ENSBTAG00000008612	bta-miR-192	ENSBTAG00000008612	HD vs. LD
bta-miR-192|ENSBTAG00000010083	bta-miR-192	ENSBTAG00000010083	HD vs. LD
bta-miR-192|ENSBTAG00000010505	bta-miR-192	ENSBTAG00000010505	HD vs. LD
bta-miR-192|ENSBTAG00000012074	bta-miR-192	ENSBTAG00000012074	HD vs. LD
bta-miR-192|ENSBTAG00000012940	bta-miR-192	ENSBTAG00000012940	HD vs. LD
bta-miR-192|ENSBTAG00000015924	bta-miR-192	ENSBTAG00000015924	HD vs. LD
bta-miR-192|ENSBTAG00000018745	bta-miR-192	ENSBTAG00000018745	HD vs. LD
bta-miR-192|ENSBTAG00000018813	bta-miR-192	ENSBTAG00000018813	HD vs. LD
bta-miR-192|ENSBTAG00000020884	bta-miR-192	ENSBTAG00000020884	HD vs. LD
bta-miR-195|ENSBTAG00000000204	bta-miR-195	ENSBTAG00000000204	HD vs. LD
bta-miR-195|ENSBTAG00000000279	bta-miR-195	ENSBTAG00000000279	HD vs. LD
bta-miR-195|ENSBTAG00000001000	bta-miR-195	ENSBTAG00000001000	HD vs. LD
bta-miR-195|ENSBTAG00000001659	bta-miR-195	ENSBTAG00000001659	HD vs. LD
bta-miR-195|ENSBTAG00000002126	bta-miR-195	ENSBTAG00000002126	HD vs. LD
bta-miR-195|ENSBTAG00000002490	bta-miR-195	ENSBTAG00000002490	HD vs. LD
bta-miR-195|ENSBTAG00000002492	bta-miR-195	ENSBTAG00000002492	HD vs. LD
bta-miR-195|ENSBTAG00000002593	bta-miR-195	ENSBTAG00000002593	HD vs. LD
bta-miR-195|ENSBTAG00000002985	bta-miR-195	ENSBTAG00000002985	HD vs. LD
bta-miR-195|ENSBTAG00000003015	bta-miR-195	ENSBTAG00000003015	HD vs. LD
bta-miR-195|ENSBTAG00000003242	bta-miR-195	ENSBTAG00000003242	HD vs. LD
bta-miR-195|ENSBTAG00000003525	bta-miR-195	ENSBTAG00000003525	HD vs. LD
bta-miR-195|ENSBTAG00000003570	bta-miR-195	ENSBTAG00000003570	HD vs. LD
bta-miR-195|ENSBTAG00000003884	bta-miR-195	ENSBTAG00000003884	HD vs. LD
bta-miR-195|ENSBTAG00000004499	bta-miR-195	ENSBTAG00000004499	HD vs. LD
bta-miR-195|ENSBTAG00000005115	bta-miR-195	ENSBTAG00000005115	HD vs. LD
bta-miR-195|ENSBTAG00000005269	bta-miR-195	ENSBTAG00000005269	HD vs. LD
bta-miR-195|ENSBTAG00000005859	bta-miR-195	ENSBTAG00000005859	HD vs. LD
bta-miR-195|ENSBTAG00000005957	bta-miR-195	ENSBTAG00000005957	HD vs. LD
bta-miR-195|ENSBTAG00000006287	bta-miR-195	ENSBTAG00000006287	HD vs. LD
bta-miR-195|ENSBTAG00000006538	bta-miR-195	ENSBTAG00000006538	HD vs. LD
bta-miR-195|ENSBTAG00000006689	bta-miR-195	ENSBTAG00000006689	HD vs. LD
bta-miR-195|ENSBTAG00000006707	bta-miR-195	ENSBTAG00000006707	HD vs. LD
bta-miR-195|ENSBTAG00000006731	bta-miR-195	ENSBTAG00000006731	HD vs. LD
bta-miR-195|ENSBTAG00000006752	bta-miR-195	ENSBTAG00000006752	HD vs. LD
bta-miR-195|ENSBTAG00000007192	bta-miR-195	ENSBTAG00000007192	HD vs. LD
bta-miR-195|ENSBTAG00000007732	bta-miR-195	ENSBTAG00000007732	HD vs. LD
bta-miR-195|ENSBTAG00000007763	bta-miR-195	ENSBTAG00000007763	HD vs. LD
bta-miR-195|ENSBTAG00000008004	bta-miR-195	ENSBTAG00000008004	HD vs. LD
bta-miR-195|ENSBTAG00000008054	bta-miR-195	ENSBTAG00000008054	HD vs. LD
bta-miR-195|ENSBTAG00000008493	bta-miR-195	ENSBTAG00000008493	HD vs. LD
bta-miR-195|ENSBTAG00000009602	bta-miR-195	ENSBTAG00000009602	HD vs. LD
bta-miR-195|ENSBTAG00000009732	bta-miR-195	ENSBTAG00000009732	HD vs. LD
bta-miR-195|ENSBTAG00000009736	bta-miR-195	ENSBTAG00000009736	HD vs. LD
bta-miR-195|ENSBTAG00000010371	bta-miR-195	ENSBTAG00000010371	HD vs. LD
bta-miR-195|ENSBTAG00000010505	bta-miR-195	ENSBTAG00000010505	HD vs. LD
bta-miR-195|ENSBTAG00000010737	bta-miR-195	ENSBTAG00000010737	HD vs. LD
bta-miR-195|ENSBTAG00000011022	bta-miR-195	ENSBTAG00000011022	HD vs. LD
bta-miR-195|ENSBTAG00000011895	bta-miR-195	ENSBTAG00000011895	HD vs. LD
bta-miR-195|ENSBTAG00000011953	bta-miR-195	ENSBTAG00000011953	HD vs. LD
bta-miR-195|ENSBTAG00000012074	bta-miR-195	ENSBTAG00000012074	HD vs. LD
bta-miR-195|ENSBTAG00000012771	bta-miR-195	ENSBTAG00000012771	HD vs. LD
bta-miR-195|ENSBTAG00000013436	bta-miR-195	ENSBTAG00000013436	HD vs. LD
bta-miR-195|ENSBTAG00000013918	bta-miR-195	ENSBTAG00000013918	HD vs. LD
bta-miR-195|ENSBTAG00000015107	bta-miR-195	ENSBTAG00000015107	HD vs. LD
bta-miR-195|ENSBTAG00000015251	bta-miR-195	ENSBTAG00000015251	HD vs. LD
bta-miR-195|ENSBTAG00000016622	bta-miR-195	ENSBTAG00000016622	HD vs. LD
bta-miR-195|ENSBTAG00000016772	bta-miR-195	ENSBTAG00000016772	HD vs. LD
bta-miR-195|ENSBTAG00000016891	bta-miR-195	ENSBTAG00000016891	HD vs. LD
bta-miR-195|ENSBTAG00000017866	bta-miR-195	ENSBTAG00000017866	HD vs. LD
bta-miR-195|ENSBTAG00000018562	bta-miR-195	ENSBTAG00000018562	HD vs. LD
bta-miR-195|ENSBTAG00000018936	bta-miR-195	ENSBTAG00000018936	HD vs. LD
bta-miR-195|ENSBTAG00000019029	bta-miR-195	ENSBTAG00000019029	HD vs. LD
bta-miR-195|ENSBTAG00000020327	bta-miR-195	ENSBTAG00000020327	HD vs. LD
bta-miR-195|ENSBTAG00000022721	bta-miR-195	ENSBTAG00000022721	HD vs. LD
bta-miR-195|ENSBTAG00000024849	bta-miR-195	ENSBTAG00000024849	HD vs. LD
bta-miR-195|ENSBTAG00000032534	bta-miR-195	ENSBTAG00000032534	HD vs. LD
bta-miR-195|ENSBTAG00000033331	bta-miR-195	ENSBTAG00000033331	HD vs. LD
bta-miR-195|ENSBTAG00000034442	bta-miR-195	ENSBTAG00000034442	HD vs. LD
bta-miR-195|ENSBTAG00000034952	bta-miR-195	ENSBTAG00000034952	HD vs. LD
bta-miR-195|ENSBTAG00000038085	bta-miR-195	ENSBTAG00000038085	HD vs. LD
bta-miR-195|ENSBTAG00000039812	bta-miR-195	ENSBTAG00000039812	HD vs. LD
bta-miR-195|ENSBTAG00000046609	bta-miR-195	ENSBTAG00000046609	HD vs. LD
bta-miR-195|ENSBTAG00000047760	bta-miR-195	ENSBTAG00000047760	HD vs. LD
bta-miR-195|ENSBTAG00000047880	bta-miR-195	ENSBTAG00000047880	HD vs. LD
bta-miR-195|ENSBTAG00000048250	bta-miR-195	ENSBTAG00000048250	HD vs. LD
bta-miR-196a|ENSBTAG00000000619	bta-miR-196a	ENSBTAG00000000619	HD vs. LD
bta-miR-196a|ENSBTAG00000001002	bta-miR-196a	ENSBTAG00000001002	HD vs. LD
bta-miR-196a|ENSBTAG00000001592	bta-miR-196a	ENSBTAG00000001592	HD vs. LD
bta-miR-196a|ENSBTAG00000003884	bta-miR-196a	ENSBTAG00000003884	HD vs. LD
bta-miR-196a|ENSBTAG00000003887	bta-miR-196a	ENSBTAG00000003887	HD vs. LD
bta-miR-196a|ENSBTAG00000004271	bta-miR-196a	ENSBTAG00000004271	HD vs. LD
bta-miR-196a|ENSBTAG00000005089	bta-miR-196a	ENSBTAG00000005089	HD vs. LD
bta-miR-196a|ENSBTAG00000006738	bta-miR-196a	ENSBTAG00000006738	HD vs. LD
bta-miR-196a|ENSBTAG00000006835	bta-miR-196a	ENSBTAG00000006835	HD vs. LD
bta-miR-196a|ENSBTAG00000006989	bta-miR-196a	ENSBTAG00000006989	HD vs. LD
bta-miR-196a|ENSBTAG00000007732	bta-miR-196a	ENSBTAG00000007732	HD vs. LD
bta-miR-196a|ENSBTAG00000008579	bta-miR-196a	ENSBTAG00000008579	HD vs. LD
bta-miR-196a|ENSBTAG00000009213	bta-miR-196a	ENSBTAG00000009213	HD vs. LD
bta-miR-196a|ENSBTAG00000009871	bta-miR-196a	ENSBTAG00000009871	HD vs. LD
bta-miR-196a|ENSBTAG00000010490	bta-miR-196a	ENSBTAG00000010490	HD vs. LD
bta-miR-196a|ENSBTAG00000010860	bta-miR-196a	ENSBTAG00000010860	HD vs. LD
bta-miR-196a|ENSBTAG00000011757	bta-miR-196a	ENSBTAG00000011757	HD vs. LD
bta-miR-196a|ENSBTAG00000011895	bta-miR-196a	ENSBTAG00000011895	HD vs. LD
bta-miR-196a|ENSBTAG00000011917	bta-miR-196a	ENSBTAG00000011917	HD vs. LD
bta-miR-196a|ENSBTAG00000012918	bta-miR-196a	ENSBTAG00000012918	HD vs. LD
bta-miR-196a|ENSBTAG00000013155	bta-miR-196a	ENSBTAG00000013155	HD vs. LD
bta-miR-196a|ENSBTAG00000014234	bta-miR-196a	ENSBTAG00000014234	HD vs. LD
bta-miR-196a|ENSBTAG00000015249	bta-miR-196a	ENSBTAG00000015249	HD vs. LD
bta-miR-196a|ENSBTAG00000015354	bta-miR-196a	ENSBTAG00000015354	HD vs. LD
bta-miR-196a|ENSBTAG00000023374	bta-miR-196a	ENSBTAG00000023374	HD vs. LD
bta-miR-196a|ENSBTAG00000027348	bta-miR-196a	ENSBTAG00000027348	HD vs. LD
bta-miR-196a|ENSBTAG00000031895	bta-miR-196a	ENSBTAG00000031895	HD vs. LD
bta-miR-196a|ENSBTAG00000032340	bta-miR-196a	ENSBTAG00000032340	HD vs. LD
bta-miR-196a|ENSBTAG00000038195	bta-miR-196a	ENSBTAG00000038195	HD vs. LD
bta-miR-196a|ENSBTAG00000039313	bta-miR-196a	ENSBTAG00000039313	HD vs. LD
bta-miR-196a|ENSBTAG00000047330	bta-miR-196a	ENSBTAG00000047330	HD vs. LD
bta-miR-196b|ENSBTAG00000001002	bta-miR-196b	ENSBTAG00000001002	HD vs. LD
bta-miR-196b|ENSBTAG00000002488	bta-miR-196b	ENSBTAG00000002488	HD vs. LD
bta-miR-196b|ENSBTAG00000002769	bta-miR-196b	ENSBTAG00000002769	HD vs. LD
bta-miR-196b|ENSBTAG00000003887	bta-miR-196b	ENSBTAG00000003887	HD vs. LD
bta-miR-196b|ENSBTAG00000005089	bta-miR-196b	ENSBTAG00000005089	HD vs. LD
bta-miR-196b|ENSBTAG00000006287	bta-miR-196b	ENSBTAG00000006287	HD vs. LD
bta-miR-196b|ENSBTAG00000006567	bta-miR-196b	ENSBTAG00000006567	HD vs. LD
bta-miR-196b|ENSBTAG00000006738	bta-miR-196b	ENSBTAG00000006738	HD vs. LD
bta-miR-196b|ENSBTAG00000006835	bta-miR-196b	ENSBTAG00000006835	HD vs. LD
bta-miR-196b|ENSBTAG00000007315	bta-miR-196b	ENSBTAG00000007315	HD vs. LD
bta-miR-196b|ENSBTAG00000007732	bta-miR-196b	ENSBTAG00000007732	HD vs. LD
bta-miR-196b|ENSBTAG00000008579	bta-miR-196b	ENSBTAG00000008579	HD vs. LD
bta-miR-196b|ENSBTAG00000009213	bta-miR-196b	ENSBTAG00000009213	HD vs. LD
bta-miR-196b|ENSBTAG00000011757	bta-miR-196b	ENSBTAG00000011757	HD vs. LD
bta-miR-196b|ENSBTAG00000011917	bta-miR-196b	ENSBTAG00000011917	HD vs. LD
bta-miR-196b|ENSBTAG00000012586	bta-miR-196b	ENSBTAG00000012586	HD vs. LD
bta-miR-196b|ENSBTAG00000013155	bta-miR-196b	ENSBTAG00000013155	HD vs. LD
bta-miR-196b|ENSBTAG00000015249	bta-miR-196b	ENSBTAG00000015249	HD vs. LD
bta-miR-196b|ENSBTAG00000015354	bta-miR-196b	ENSBTAG00000015354	HD vs. LD
bta-miR-196b|ENSBTAG00000016830	bta-miR-196b	ENSBTAG00000016830	HD vs. LD
bta-miR-196b|ENSBTAG00000017627	bta-miR-196b	ENSBTAG00000017627	HD vs. LD
bta-miR-196b|ENSBTAG00000019565	bta-miR-196b	ENSBTAG00000019565	HD vs. LD
bta-miR-196b|ENSBTAG00000023374	bta-miR-196b	ENSBTAG00000023374	HD vs. LD
bta-miR-196b|ENSBTAG00000027348	bta-miR-196b	ENSBTAG00000027348	HD vs. LD
bta-miR-196b|ENSBTAG00000031895	bta-miR-196b	ENSBTAG00000031895	HD vs. LD
bta-miR-196b|ENSBTAG00000032340	bta-miR-196b	ENSBTAG00000032340	HD vs. LD
bta-miR-196b|ENSBTAG00000032534	bta-miR-196b	ENSBTAG00000032534	HD vs. LD
bta-miR-196b|ENSBTAG00000039313	bta-miR-196b	ENSBTAG00000039313	HD vs. LD
bta-miR-199a-5p|ENSBTAG00000001729	bta-miR-199a-5p	ENSBTAG00000001729	HD vs. LD
bta-miR-199a-5p|ENSBTAG00000002769	bta-miR-199a-5p	ENSBTAG00000002769	HD vs. LD
bta-miR-199a-5p|ENSBTAG00000003015	bta-miR-199a-5p	ENSBTAG00000003015	HD vs. LD
bta-miR-199a-5p|ENSBTAG00000003884	bta-miR-199a-5p	ENSBTAG00000003884	HD vs. LD
bta-miR-199a-5p|ENSBTAG00000004791	bta-miR-199a-5p	ENSBTAG00000004791	HD vs. LD
bta-miR-199a-5p|ENSBTAG00000005235	bta-miR-199a-5p	ENSBTAG00000005235	HD vs. LD
bta-miR-199a-5p|ENSBTAG00000005477	bta-miR-199a-5p	ENSBTAG00000005477	HD vs. LD
bta-miR-199a-5p|ENSBTAG00000006118	bta-miR-199a-5p	ENSBTAG00000006118	HD vs. LD
bta-miR-199a-5p|ENSBTAG00000006689	bta-miR-199a-5p	ENSBTAG00000006689	HD vs. LD
bta-miR-199a-5p|ENSBTAG00000006719	bta-miR-199a-5p	ENSBTAG00000006719	HD vs. LD
bta-miR-199a-5p|ENSBTAG00000007315	bta-miR-199a-5p	ENSBTAG00000007315	HD vs. LD
bta-miR-199a-5p|ENSBTAG00000007498	bta-miR-199a-5p	ENSBTAG00000007498	HD vs. LD
bta-miR-199a-5p|ENSBTAG00000007759	bta-miR-199a-5p	ENSBTAG00000007759	HD vs. LD
bta-miR-199a-5p|ENSBTAG00000007958	bta-miR-199a-5p	ENSBTAG00000007958	HD vs. LD
bta-miR-199a-5p|ENSBTAG00000010799	bta-miR-199a-5p	ENSBTAG00000010799	HD vs. LD
bta-miR-199a-5p|ENSBTAG00000011111	bta-miR-199a-5p	ENSBTAG00000011111	HD vs. LD
bta-miR-199a-5p|ENSBTAG00000011953	bta-miR-199a-5p	ENSBTAG00000011953	HD vs. LD
bta-miR-199a-5p|ENSBTAG00000012142	bta-miR-199a-5p	ENSBTAG00000012142	HD vs. LD
bta-miR-199a-5p|ENSBTAG00000013848	bta-miR-199a-5p	ENSBTAG00000013848	HD vs. LD
bta-miR-199a-5p|ENSBTAG00000013952	bta-miR-199a-5p	ENSBTAG00000013952	HD vs. LD
bta-miR-199a-5p|ENSBTAG00000015751	bta-miR-199a-5p	ENSBTAG00000015751	HD vs. LD
bta-miR-199a-5p|ENSBTAG00000016622	bta-miR-199a-5p	ENSBTAG00000016622	HD vs. LD
bta-miR-199a-5p|ENSBTAG00000016766	bta-miR-199a-5p	ENSBTAG00000016766	HD vs. LD
bta-miR-199a-5p|ENSBTAG00000017409	bta-miR-199a-5p	ENSBTAG00000017409	HD vs. LD
bta-miR-199a-5p|ENSBTAG00000018936	bta-miR-199a-5p	ENSBTAG00000018936	HD vs. LD
bta-miR-199a-5p|ENSBTAG00000019052	bta-miR-199a-5p	ENSBTAG00000019052	HD vs. LD
bta-miR-199a-5p|ENSBTAG00000019986	bta-miR-199a-5p	ENSBTAG00000019986	HD vs. LD
bta-miR-199a-5p|ENSBTAG00000020418	bta-miR-199a-5p	ENSBTAG00000020418	HD vs. LD
bta-miR-199a-5p|ENSBTAG00000021697	bta-miR-199a-5p	ENSBTAG00000021697	HD vs. LD
bta-miR-199a-5p|ENSBTAG00000023374	bta-miR-199a-5p	ENSBTAG00000023374	HD vs. LD
bta-miR-199a-5p|ENSBTAG00000034192	bta-miR-199a-5p	ENSBTAG00000034192	HD vs. LD
bta-miR-20b|ENSBTAG00000001457	bta-miR-20b	ENSBTAG00000001457	HD vs. LD
bta-miR-20b|ENSBTAG00000003490	bta-miR-20b	ENSBTAG00000003490	HD vs. LD
bta-miR-20b|ENSBTAG00000004999	bta-miR-20b	ENSBTAG00000004999	HD vs. LD
bta-miR-20b|ENSBTAG00000005105	bta-miR-20b	ENSBTAG00000005105	HD vs. LD
bta-miR-20b|ENSBTAG00000006118	bta-miR-20b	ENSBTAG00000006118	HD vs. LD
bta-miR-20b|ENSBTAG00000006719	bta-miR-20b	ENSBTAG00000006719	HD vs. LD
bta-miR-20b|ENSBTAG00000008113	bta-miR-20b	ENSBTAG00000008113	HD vs. LD
bta-miR-20b|ENSBTAG00000008931	bta-miR-20b	ENSBTAG00000008931	HD vs. LD
bta-miR-20b|ENSBTAG00000010947	bta-miR-20b	ENSBTAG00000010947	HD vs. LD
bta-miR-20b|ENSBTAG00000014861	bta-miR-20b	ENSBTAG00000014861	HD vs. LD
bta-miR-20b|ENSBTAG00000015354	bta-miR-20b	ENSBTAG00000015354	HD vs. LD
bta-miR-20b|ENSBTAG00000016622	bta-miR-20b	ENSBTAG00000016622	HD vs. LD
bta-miR-20b|ENSBTAG00000017393	bta-miR-20b	ENSBTAG00000017393	HD vs. LD
bta-miR-20b|ENSBTAG00000018007	bta-miR-20b	ENSBTAG00000018007	HD vs. LD
bta-miR-20b|ENSBTAG00000018258	bta-miR-20b	ENSBTAG00000018258	HD vs. LD
bta-miR-20b|ENSBTAG00000018513	bta-miR-20b	ENSBTAG00000018513	HD vs. LD
bta-miR-20b|ENSBTAG00000018936	bta-miR-20b	ENSBTAG00000018936	HD vs. LD
bta-miR-20b|ENSBTAG00000020884	bta-miR-20b	ENSBTAG00000020884	HD vs. LD
bta-miR-20b|ENSBTAG00000021039	bta-miR-20b	ENSBTAG00000021039	HD vs. LD
bta-miR-20b|ENSBTAG00000021471	bta-miR-20b	ENSBTAG00000021471	HD vs. LD
bta-miR-20b|ENSBTAG00000021723	bta-miR-20b	ENSBTAG00000021723	HD vs. LD
bta-miR-20b|ENSBTAG00000022721	bta-miR-20b	ENSBTAG00000022721	HD vs. LD
bta-miR-20b|ENSBTAG00000023283	bta-miR-20b	ENSBTAG00000023283	HD vs. LD
bta-miR-20b|ENSBTAG00000026172	bta-miR-20b	ENSBTAG00000026172	HD vs. LD
bta-miR-20b|ENSBTAG00000030977	bta-miR-20b	ENSBTAG00000030977	HD vs. LD
bta-miR-20b|ENSBTAG00000047225	bta-miR-20b	ENSBTAG00000047225	HD vs. LD
bta-miR-24-3p|ENSBTAG00000000831	bta-miR-24-3p	ENSBTAG00000000831	HD vs. LD
bta-miR-24-3p|ENSBTAG00000000854	bta-miR-24-3p	ENSBTAG00000000854	HD vs. LD
bta-miR-24-3p|ENSBTAG00000001002	bta-miR-24-3p	ENSBTAG00000001002	HD vs. LD
bta-miR-24-3p|ENSBTAG00000001592	bta-miR-24-3p	ENSBTAG00000001592	HD vs. LD
bta-miR-24-3p|ENSBTAG00000001659	bta-miR-24-3p	ENSBTAG00000001659	HD vs. LD
bta-miR-24-3p|ENSBTAG00000001780	bta-miR-24-3p	ENSBTAG00000001780	HD vs. LD
bta-miR-24-3p|ENSBTAG00000002561	bta-miR-24-3p	ENSBTAG00000002561	HD vs. LD
bta-miR-24-3p|ENSBTAG00000002769	bta-miR-24-3p	ENSBTAG00000002769	HD vs. LD
bta-miR-24-3p|ENSBTAG00000002816	bta-miR-24-3p	ENSBTAG00000002816	HD vs. LD
bta-miR-24-3p|ENSBTAG00000003015	bta-miR-24-3p	ENSBTAG00000003015	HD vs. LD
bta-miR-24-3p|ENSBTAG00000003525	bta-miR-24-3p	ENSBTAG00000003525	HD vs. LD
bta-miR-24-3p|ENSBTAG00000004688	bta-miR-24-3p	ENSBTAG00000004688	HD vs. LD
bta-miR-24-3p|ENSBTAG00000004777	bta-miR-24-3p	ENSBTAG00000004777	HD vs. LD
bta-miR-24-3p|ENSBTAG00000004791	bta-miR-24-3p	ENSBTAG00000004791	HD vs. LD
bta-miR-24-3p|ENSBTAG00000005105	bta-miR-24-3p	ENSBTAG00000005105	HD vs. LD
bta-miR-24-3p|ENSBTAG00000005730	bta-miR-24-3p	ENSBTAG00000005730	HD vs. LD
bta-miR-24-3p|ENSBTAG00000006193	bta-miR-24-3p	ENSBTAG00000006193	HD vs. LD
bta-miR-24-3p|ENSBTAG00000006355	bta-miR-24-3p	ENSBTAG00000006355	HD vs. LD
bta-miR-24-3p|ENSBTAG00000007315	bta-miR-24-3p	ENSBTAG00000007315	HD vs. LD
bta-miR-24-3p|ENSBTAG00000009914	bta-miR-24-3p	ENSBTAG00000009914	HD vs. LD
bta-miR-24-3p|ENSBTAG00000010007	bta-miR-24-3p	ENSBTAG00000010007	HD vs. LD
bta-miR-24-3p|ENSBTAG00000010170	bta-miR-24-3p	ENSBTAG00000010170	HD vs. LD
bta-miR-24-3p|ENSBTAG00000010371	bta-miR-24-3p	ENSBTAG00000010371	HD vs. LD
bta-miR-24-3p|ENSBTAG00000010490	bta-miR-24-3p	ENSBTAG00000010490	HD vs. LD
bta-miR-24-3p|ENSBTAG00000010860	bta-miR-24-3p	ENSBTAG00000010860	HD vs. LD
bta-miR-24-3p|ENSBTAG00000010871	bta-miR-24-3p	ENSBTAG00000010871	HD vs. LD
bta-miR-24-3p|ENSBTAG00000010990	bta-miR-24-3p	ENSBTAG00000010990	HD vs. LD
bta-miR-24-3p|ENSBTAG00000011000	bta-miR-24-3p	ENSBTAG00000011000	HD vs. LD
bta-miR-24-3p|ENSBTAG00000011757	bta-miR-24-3p	ENSBTAG00000011757	HD vs. LD
bta-miR-24-3p|ENSBTAG00000011912	bta-miR-24-3p	ENSBTAG00000011912	HD vs. LD
bta-miR-24-3p|ENSBTAG00000012141	bta-miR-24-3p	ENSBTAG00000012141	HD vs. LD
bta-miR-24-3p|ENSBTAG00000012242	bta-miR-24-3p	ENSBTAG00000012242	HD vs. LD
bta-miR-24-3p|ENSBTAG00000012348	bta-miR-24-3p	ENSBTAG00000012348	HD vs. LD
bta-miR-24-3p|ENSBTAG00000012771	bta-miR-24-3p	ENSBTAG00000012771	HD vs. LD
bta-miR-24-3p|ENSBTAG00000013848	bta-miR-24-3p	ENSBTAG00000013848	HD vs. LD
bta-miR-24-3p|ENSBTAG00000014237	bta-miR-24-3p	ENSBTAG00000014237	HD vs. LD
bta-miR-24-3p|ENSBTAG00000014269	bta-miR-24-3p	ENSBTAG00000014269	HD vs. LD
bta-miR-24-3p|ENSBTAG00000014463	bta-miR-24-3p	ENSBTAG00000014463	HD vs. LD
bta-miR-24-3p|ENSBTAG00000015249	bta-miR-24-3p	ENSBTAG00000015249	HD vs. LD
bta-miR-24-3p|ENSBTAG00000016231	bta-miR-24-3p	ENSBTAG00000016231	HD vs. LD
bta-miR-24-3p|ENSBTAG00000016296	bta-miR-24-3p	ENSBTAG00000016296	HD vs. LD
bta-miR-24-3p|ENSBTAG00000016821	bta-miR-24-3p	ENSBTAG00000016821	HD vs. LD
bta-miR-24-3p|ENSBTAG00000017104	bta-miR-24-3p	ENSBTAG00000017104	HD vs. LD
bta-miR-24-3p|ENSBTAG00000017393	bta-miR-24-3p	ENSBTAG00000017393	HD vs. LD
bta-miR-24-3p|ENSBTAG00000018321	bta-miR-24-3p	ENSBTAG00000018321	HD vs. LD
bta-miR-24-3p|ENSBTAG00000018562	bta-miR-24-3p	ENSBTAG00000018562	HD vs. LD
bta-miR-24-3p|ENSBTAG00000018579	bta-miR-24-3p	ENSBTAG00000018579	HD vs. LD
bta-miR-24-3p|ENSBTAG00000018936	bta-miR-24-3p	ENSBTAG00000018936	HD vs. LD
bta-miR-24-3p|ENSBTAG00000018999	bta-miR-24-3p	ENSBTAG00000018999	HD vs. LD
bta-miR-24-3p|ENSBTAG00000019986	bta-miR-24-3p	ENSBTAG00000019986	HD vs. LD
bta-miR-24-3p|ENSBTAG00000020327	bta-miR-24-3p	ENSBTAG00000020327	HD vs. LD
bta-miR-24-3p|ENSBTAG00000021318	bta-miR-24-3p	ENSBTAG00000021318	HD vs. LD
bta-miR-24-3p|ENSBTAG00000021364	bta-miR-24-3p	ENSBTAG00000021364	HD vs. LD
bta-miR-24-3p|ENSBTAG00000030977	bta-miR-24-3p	ENSBTAG00000030977	HD vs. LD
bta-miR-24-3p|ENSBTAG00000031160	bta-miR-24-3p	ENSBTAG00000031160	HD vs. LD
bta-miR-24-3p|ENSBTAG00000031327	bta-miR-24-3p	ENSBTAG00000031327	HD vs. LD
bta-miR-24-3p|ENSBTAG00000032819	bta-miR-24-3p	ENSBTAG00000032819	HD vs. LD
bta-miR-24-3p|ENSBTAG00000033331	bta-miR-24-3p	ENSBTAG00000033331	HD vs. LD
bta-miR-24-3p|ENSBTAG00000036101	bta-miR-24-3p	ENSBTAG00000036101	HD vs. LD
bta-miR-24-3p|ENSBTAG00000039163	bta-miR-24-3p	ENSBTAG00000039163	HD vs. LD
bta-miR-24-3p|ENSBTAG00000045887	bta-miR-24-3p	ENSBTAG00000045887	HD vs. LD
bta-miR-2411-3p|ENSBTAG00000000655	bta-miR-2411-3p	ENSBTAG00000000655	HD vs. LD
bta-miR-2411-3p|ENSBTAG00000001030	bta-miR-2411-3p	ENSBTAG00000001030	HD vs. LD
bta-miR-2411-3p|ENSBTAG00000001497	bta-miR-2411-3p	ENSBTAG00000001497	HD vs. LD
bta-miR-2411-3p|ENSBTAG00000001987	bta-miR-2411-3p	ENSBTAG00000001987	HD vs. LD
bta-miR-2411-3p|ENSBTAG00000002126	bta-miR-2411-3p	ENSBTAG00000002126	HD vs. LD
bta-miR-2411-3p|ENSBTAG00000003884	bta-miR-2411-3p	ENSBTAG00000003884	HD vs. LD
bta-miR-2411-3p|ENSBTAG00000004622	bta-miR-2411-3p	ENSBTAG00000004622	HD vs. LD
bta-miR-2411-3p|ENSBTAG00000004791	bta-miR-2411-3p	ENSBTAG00000004791	HD vs. LD
bta-miR-2411-3p|ENSBTAG00000006287	bta-miR-2411-3p	ENSBTAG00000006287	HD vs. LD
bta-miR-2411-3p|ENSBTAG00000006989	bta-miR-2411-3p	ENSBTAG00000006989	HD vs. LD
bta-miR-2411-3p|ENSBTAG00000009198	bta-miR-2411-3p	ENSBTAG00000009198	HD vs. LD
bta-miR-2411-3p|ENSBTAG00000010490	bta-miR-2411-3p	ENSBTAG00000010490	HD vs. LD
[truncated: 1,699 more rows]

## Sheet: Supplementary Table 6c
Supplementary Table 6c. The correlated targets of DE miRNAs shared between HP vs. LP and HD vs. LD.
Pairs	miRNA	Target gene	Group
bta-miR-143|ENSBTAG00000000894	bta-miR-143	ENSBTAG00000000894	Common
bta-miR-143|ENSBTAG00000001002	bta-miR-143	ENSBTAG00000001002	Common
bta-miR-143|ENSBTAG00000001323	bta-miR-143	ENSBTAG00000001323	Common
bta-miR-143|ENSBTAG00000001457	bta-miR-143	ENSBTAG00000001457	Common
bta-miR-143|ENSBTAG00000001729	bta-miR-143	ENSBTAG00000001729	Common
bta-miR-143|ENSBTAG00000002816	bta-miR-143	ENSBTAG00000002816	Common
bta-miR-143|ENSBTAG00000003490	bta-miR-143	ENSBTAG00000003490	Common
bta-miR-143|ENSBTAG00000005397	bta-miR-143	ENSBTAG00000005397	Common
bta-miR-143|ENSBTAG00000006118	bta-miR-143	ENSBTAG00000006118	Common
bta-miR-143|ENSBTAG00000006835	bta-miR-143	ENSBTAG00000006835	Common
bta-miR-143|ENSBTAG00000007773	bta-miR-143	ENSBTAG00000007773	Common
bta-miR-143|ENSBTAG00000007961	bta-miR-143	ENSBTAG00000007961	Common
bta-miR-143|ENSBTAG00000009995	bta-miR-143	ENSBTAG00000009995	Common
bta-miR-143|ENSBTAG00000010611	bta-miR-143	ENSBTAG00000010611	Common
bta-miR-143|ENSBTAG00000010871	bta-miR-143	ENSBTAG00000010871	Common
bta-miR-143|ENSBTAG00000010990	bta-miR-143	ENSBTAG00000010990	Common
bta-miR-143|ENSBTAG00000011953	bta-miR-143	ENSBTAG00000011953	Common
bta-miR-143|ENSBTAG00000012142	bta-miR-143	ENSBTAG00000012142	Common
bta-miR-143|ENSBTAG00000012262	bta-miR-143	ENSBTAG00000012262	Common
bta-miR-143|ENSBTAG00000013303	bta-miR-143	ENSBTAG00000013303	Common
bta-miR-143|ENSBTAG00000013499	bta-miR-143	ENSBTAG00000013499	Common
bta-miR-143|ENSBTAG00000015902	bta-miR-143	ENSBTAG00000015902	Common
bta-miR-143|ENSBTAG00000017443	bta-miR-143	ENSBTAG00000017443	Common
bta-miR-143|ENSBTAG00000018999	bta-miR-143	ENSBTAG00000018999	Common
bta-miR-143|ENSBTAG00000020892	bta-miR-143	ENSBTAG00000020892	Common
bta-miR-143|ENSBTAG00000022721	bta-miR-143	ENSBTAG00000022721	Common
bta-miR-143|ENSBTAG00000023666	bta-miR-143	ENSBTAG00000023666	Common
bta-miR-143|ENSBTAG00000026111	bta-miR-143	ENSBTAG00000026111	Common
bta-miR-143|ENSBTAG00000032021	bta-miR-143	ENSBTAG00000032021	Common
bta-miR-143|ENSBTAG00000032844	bta-miR-143	ENSBTAG00000032844	Common
bta-miR-143|ENSBTAG00000034192	bta-miR-143	ENSBTAG00000034192	Common
bta-miR-143|ENSBTAG00000045887	bta-miR-143	ENSBTAG00000045887	Common
bta-miR-143|ENSBTAG00000047330	bta-miR-143	ENSBTAG00000047330	Common
bta-miR-144|ENSBTAG00000000252	bta-miR-144	ENSBTAG00000000252	Common
bta-miR-144|ENSBTAG00000000469	bta-miR-144	ENSBTAG00000000469	Common
bta-miR-144|ENSBTAG00000000967	bta-miR-144	ENSBTAG00000000967	Common
bta-miR-144|ENSBTAG00000000979	bta-miR-144	ENSBTAG00000000979	Common
bta-miR-144|ENSBTAG00000000990	bta-miR-144	ENSBTAG00000000990	Common
bta-miR-144|ENSBTAG00000001019	bta-miR-144	ENSBTAG00000001019	Common
bta-miR-144|ENSBTAG00000001161	bta-miR-144	ENSBTAG00000001161	Common
bta-miR-144|ENSBTAG00000001419	bta-miR-144	ENSBTAG00000001419	Common
bta-miR-144|ENSBTAG00000001656	bta-miR-144	ENSBTAG00000001656	Common
bta-miR-144|ENSBTAG00000001962	bta-miR-144	ENSBTAG00000001962	Common
bta-miR-144|ENSBTAG00000001968	bta-miR-144	ENSBTAG00000001968	Common
bta-miR-144|ENSBTAG00000002116	bta-miR-144	ENSBTAG00000002116	Common
bta-miR-144|ENSBTAG00000002126	bta-miR-144	ENSBTAG00000002126	Common
bta-miR-144|ENSBTAG00000002179	bta-miR-144	ENSBTAG00000002179	Common
bta-miR-144|ENSBTAG00000002298	bta-miR-144	ENSBTAG00000002298	Common
bta-miR-144|ENSBTAG00000002573	bta-miR-144	ENSBTAG00000002573	Common
bta-miR-144|ENSBTAG00000002641	bta-miR-144	ENSBTAG00000002641	Common
bta-miR-144|ENSBTAG00000002699	bta-miR-144	ENSBTAG00000002699	Common
bta-miR-144|ENSBTAG00000002703	bta-miR-144	ENSBTAG00000002703	Common
bta-miR-144|ENSBTAG00000002742	bta-miR-144	ENSBTAG00000002742	Common
bta-miR-144|ENSBTAG00000002768	bta-miR-144	ENSBTAG00000002768	Common
bta-miR-144|ENSBTAG00000002848	bta-miR-144	ENSBTAG00000002848	Common
bta-miR-144|ENSBTAG00000002918	bta-miR-144	ENSBTAG00000002918	Common
bta-miR-144|ENSBTAG00000002985	bta-miR-144	ENSBTAG00000002985	Common
bta-miR-144|ENSBTAG00000003084	bta-miR-144	ENSBTAG00000003084	Common
bta-miR-144|ENSBTAG00000003098	bta-miR-144	ENSBTAG00000003098	Common
bta-miR-144|ENSBTAG00000003397	bta-miR-144	ENSBTAG00000003397	Common
bta-miR-144|ENSBTAG00000003422	bta-miR-144	ENSBTAG00000003422	Common
bta-miR-144|ENSBTAG00000003455	bta-miR-144	ENSBTAG00000003455	Common
bta-miR-144|ENSBTAG00000003474	bta-miR-144	ENSBTAG00000003474	Common
bta-miR-144|ENSBTAG00000003547	bta-miR-144	ENSBTAG00000003547	Common
bta-miR-144|ENSBTAG00000003642	bta-miR-144	ENSBTAG00000003642	Common
bta-miR-144|ENSBTAG00000003650	bta-miR-144	ENSBTAG00000003650	Common
bta-miR-144|ENSBTAG00000003652	bta-miR-144	ENSBTAG00000003652	Common
bta-miR-144|ENSBTAG00000003712	bta-miR-144	ENSBTAG00000003712	Common
bta-miR-144|ENSBTAG00000003866	bta-miR-144	ENSBTAG00000003866	Common
bta-miR-144|ENSBTAG00000003897	bta-miR-144	ENSBTAG00000003897	Common
bta-miR-144|ENSBTAG00000003904	bta-miR-144	ENSBTAG00000003904	Common
bta-miR-144|ENSBTAG00000004021	bta-miR-144	ENSBTAG00000004021	Common
bta-miR-144|ENSBTAG00000004085	bta-miR-144	ENSBTAG00000004085	Common
bta-miR-144|ENSBTAG00000004161	bta-miR-144	ENSBTAG00000004161	Common
bta-miR-144|ENSBTAG00000004171	bta-miR-144	ENSBTAG00000004171	Common
bta-miR-144|ENSBTAG00000004310	bta-miR-144	ENSBTAG00000004310	Common
bta-miR-144|ENSBTAG00000004371	bta-miR-144	ENSBTAG00000004371	Common
bta-miR-144|ENSBTAG00000004558	bta-miR-144	ENSBTAG00000004558	Common
bta-miR-144|ENSBTAG00000004574	bta-miR-144	ENSBTAG00000004574	Common
bta-miR-144|ENSBTAG00000004832	bta-miR-144	ENSBTAG00000004832	Common
bta-miR-144|ENSBTAG00000004912	bta-miR-144	ENSBTAG00000004912	Common
bta-miR-144|ENSBTAG00000004948	bta-miR-144	ENSBTAG00000004948	Common
bta-miR-144|ENSBTAG00000005127	bta-miR-144	ENSBTAG00000005127	Common
bta-miR-144|ENSBTAG00000005158	bta-miR-144	ENSBTAG00000005158	Common
bta-miR-144|ENSBTAG00000005207	bta-miR-144	ENSBTAG00000005207	Common
bta-miR-144|ENSBTAG00000005260	bta-miR-144	ENSBTAG00000005260	Common
bta-miR-144|ENSBTAG00000005316	bta-miR-144	ENSBTAG00000005316	Common
bta-miR-144|ENSBTAG00000005664	bta-miR-144	ENSBTAG00000005664	Common
bta-miR-144|ENSBTAG00000005754	bta-miR-144	ENSBTAG00000005754	Common
bta-miR-144|ENSBTAG00000006033	bta-miR-144	ENSBTAG00000006033	Common
bta-miR-144|ENSBTAG00000006118	bta-miR-144	ENSBTAG00000006118	Common
bta-miR-144|ENSBTAG00000006140	bta-miR-144	ENSBTAG00000006140	Common
bta-miR-144|ENSBTAG00000006287	bta-miR-144	ENSBTAG00000006287	Common
bta-miR-144|ENSBTAG00000006296	bta-miR-144	ENSBTAG00000006296	Common
bta-miR-144|ENSBTAG00000006546	bta-miR-144	ENSBTAG00000006546	Common
bta-miR-144|ENSBTAG00000006714	bta-miR-144	ENSBTAG00000006714	Common
bta-miR-144|ENSBTAG00000006719	bta-miR-144	ENSBTAG00000006719	Common
bta-miR-144|ENSBTAG00000006721	bta-miR-144	ENSBTAG00000006721	Common
bta-miR-144|ENSBTAG00000006735	bta-miR-144	ENSBTAG00000006735	Common
bta-miR-144|ENSBTAG00000006801	bta-miR-144	ENSBTAG00000006801	Common
bta-miR-144|ENSBTAG00000006816	bta-miR-144	ENSBTAG00000006816	Common
bta-miR-144|ENSBTAG00000006886	bta-miR-144	ENSBTAG00000006886	Common
bta-miR-144|ENSBTAG00000006970	bta-miR-144	ENSBTAG00000006970	Common
bta-miR-144|ENSBTAG00000006984	bta-miR-144	ENSBTAG00000006984	Common
bta-miR-144|ENSBTAG00000007189	bta-miR-144	ENSBTAG00000007189	Common
bta-miR-144|ENSBTAG00000007270	bta-miR-144	ENSBTAG00000007270	Common
bta-miR-144|ENSBTAG00000007447	bta-miR-144	ENSBTAG00000007447	Common
bta-miR-144|ENSBTAG00000007449	bta-miR-144	ENSBTAG00000007449	Common
bta-miR-144|ENSBTAG00000007840	bta-miR-144	ENSBTAG00000007840	Common
bta-miR-144|ENSBTAG00000008054	bta-miR-144	ENSBTAG00000008054	Common
bta-miR-144|ENSBTAG00000008248	bta-miR-144	ENSBTAG00000008248	Common
bta-miR-144|ENSBTAG00000008341	bta-miR-144	ENSBTAG00000008341	Common
bta-miR-144|ENSBTAG00000008523	bta-miR-144	ENSBTAG00000008523	Common
bta-miR-144|ENSBTAG00000008664	bta-miR-144	ENSBTAG00000008664	Common
bta-miR-144|ENSBTAG00000008737	bta-miR-144	ENSBTAG00000008737	Common
bta-miR-144|ENSBTAG00000008880	bta-miR-144	ENSBTAG00000008880	Common
bta-miR-144|ENSBTAG00000008959	bta-miR-144	ENSBTAG00000008959	Common
bta-miR-144|ENSBTAG00000009103	bta-miR-144	ENSBTAG00000009103	Common
bta-miR-144|ENSBTAG00000009275	bta-miR-144	ENSBTAG00000009275	Common
bta-miR-144|ENSBTAG00000009383	bta-miR-144	ENSBTAG00000009383	Common
bta-miR-144|ENSBTAG00000009451	bta-miR-144	ENSBTAG00000009451	Common
bta-miR-144|ENSBTAG00000009541	bta-miR-144	ENSBTAG00000009541	Common
bta-miR-144|ENSBTAG00000009812	bta-miR-144	ENSBTAG00000009812	Common
bta-miR-144|ENSBTAG00000009889	bta-miR-144	ENSBTAG00000009889	Common
bta-miR-144|ENSBTAG00000009962	bta-miR-144	ENSBTAG00000009962	Common
bta-miR-144|ENSBTAG00000010109	bta-miR-144	ENSBTAG00000010109	Common
bta-miR-144|ENSBTAG00000010505	bta-miR-144	ENSBTAG00000010505	Common
bta-miR-144|ENSBTAG00000010564	bta-miR-144	ENSBTAG00000010564	Common
bta-miR-144|ENSBTAG00000010611	bta-miR-144	ENSBTAG00000010611	Common
bta-miR-144|ENSBTAG00000010613	bta-miR-144	ENSBTAG00000010613	Common
bta-miR-144|ENSBTAG00000010647	bta-miR-144	ENSBTAG00000010647	Common
bta-miR-144|ENSBTAG00000010701	bta-miR-144	ENSBTAG00000010701	Common
bta-miR-144|ENSBTAG00000010774	bta-miR-144	ENSBTAG00000010774	Common
bta-miR-144|ENSBTAG00000010792	bta-miR-144	ENSBTAG00000010792	Common
bta-miR-144|ENSBTAG00000010799	bta-miR-144	ENSBTAG00000010799	Common
bta-miR-144|ENSBTAG00000010850	bta-miR-144	ENSBTAG00000010850	Common
bta-miR-144|ENSBTAG00000010885	bta-miR-144	ENSBTAG00000010885	Common
bta-miR-144|ENSBTAG00000010990	bta-miR-144	ENSBTAG00000010990	Common
bta-miR-144|ENSBTAG00000011010	bta-miR-144	ENSBTAG00000011010	Common
bta-miR-144|ENSBTAG00000011019	bta-miR-144	ENSBTAG00000011019	Common
bta-miR-144|ENSBTAG00000011075	bta-miR-144	ENSBTAG00000011075	Common
bta-miR-144|ENSBTAG00000011198	bta-miR-144	ENSBTAG00000011198	Common
bta-miR-144|ENSBTAG00000011252	bta-miR-144	ENSBTAG00000011252	Common
bta-miR-144|ENSBTAG00000011344	bta-miR-144	ENSBTAG00000011344	Common
bta-miR-144|ENSBTAG00000011494	bta-miR-144	ENSBTAG00000011494	Common
bta-miR-144|ENSBTAG00000011528	bta-miR-144	ENSBTAG00000011528	Common
bta-miR-144|ENSBTAG00000011692	bta-miR-144	ENSBTAG00000011692	Common
bta-miR-144|ENSBTAG00000011779	bta-miR-144	ENSBTAG00000011779	Common
bta-miR-144|ENSBTAG00000012074	bta-miR-144	ENSBTAG00000012074	Common
bta-miR-144|ENSBTAG00000012081	bta-miR-144	ENSBTAG00000012081	Common
bta-miR-144|ENSBTAG00000012119	bta-miR-144	ENSBTAG00000012119	Common
bta-miR-144|ENSBTAG00000012142	bta-miR-144	ENSBTAG00000012142	Common
bta-miR-144|ENSBTAG00000012261	bta-miR-144	ENSBTAG00000012261	Common
bta-miR-144|ENSBTAG00000012353	bta-miR-144	ENSBTAG00000012353	Common
bta-miR-144|ENSBTAG00000012448	bta-miR-144	ENSBTAG00000012448	Common
bta-miR-144|ENSBTAG00000012450	bta-miR-144	ENSBTAG00000012450	Common
bta-miR-144|ENSBTAG00000012456	bta-miR-144	ENSBTAG00000012456	Common
bta-miR-144|ENSBTAG00000012586	bta-miR-144	ENSBTAG00000012586	Common
bta-miR-144|ENSBTAG00000012673	bta-miR-144	ENSBTAG00000012673	Common
bta-miR-144|ENSBTAG00000012860	bta-miR-144	ENSBTAG00000012860	Common
bta-miR-144|ENSBTAG00000012885	bta-miR-144	ENSBTAG00000012885	Common
bta-miR-144|ENSBTAG00000012938	bta-miR-144	ENSBTAG00000012938	Common
bta-miR-144|ENSBTAG00000012982	bta-miR-144	ENSBTAG00000012982	Common
bta-miR-144|ENSBTAG00000013072	bta-miR-144	ENSBTAG00000013072	Common
bta-miR-144|ENSBTAG00000013224	bta-miR-144	ENSBTAG00000013224	Common
bta-miR-144|ENSBTAG00000013309	bta-miR-144	ENSBTAG00000013309	Common
bta-miR-144|ENSBTAG00000014024	bta-miR-144	ENSBTAG00000014024	Common
bta-miR-144|ENSBTAG00000014057	bta-miR-144	ENSBTAG00000014057	Common
bta-miR-144|ENSBTAG00000014130	bta-miR-144	ENSBTAG00000014130	Common
bta-miR-144|ENSBTAG00000014175	bta-miR-144	ENSBTAG00000014175	Common
bta-miR-144|ENSBTAG00000014269	bta-miR-144	ENSBTAG00000014269	Common
bta-miR-144|ENSBTAG00000014451	bta-miR-144	ENSBTAG00000014451	Common
bta-miR-144|ENSBTAG00000014520	bta-miR-144	ENSBTAG00000014520	Common
bta-miR-144|ENSBTAG00000014766	bta-miR-144	ENSBTAG00000014766	Common
bta-miR-144|ENSBTAG00000014791	bta-miR-144	ENSBTAG00000014791	Common
bta-miR-144|ENSBTAG00000015069	bta-miR-144	ENSBTAG00000015069	Common
bta-miR-144|ENSBTAG00000015100	bta-miR-144	ENSBTAG00000015100	Common
bta-miR-144|ENSBTAG00000015193	bta-miR-144	ENSBTAG00000015193	Common
bta-miR-144|ENSBTAG00000015354	bta-miR-144	ENSBTAG00000015354	Common
bta-miR-144|ENSBTAG00000015728	bta-miR-144	ENSBTAG00000015728	Common
bta-miR-144|ENSBTAG00000015751	bta-miR-144	ENSBTAG00000015751	Common
bta-miR-144|ENSBTAG00000015780	bta-miR-144	ENSBTAG00000015780	Common
bta-miR-144|ENSBTAG00000016007	bta-miR-144	ENSBTAG00000016007	Common
bta-miR-144|ENSBTAG00000016122	bta-miR-144	ENSBTAG00000016122	Common
bta-miR-144|ENSBTAG00000016282	bta-miR-144	ENSBTAG00000016282	Common
bta-miR-144|ENSBTAG00000016309	bta-miR-144	ENSBTAG00000016309	Common
bta-miR-144|ENSBTAG00000016369	bta-miR-144	ENSBTAG00000016369	Common
bta-miR-144|ENSBTAG00000016622	bta-miR-144	ENSBTAG00000016622	Common
bta-miR-144|ENSBTAG00000016730	bta-miR-144	ENSBTAG00000016730	Common
bta-miR-144|ENSBTAG00000016744	bta-miR-144	ENSBTAG00000016744	Common
bta-miR-144|ENSBTAG00000016975	bta-miR-144	ENSBTAG00000016975	Common
bta-miR-144|ENSBTAG00000017077	bta-miR-144	ENSBTAG00000017077	Common
bta-miR-144|ENSBTAG00000017133	bta-miR-144	ENSBTAG00000017133	Common
bta-miR-144|ENSBTAG00000017165	bta-miR-144	ENSBTAG00000017165	Common
bta-miR-144|ENSBTAG00000017395	bta-miR-144	ENSBTAG00000017395	Common
bta-miR-144|ENSBTAG00000018050	bta-miR-144	ENSBTAG00000018050	Common
bta-miR-144|ENSBTAG00000018114	bta-miR-144	ENSBTAG00000018114	Common
bta-miR-144|ENSBTAG00000018280	bta-miR-144	ENSBTAG00000018280	Common
bta-miR-144|ENSBTAG00000018299	bta-miR-144	ENSBTAG00000018299	Common
bta-miR-144|ENSBTAG00000018562	bta-miR-144	ENSBTAG00000018562	Common
bta-miR-144|ENSBTAG00000018704	bta-miR-144	ENSBTAG00000018704	Common
bta-miR-144|ENSBTAG00000018715	bta-miR-144	ENSBTAG00000018715	Common
bta-miR-144|ENSBTAG00000019071	bta-miR-144	ENSBTAG00000019071	Common
bta-miR-144|ENSBTAG00000019115	bta-miR-144	ENSBTAG00000019115	Common
bta-miR-144|ENSBTAG00000019220	bta-miR-144	ENSBTAG00000019220	Common
bta-miR-144|ENSBTAG00000019434	bta-miR-144	ENSBTAG00000019434	Common
bta-miR-144|ENSBTAG00000019470	bta-miR-144	ENSBTAG00000019470	Common
bta-miR-144|ENSBTAG00000019684	bta-miR-144	ENSBTAG00000019684	Common
bta-miR-144|ENSBTAG00000019794	bta-miR-144	ENSBTAG00000019794	Common
bta-miR-144|ENSBTAG00000019838	bta-miR-144	ENSBTAG00000019838	Common
bta-miR-144|ENSBTAG00000019848	bta-miR-144	ENSBTAG00000019848	Common
bta-miR-144|ENSBTAG00000020023	bta-miR-144	ENSBTAG00000020023	Common
bta-miR-144|ENSBTAG00000020026	bta-miR-144	ENSBTAG00000020026	Common
bta-miR-144|ENSBTAG00000020035	bta-miR-144	ENSBTAG00000020035	Common
bta-miR-144|ENSBTAG00000020154	bta-miR-144	ENSBTAG00000020154	Common
bta-miR-144|ENSBTAG00000020227	bta-miR-144	ENSBTAG00000020227	Common
bta-miR-144|ENSBTAG00000020270	bta-miR-144	ENSBTAG00000020270	Common
bta-miR-144|ENSBTAG00000020632	bta-miR-144	ENSBTAG00000020632	Common
bta-miR-144|ENSBTAG00000020796	bta-miR-144	ENSBTAG00000020796	Common
bta-miR-144|ENSBTAG00000020865	bta-miR-144	ENSBTAG00000020865	Common
bta-miR-144|ENSBTAG00000020936	bta-miR-144	ENSBTAG00000020936	Common
bta-miR-144|ENSBTAG00000020937	bta-miR-144	ENSBTAG00000020937	Common
bta-miR-144|ENSBTAG00000021416	bta-miR-144	ENSBTAG00000021416	Common
bta-miR-144|ENSBTAG00000021583	bta-miR-144	ENSBTAG00000021583	Common
bta-miR-144|ENSBTAG00000021678	bta-miR-144	ENSBTAG00000021678	Common
bta-miR-144|ENSBTAG00000021686	bta-miR-144	ENSBTAG00000021686	Common
bta-miR-144|ENSBTAG00000021945	bta-miR-144	ENSBTAG00000021945	Common
bta-miR-144|ENSBTAG00000021960	bta-miR-144	ENSBTAG00000021960	Common
bta-miR-144|ENSBTAG00000021969	bta-miR-144	ENSBTAG00000021969	Common
bta-miR-144|ENSBTAG00000023416	bta-miR-144	ENSBTAG00000023416	Common
bta-miR-144|ENSBTAG00000025853	bta-miR-144	ENSBTAG00000025853	Common
bta-miR-144|ENSBTAG00000026586	bta-miR-144	ENSBTAG00000026586	Common
bta-miR-144|ENSBTAG00000027326	bta-miR-144	ENSBTAG00000027326	Common
bta-miR-144|ENSBTAG00000030225	bta-miR-144	ENSBTAG00000030225	Common
bta-miR-144|ENSBTAG00000030305	bta-miR-144	ENSBTAG00000030305	Common
bta-miR-144|ENSBTAG00000030646	bta-miR-144	ENSBTAG00000030646	Common
bta-miR-144|ENSBTAG00000032518	bta-miR-144	ENSBTAG00000032518	Common
bta-miR-144|ENSBTAG00000032848	bta-miR-144	ENSBTAG00000032848	Common
bta-miR-144|ENSBTAG00000033248	bta-miR-144	ENSBTAG00000033248	Common
bta-miR-144|ENSBTAG00000033351	bta-miR-144	ENSBTAG00000033351	Common
bta-miR-144|ENSBTAG00000033460	bta-miR-144	ENSBTAG00000033460	Common
bta-miR-144|ENSBTAG00000033679	bta-miR-144	ENSBTAG00000033679	Common
bta-miR-144|ENSBTAG00000037972	bta-miR-144	ENSBTAG00000037972	Common
bta-miR-144|ENSBTAG00000038186	bta-miR-144	ENSBTAG00000038186	Common
bta-miR-144|ENSBTAG00000038195	bta-miR-144	ENSBTAG00000038195	Common
bta-miR-144|ENSBTAG00000038477	bta-miR-144	ENSBTAG00000038477	Common
bta-miR-144|ENSBTAG00000038495	bta-miR-144	ENSBTAG00000038495	Common
bta-miR-144|ENSBTAG00000038869	bta-miR-144	ENSBTAG00000038869	Common
bta-miR-144|ENSBTAG00000039162	bta-miR-144	ENSBTAG00000039162	Common
bta-miR-144|ENSBTAG00000039462	bta-miR-144	ENSBTAG00000039462	Common
bta-miR-144|ENSBTAG00000039635	bta-miR-144	ENSBTAG00000039635	Common
bta-miR-144|ENSBTAG00000039684	bta-miR-144	ENSBTAG00000039684	Common
bta-miR-144|ENSBTAG00000040368	bta-miR-144	ENSBTAG00000040368	Common
bta-miR-144|ENSBTAG00000044175	bta-miR-144	ENSBTAG00000044175	Common
bta-miR-144|ENSBTAG00000045744	bta-miR-144	ENSBTAG00000045744	Common
bta-miR-144|ENSBTAG00000045794	bta-miR-144	ENSBTAG00000045794	Common
bta-miR-144|ENSBTAG00000045828	bta-miR-144	ENSBTAG00000045828	Common
bta-miR-144|ENSBTAG00000046609	bta-miR-144	ENSBTAG00000046609	Common
bta-miR-144|ENSBTAG00000047314	bta-miR-144	ENSBTAG00000047314	Common
bta-miR-144|ENSBTAG00000047586	bta-miR-144	ENSBTAG00000047586	Common
bta-miR-146a|ENSBTAG00000000111	bta-miR-146a	ENSBTAG00000000111	Common
bta-miR-146a|ENSBTAG00000000619	bta-miR-146a	ENSBTAG00000000619	Common
bta-miR-146a|ENSBTAG00000000831	bta-miR-146a	ENSBTAG00000000831	Common
bta-miR-146a|ENSBTAG00000001457	bta-miR-146a	ENSBTAG00000001457	Common
bta-miR-146a|ENSBTAG00000001562	bta-miR-146a	ENSBTAG00000001562	Common
bta-miR-146a|ENSBTAG00000002985	bta-miR-146a	ENSBTAG00000002985	Common
bta-miR-146a|ENSBTAG00000003358	bta-miR-146a	ENSBTAG00000003358	Common
bta-miR-146a|ENSBTAG00000003490	bta-miR-146a	ENSBTAG00000003490	Common
bta-miR-146a|ENSBTAG00000003758	bta-miR-146a	ENSBTAG00000003758	Common
bta-miR-146a|ENSBTAG00000003894	bta-miR-146a	ENSBTAG00000003894	Common
bta-miR-146a|ENSBTAG00000004344	bta-miR-146a	ENSBTAG00000004344	Common
bta-miR-146a|ENSBTAG00000004499	bta-miR-146a	ENSBTAG00000004499	Common
bta-miR-146a|ENSBTAG00000004999	bta-miR-146a	ENSBTAG00000004999	Common
bta-miR-146a|ENSBTAG00000006287	bta-miR-146a	ENSBTAG00000006287	Common
bta-miR-146a|ENSBTAG00000006349	bta-miR-146a	ENSBTAG00000006349	Common
bta-miR-146a|ENSBTAG00000006984	bta-miR-146a	ENSBTAG00000006984	Common
bta-miR-146a|ENSBTAG00000007213	bta-miR-146a	ENSBTAG00000007213	Common
bta-miR-146a|ENSBTAG00000007588	bta-miR-146a	ENSBTAG00000007588	Common
bta-miR-146a|ENSBTAG00000007695	bta-miR-146a	ENSBTAG00000007695	Common
bta-miR-146a|ENSBTAG00000009585	bta-miR-146a	ENSBTAG00000009585	Common
bta-miR-146a|ENSBTAG00000011022	bta-miR-146a	ENSBTAG00000011022	Common
bta-miR-146a|ENSBTAG00000011990	bta-miR-146a	ENSBTAG00000011990	Common
bta-miR-146a|ENSBTAG00000012353	bta-miR-146a	ENSBTAG00000012353	Common
bta-miR-146a|ENSBTAG00000012771	bta-miR-146a	ENSBTAG00000012771	Common
bta-miR-146a|ENSBTAG00000014229	bta-miR-146a	ENSBTAG00000014229	Common
bta-miR-146a|ENSBTAG00000014420	bta-miR-146a	ENSBTAG00000014420	Common
bta-miR-146a|ENSBTAG00000016819	bta-miR-146a	ENSBTAG00000016819	Common
bta-miR-146a|ENSBTAG00000017443	bta-miR-146a	ENSBTAG00000017443	Common
bta-miR-146a|ENSBTAG00000017866	bta-miR-146a	ENSBTAG00000017866	Common
bta-miR-146a|ENSBTAG00000018007	bta-miR-146a	ENSBTAG00000018007	Common
bta-miR-146a|ENSBTAG00000019700	bta-miR-146a	ENSBTAG00000019700	Common
bta-miR-146a|ENSBTAG00000019798	bta-miR-146a	ENSBTAG00000019798	Common
bta-miR-146a|ENSBTAG00000020418	bta-miR-146a	ENSBTAG00000020418	Common
bta-miR-146a|ENSBTAG00000021392	bta-miR-146a	ENSBTAG00000021392	Common
bta-miR-146a|ENSBTAG00000021456	bta-miR-146a	ENSBTAG00000021456	Common
bta-miR-146a|ENSBTAG00000021697	bta-miR-146a	ENSBTAG00000021697	Common
bta-miR-146a|ENSBTAG00000023198	bta-miR-146a	ENSBTAG00000023198	Common
bta-miR-146a|ENSBTAG00000023416	bta-miR-146a	ENSBTAG00000023416	Common
bta-miR-146a|ENSBTAG00000027126	bta-miR-146a	ENSBTAG00000027126	Common
bta-miR-146a|ENSBTAG00000030977	bta-miR-146a	ENSBTAG00000030977	Common
bta-miR-146a|ENSBTAG00000032021	bta-miR-146a	ENSBTAG00000032021	Common
bta-miR-146a|ENSBTAG00000032183	bta-miR-146a	ENSBTAG00000032183	Common
bta-miR-146a|ENSBTAG00000034192	bta-miR-146a	ENSBTAG00000034192	Common
bta-miR-146a|ENSBTAG00000039163	bta-miR-146a	ENSBTAG00000039163	Common
bta-miR-146a|ENSBTAG00000046609	bta-miR-146a	ENSBTAG00000046609	Common
bta-miR-146a|ENSBTAG00000046797	bta-miR-146a	ENSBTAG00000046797	Common
bta-miR-146b|ENSBTAG00000000831	bta-miR-146b	ENSBTAG00000000831	Common
bta-miR-146b|ENSBTAG00000001457	bta-miR-146b	ENSBTAG00000001457	Common
bta-miR-146b|ENSBTAG00000001562	bta-miR-146b	ENSBTAG00000001562	Common
bta-miR-146b|ENSBTAG00000002985	bta-miR-146b	ENSBTAG00000002985	Common
bta-miR-146b|ENSBTAG00000003358	bta-miR-146b	ENSBTAG00000003358	Common
bta-miR-146b|ENSBTAG00000003490	bta-miR-146b	ENSBTAG00000003490	Common
bta-miR-146b|ENSBTAG00000003758	bta-miR-146b	ENSBTAG00000003758	Common
bta-miR-146b|ENSBTAG00000003894	bta-miR-146b	ENSBTAG00000003894	Common
bta-miR-146b|ENSBTAG00000004344	bta-miR-146b	ENSBTAG00000004344	Common
bta-miR-146b|ENSBTAG00000004777	bta-miR-146b	ENSBTAG00000004777	Common
bta-miR-146b|ENSBTAG00000006287	bta-miR-146b	ENSBTAG00000006287	Common
bta-miR-146b|ENSBTAG00000006349	bta-miR-146b	ENSBTAG00000006349	Common
bta-miR-146b|ENSBTAG00000006984	bta-miR-146b	ENSBTAG00000006984	Common
bta-miR-146b|ENSBTAG00000007213	bta-miR-146b	ENSBTAG00000007213	Common
bta-miR-146b|ENSBTAG00000007315	bta-miR-146b	ENSBTAG00000007315	Common
bta-miR-146b|ENSBTAG00000007498	bta-miR-146b	ENSBTAG00000007498	Common
bta-miR-146b|ENSBTAG00000007588	bta-miR-146b	ENSBTAG00000007588	Common
bta-miR-146b|ENSBTAG00000007695	bta-miR-146b	ENSBTAG00000007695	Common
bta-miR-146b|ENSBTAG00000009585	bta-miR-146b	ENSBTAG00000009585	Common
bta-miR-146b|ENSBTAG00000011022	bta-miR-146b	ENSBTAG00000011022	Common
bta-miR-146b|ENSBTAG00000011990	bta-miR-146b	ENSBTAG00000011990	Common
bta-miR-146b|ENSBTAG00000012353	bta-miR-146b	ENSBTAG00000012353	Common
bta-miR-146b|ENSBTAG00000012771	bta-miR-146b	ENSBTAG00000012771	Common
bta-miR-146b|ENSBTAG00000012918	bta-miR-146b	ENSBTAG00000012918	Common
bta-miR-146b|ENSBTAG00000014229	bta-miR-146b	ENSBTAG00000014229	Common
bta-miR-146b|ENSBTAG00000014420	bta-miR-146b	ENSBTAG00000014420	Common
bta-miR-146b|ENSBTAG00000016819	bta-miR-146b	ENSBTAG00000016819	Common
bta-miR-146b|ENSBTAG00000017443	bta-miR-146b	ENSBTAG00000017443	Common
bta-miR-146b|ENSBTAG00000017866	bta-miR-146b	ENSBTAG00000017866	Common
bta-miR-146b|ENSBTAG00000018007	bta-miR-146b	ENSBTAG00000018007	Common
bta-miR-146b|ENSBTAG00000019700	bta-miR-146b	ENSBTAG00000019700	Common
bta-miR-146b|ENSBTAG00000019798	bta-miR-146b	ENSBTAG00000019798	Common
bta-miR-146b|ENSBTAG00000020418	bta-miR-146b	ENSBTAG00000020418	Common
bta-miR-146b|ENSBTAG00000021392	bta-miR-146b	ENSBTAG00000021392	Common
bta-miR-146b|ENSBTAG00000021456	bta-miR-146b	ENSBTAG00000021456	Common
bta-miR-146b|ENSBTAG00000021697	bta-miR-146b	ENSBTAG00000021697	Common
bta-miR-146b|ENSBTAG00000023198	bta-miR-146b	ENSBTAG00000023198	Common
bta-miR-146b|ENSBTAG00000023416	bta-miR-146b	ENSBTAG00000023416	Common
bta-miR-146b|ENSBTAG00000027126	bta-miR-146b	ENSBTAG00000027126	Common
bta-miR-146b|ENSBTAG00000030977	bta-miR-146b	ENSBTAG00000030977	Common
bta-miR-146b|ENSBTAG00000032021	bta-miR-146b	ENSBTAG00000032021	Common
bta-miR-146b|ENSBTAG00000032183	bta-miR-146b	ENSBTAG00000032183	Common
bta-miR-146b|ENSBTAG00000034192	bta-miR-146b	ENSBTAG00000034192	Common
bta-miR-146b|ENSBTAG00000039163	bta-miR-146b	ENSBTAG00000039163	Common
bta-miR-146b|ENSBTAG00000046609	bta-miR-146b	ENSBTAG00000046609	Common
bta-miR-146b|ENSBTAG00000046797	bta-miR-146b	ENSBTAG00000046797	Common
bta-miR-146b|ENSBTAG00000047766	bta-miR-146b	ENSBTAG00000047766	Common
bta-miR-150|ENSBTAG00000001333	bta-miR-150	ENSBTAG00000001333	Common
bta-miR-150|ENSBTAG00000001497	bta-miR-150	ENSBTAG00000001497	Common
bta-miR-150|ENSBTAG00000001610	bta-miR-150	ENSBTAG00000001610	Common
bta-miR-150|ENSBTAG00000001645	bta-miR-150	ENSBTAG00000001645	Common
bta-miR-150|ENSBTAG00000002452	bta-miR-150	ENSBTAG00000002452	Common
bta-miR-150|ENSBTAG00000005278	bta-miR-150	ENSBTAG00000005278	Common
bta-miR-150|ENSBTAG00000005816	bta-miR-150	ENSBTAG00000005816	Common
bta-miR-150|ENSBTAG00000006118	bta-miR-150	ENSBTAG00000006118	Common
bta-miR-150|ENSBTAG00000006287	bta-miR-150	ENSBTAG00000006287	Common
bta-miR-150|ENSBTAG00000008191	bta-miR-150	ENSBTAG00000008191	Common
bta-miR-150|ENSBTAG00000008523	bta-miR-150	ENSBTAG00000008523	Common
bta-miR-150|ENSBTAG00000010490	bta-miR-150	ENSBTAG00000010490	Common
bta-miR-150|ENSBTAG00000011912	bta-miR-150	ENSBTAG00000011912	Common
bta-miR-150|ENSBTAG00000012074	bta-miR-150	ENSBTAG00000012074	Common
bta-miR-150|ENSBTAG00000013226	bta-miR-150	ENSBTAG00000013226	Common
bta-miR-150|ENSBTAG00000014237	bta-miR-150	ENSBTAG00000014237	Common
bta-miR-150|ENSBTAG00000014269	bta-miR-150	ENSBTAG00000014269	Common
bta-miR-150|ENSBTAG00000014314	bta-miR-150	ENSBTAG00000014314	Common
bta-miR-150|ENSBTAG00000015751	bta-miR-150	ENSBTAG00000015751	Common
bta-miR-150|ENSBTAG00000016309	bta-miR-150	ENSBTAG00000016309	Common
bta-miR-150|ENSBTAG00000016766	bta-miR-150	ENSBTAG00000016766	Common
bta-miR-150|ENSBTAG00000019986	bta-miR-150	ENSBTAG00000019986	Common
bta-miR-150|ENSBTAG00000021962	bta-miR-150	ENSBTAG00000021962	Common
bta-miR-150|ENSBTAG00000030977	bta-miR-150	ENSBTAG00000030977	Common
bta-miR-150|ENSBTAG00000046548	bta-miR-150	ENSBTAG00000046548	Common
bta-miR-152|ENSBTAG00000000619	bta-miR-152	ENSBTAG00000000619	Common
bta-miR-152|ENSBTAG00000001592	bta-miR-152	ENSBTAG00000001592	Common
bta-miR-152|ENSBTAG00000001992	bta-miR-152	ENSBTAG00000001992	Common
bta-miR-152|ENSBTAG00000002126	bta-miR-152	ENSBTAG00000002126	Common
bta-miR-152|ENSBTAG00000003525	bta-miR-152	ENSBTAG00000003525	Common
bta-miR-152|ENSBTAG00000004999	bta-miR-152	ENSBTAG00000004999	Common
bta-miR-152|ENSBTAG00000005718	bta-miR-152	ENSBTAG00000005718	Common
bta-miR-152|ENSBTAG00000006538	bta-miR-152	ENSBTAG00000006538	Common
bta-miR-152|ENSBTAG00000006989	bta-miR-152	ENSBTAG00000006989	Common
bta-miR-152|ENSBTAG00000008579	bta-miR-152	ENSBTAG00000008579	Common
bta-miR-152|ENSBTAG00000009198	bta-miR-152	ENSBTAG00000009198	Common
bta-miR-152|ENSBTAG00000009914	bta-miR-152	ENSBTAG00000009914	Common
bta-miR-152|ENSBTAG00000010336	bta-miR-152	ENSBTAG00000010336	Common
bta-miR-152|ENSBTAG00000011022	bta-miR-152	ENSBTAG00000011022	Common
bta-miR-152|ENSBTAG00000011481	bta-miR-152	ENSBTAG00000011481	Common
bta-miR-152|ENSBTAG00000013155	bta-miR-152	ENSBTAG00000013155	Common
bta-miR-152|ENSBTAG00000013436	bta-miR-152	ENSBTAG00000013436	Common
bta-miR-152|ENSBTAG00000013848	bta-miR-152	ENSBTAG00000013848	Common
bta-miR-152|ENSBTAG00000014237	bta-miR-152	ENSBTAG00000014237	Common
bta-miR-152|ENSBTAG00000014794	bta-miR-152	ENSBTAG00000014794	Common
bta-miR-152|ENSBTAG00000015251	bta-miR-152	ENSBTAG00000015251	Common
bta-miR-152|ENSBTAG00000016622	bta-miR-152	ENSBTAG00000016622	Common
bta-miR-152|ENSBTAG00000017024	bta-miR-152	ENSBTAG00000017024	Common
bta-miR-152|ENSBTAG00000018321	bta-miR-152	ENSBTAG00000018321	Common
bta-miR-152|ENSBTAG00000019986	bta-miR-152	ENSBTAG00000019986	Common
bta-miR-152|ENSBTAG00000021697	bta-miR-152	ENSBTAG00000021697	Common
bta-miR-152|ENSBTAG00000034192	bta-miR-152	ENSBTAG00000034192	Common
bta-miR-16a|ENSBTAG00000000204	bta-miR-16a	ENSBTAG00000000204	Common
bta-miR-16a|ENSBTAG00000001000	bta-miR-16a	ENSBTAG00000001000	Common
bta-miR-16a|ENSBTAG00000001659	bta-miR-16a	ENSBTAG00000001659	Common
bta-miR-16a|ENSBTAG00000002985	bta-miR-16a	ENSBTAG00000002985	Common
bta-miR-16a|ENSBTAG00000003015	bta-miR-16a	ENSBTAG00000003015	Common
bta-miR-16a|ENSBTAG00000003084	bta-miR-16a	ENSBTAG00000003084	Common
bta-miR-16a|ENSBTAG00000003242	bta-miR-16a	ENSBTAG00000003242	Common
bta-miR-16a|ENSBTAG00000003525	bta-miR-16a	ENSBTAG00000003525	Common
bta-miR-16a|ENSBTAG00000003570	bta-miR-16a	ENSBTAG00000003570	Common
bta-miR-16a|ENSBTAG00000004286	bta-miR-16a	ENSBTAG00000004286	Common
bta-miR-16a|ENSBTAG00000004499	bta-miR-16a	ENSBTAG00000004499	Common
bta-miR-16a|ENSBTAG00000005269	bta-miR-16a	ENSBTAG00000005269	Common
bta-miR-16a|ENSBTAG00000005718	bta-miR-16a	ENSBTAG00000005718	Common
bta-miR-16a|ENSBTAG00000005957	bta-miR-16a	ENSBTAG00000005957	Common
bta-miR-16a|ENSBTAG00000006287	bta-miR-16a	ENSBTAG00000006287	Common
bta-miR-16a|ENSBTAG00000006689	bta-miR-16a	ENSBTAG00000006689	Common
bta-miR-16a|ENSBTAG00000006707	bta-miR-16a	ENSBTAG00000006707	Common
bta-miR-16a|ENSBTAG00000007192	bta-miR-16a	ENSBTAG00000007192	Common
bta-miR-16a|ENSBTAG00000007732	bta-miR-16a	ENSBTAG00000007732	Common
bta-miR-16a|ENSBTAG00000008004	bta-miR-16a	ENSBTAG00000008004	Common
bta-miR-16a|ENSBTAG00000008054	bta-miR-16a	ENSBTAG00000008054	Common
bta-miR-16a|ENSBTAG00000009732	bta-miR-16a	ENSBTAG00000009732	Common
bta-miR-16a|ENSBTAG00000010505	bta-miR-16a	ENSBTAG00000010505	Common
bta-miR-16a|ENSBTAG00000010737	bta-miR-16a	ENSBTAG00000010737	Common
bta-miR-16a|ENSBTAG00000011022	bta-miR-16a	ENSBTAG00000011022	Common
bta-miR-16a|ENSBTAG00000011613	bta-miR-16a	ENSBTAG00000011613	Common
bta-miR-16a|ENSBTAG00000011953	bta-miR-16a	ENSBTAG00000011953	Common
bta-miR-16a|ENSBTAG00000012074	bta-miR-16a	ENSBTAG00000012074	Common
bta-miR-16a|ENSBTAG00000012771	bta-miR-16a	ENSBTAG00000012771	Common
bta-miR-16a|ENSBTAG00000013436	bta-miR-16a	ENSBTAG00000013436	Common
bta-miR-16a|ENSBTAG00000016128	bta-miR-16a	ENSBTAG00000016128	Common
bta-miR-16a|ENSBTAG00000016309	bta-miR-16a	ENSBTAG00000016309	Common
bta-miR-16a|ENSBTAG00000016622	bta-miR-16a	ENSBTAG00000016622	Common
bta-miR-16a|ENSBTAG00000016772	bta-miR-16a	ENSBTAG00000016772	Common
bta-miR-16a|ENSBTAG00000016891	bta-miR-16a	ENSBTAG00000016891	Common
bta-miR-16a|ENSBTAG00000018562	bta-miR-16a	ENSBTAG00000018562	Common
bta-miR-16a|ENSBTAG00000018936	bta-miR-16a	ENSBTAG00000018936	Common
bta-miR-16a|ENSBTAG00000019029	bta-miR-16a	ENSBTAG00000019029	Common
bta-miR-16a|ENSBTAG00000019520	bta-miR-16a	ENSBTAG00000019520	Common
bta-miR-16a|ENSBTAG00000024849	bta-miR-16a	ENSBTAG00000024849	Common
bta-miR-16a|ENSBTAG00000033331	bta-miR-16a	ENSBTAG00000033331	Common
bta-miR-16a|ENSBTAG00000034952	bta-miR-16a	ENSBTAG00000034952	Common
bta-miR-16a|ENSBTAG00000038085	bta-miR-16a	ENSBTAG00000038085	Common
bta-miR-16a|ENSBTAG00000046609	bta-miR-16a	ENSBTAG00000046609	Common
bta-miR-16a|ENSBTAG00000047760	bta-miR-16a	ENSBTAG00000047760	Common
bta-miR-185|ENSBTAG00000000056	bta-miR-185	ENSBTAG00000000056	Common
bta-miR-185|ENSBTAG00000000204	bta-miR-185	ENSBTAG00000000204	Common
bta-miR-185|ENSBTAG00000000484	bta-miR-185	ENSBTAG00000000484	Common
bta-miR-185|ENSBTAG00000000831	bta-miR-185	ENSBTAG00000000831	Common
bta-miR-185|ENSBTAG00000001497	bta-miR-185	ENSBTAG00000001497	Common
bta-miR-185|ENSBTAG00000001562	bta-miR-185	ENSBTAG00000001562	Common
bta-miR-185|ENSBTAG00000001592	bta-miR-185	ENSBTAG00000001592	Common
bta-miR-185|ENSBTAG00000002769	bta-miR-185	ENSBTAG00000002769	Common
bta-miR-185|ENSBTAG00000002816	bta-miR-185	ENSBTAG00000002816	Common
bta-miR-185|ENSBTAG00000003015	bta-miR-185	ENSBTAG00000003015	Common
bta-miR-185|ENSBTAG00000003242	bta-miR-185	ENSBTAG00000003242	Common
bta-miR-185|ENSBTAG00000003525	bta-miR-185	ENSBTAG00000003525	Common
bta-miR-185|ENSBTAG00000004791	bta-miR-185	ENSBTAG00000004791	Common
bta-miR-185|ENSBTAG00000005105	bta-miR-185	ENSBTAG00000005105	Common
bta-miR-185|ENSBTAG00000005260	bta-miR-185	ENSBTAG00000005260	Common
bta-miR-185|ENSBTAG00000005278	bta-miR-185	ENSBTAG00000005278	Common
bta-miR-185|ENSBTAG00000005730	bta-miR-185	ENSBTAG00000005730	Common
bta-miR-185|ENSBTAG00000006689	bta-miR-185	ENSBTAG00000006689	Common
bta-miR-185|ENSBTAG00000006884	bta-miR-185	ENSBTAG00000006884	Common
bta-miR-185|ENSBTAG00000006984	bta-miR-185	ENSBTAG00000006984	Common
bta-miR-185|ENSBTAG00000007773	bta-miR-185	ENSBTAG00000007773	Common
bta-miR-185|ENSBTAG00000008129	bta-miR-185	ENSBTAG00000008129	Common
bta-miR-185|ENSBTAG00000008191	bta-miR-185	ENSBTAG00000008191	Common
bta-miR-185|ENSBTAG00000008465	bta-miR-185	ENSBTAG00000008465	Common
bta-miR-185|ENSBTAG00000008654	bta-miR-185	ENSBTAG00000008654	Common
bta-miR-185|ENSBTAG00000009213	bta-miR-185	ENSBTAG00000009213	Common
bta-miR-185|ENSBTAG00000009736	bta-miR-185	ENSBTAG00000009736	Common
bta-miR-185|ENSBTAG00000010622	bta-miR-185	ENSBTAG00000010622	Common
bta-miR-185|ENSBTAG00000010904	bta-miR-185	ENSBTAG00000010904	Common
bta-miR-185|ENSBTAG00000010932	bta-miR-185	ENSBTAG00000010932	Common
bta-miR-185|ENSBTAG00000010990	bta-miR-185	ENSBTAG00000010990	Common
bta-miR-185|ENSBTAG00000011433	bta-miR-185	ENSBTAG00000011433	Common
bta-miR-185|ENSBTAG00000011613	bta-miR-185	ENSBTAG00000011613	Common
bta-miR-185|ENSBTAG00000011912	bta-miR-185	ENSBTAG00000011912	Common
bta-miR-185|ENSBTAG00000012234	bta-miR-185	ENSBTAG00000012234	Common
bta-miR-185|ENSBTAG00000012262	bta-miR-185	ENSBTAG00000012262	Common
bta-miR-185|ENSBTAG00000012780	bta-miR-185	ENSBTAG00000012780	Common
bta-miR-185|ENSBTAG00000012838	bta-miR-185	ENSBTAG00000012838	Common
bta-miR-185|ENSBTAG00000013926	bta-miR-185	ENSBTAG00000013926	Common
bta-miR-185|ENSBTAG00000014269	bta-miR-185	ENSBTAG00000014269	Common
bta-miR-185|ENSBTAG00000014314	bta-miR-185	ENSBTAG00000014314	Common
bta-miR-185|ENSBTAG00000015307	bta-miR-185	ENSBTAG00000015307	Common
bta-miR-185|ENSBTAG00000015354	bta-miR-185	ENSBTAG00000015354	Common
bta-miR-185|ENSBTAG00000016819	bta-miR-185	ENSBTAG00000016819	Common
bta-miR-185|ENSBTAG00000017249	bta-miR-185	ENSBTAG00000017249	Common
bta-miR-185|ENSBTAG00000018007	bta-miR-185	ENSBTAG00000018007	Common
bta-miR-185|ENSBTAG00000018513	bta-miR-185	ENSBTAG00000018513	Common
bta-miR-185|ENSBTAG00000018562	bta-miR-185	ENSBTAG00000018562	Common
bta-miR-185|ENSBTAG00000018936	bta-miR-185	ENSBTAG00000018936	Common
bta-miR-185|ENSBTAG00000018999	bta-miR-185	ENSBTAG00000018999	Common
bta-miR-185|ENSBTAG00000019011	bta-miR-185	ENSBTAG00000019011	Common
bta-miR-185|ENSBTAG00000019029	bta-miR-185	ENSBTAG00000019029	Common
bta-miR-185|ENSBTAG00000019218	bta-miR-185	ENSBTAG00000019218	Common
bta-miR-185|ENSBTAG00000019565	bta-miR-185	ENSBTAG00000019565	Common
bta-miR-185|ENSBTAG00000019798	bta-miR-185	ENSBTAG00000019798	Common
bta-miR-185|ENSBTAG00000019986	bta-miR-185	ENSBTAG00000019986	Common
bta-miR-185|ENSBTAG00000020327	bta-miR-185	ENSBTAG00000020327	Common
bta-miR-185|ENSBTAG00000020810	bta-miR-185	ENSBTAG00000020810	Common
bta-miR-185|ENSBTAG00000021082	bta-miR-185	ENSBTAG00000021082	Common
bta-miR-185|ENSBTAG00000021115	bta-miR-185	ENSBTAG00000021115	Common
bta-miR-185|ENSBTAG00000021283	bta-miR-185	ENSBTAG00000021283	Common
bta-miR-185|ENSBTAG00000021392	bta-miR-185	ENSBTAG00000021392	Common
bta-miR-185|ENSBTAG00000021697	bta-miR-185	ENSBTAG00000021697	Common
bta-miR-185|ENSBTAG00000023416	bta-miR-185	ENSBTAG00000023416	Common
bta-miR-185|ENSBTAG00000026111	bta-miR-185	ENSBTAG00000026111	Common
bta-miR-185|ENSBTAG00000027159	bta-miR-185	ENSBTAG00000027159	Common
bta-miR-185|ENSBTAG00000027775	bta-miR-185	ENSBTAG00000027775	Common
bta-miR-185|ENSBTAG00000030690	bta-miR-185	ENSBTAG00000030690	Common
bta-miR-185|ENSBTAG00000030977	bta-miR-185	ENSBTAG00000030977	Common
bta-miR-185|ENSBTAG00000031871	bta-miR-185	ENSBTAG00000031871	Common
bta-miR-185|ENSBTAG00000033331	bta-miR-185	ENSBTAG00000033331	Common
bta-miR-185|ENSBTAG00000038195	bta-miR-185	ENSBTAG00000038195	Common
bta-miR-185|ENSBTAG00000039163	bta-miR-185	ENSBTAG00000039163	Common
bta-miR-185|ENSBTAG00000045887	bta-miR-185	ENSBTAG00000045887	Common
bta-miR-185|ENSBTAG00000046548	bta-miR-185	ENSBTAG00000046548	Common
bta-miR-185|ENSBTAG00000047225	bta-miR-185	ENSBTAG00000047225	Common
bta-miR-24-3p|ENSBTAG00000000831	bta-miR-24-3p	ENSBTAG00000000831	Common
bta-miR-24-3p|ENSBTAG00000000854	bta-miR-24-3p	ENSBTAG00000000854	Common
bta-miR-24-3p|ENSBTAG00000001002	bta-miR-24-3p	ENSBTAG00000001002	Common
bta-miR-24-3p|ENSBTAG00000001592	bta-miR-24-3p	ENSBTAG00000001592	Common
bta-miR-24-3p|ENSBTAG00000001659	bta-miR-24-3p	ENSBTAG00000001659	Common
bta-miR-24-3p|ENSBTAG00000001780	bta-miR-24-3p	ENSBTAG00000001780	Common
bta-miR-24-3p|ENSBTAG00000002561	bta-miR-24-3p	ENSBTAG00000002561	Common
bta-miR-24-3p|ENSBTAG00000002769	bta-miR-24-3p	ENSBTAG00000002769	Common
bta-miR-24-3p|ENSBTAG00000002816	bta-miR-24-3p	ENSBTAG00000002816	Common
bta-miR-24-3p|ENSBTAG00000003015	bta-miR-24-3p	ENSBTAG00000003015	Common
bta-miR-24-3p|ENSBTAG00000003525	bta-miR-24-3p	ENSBTAG00000003525	Common
bta-miR-24-3p|ENSBTAG00000004688	bta-miR-24-3p	ENSBTAG00000004688	Common
bta-miR-24-3p|ENSBTAG00000004777	bta-miR-24-3p	ENSBTAG00000004777	Common
bta-miR-24-3p|ENSBTAG00000004791	bta-miR-24-3p	ENSBTAG00000004791	Common
bta-miR-24-3p|ENSBTAG00000005105	bta-miR-24-3p	ENSBTAG00000005105	Common
bta-miR-24-3p|ENSBTAG00000005730	bta-miR-24-3p	ENSBTAG00000005730	Common
bta-miR-24-3p|ENSBTAG00000006193	bta-miR-24-3p	ENSBTAG00000006193	Common
bta-miR-24-3p|ENSBTAG00000006355	bta-miR-24-3p	ENSBTAG00000006355	Common
bta-miR-24-3p|ENSBTAG00000007315	bta-miR-24-3p	ENSBTAG00000007315	Common
bta-miR-24-3p|ENSBTAG00000009914	bta-miR-24-3p	ENSBTAG00000009914	Common
bta-miR-24-3p|ENSBTAG00000010007	bta-miR-24-3p	ENSBTAG00000010007	Common
bta-miR-24-3p|ENSBTAG00000010170	bta-miR-24-3p	ENSBTAG00000010170	Common
bta-miR-24-3p|ENSBTAG00000010371	bta-miR-24-3p	ENSBTAG00000010371	Common
bta-miR-24-3p|ENSBTAG00000010490	bta-miR-24-3p	ENSBTAG00000010490	Common
bta-miR-24-3p|ENSBTAG00000010860	bta-miR-24-3p	ENSBTAG00000010860	Common
bta-miR-24-3p|ENSBTAG00000010871	bta-miR-24-3p	ENSBTAG00000010871	Common
bta-miR-24-3p|ENSBTAG00000010990	bta-miR-24-3p	ENSBTAG00000010990	Common
bta-miR-24-3p|ENSBTAG00000011000	bta-miR-24-3p	ENSBTAG00000011000	Common
bta-miR-24-3p|ENSBTAG00000011757	bta-miR-24-3p	ENSBTAG00000011757	Common
bta-miR-24-3p|ENSBTAG00000011912	bta-miR-24-3p	ENSBTAG00000011912	Common
bta-miR-24-3p|ENSBTAG00000012141	bta-miR-24-3p	ENSBTAG00000012141	Common
bta-miR-24-3p|ENSBTAG00000012242	bta-miR-24-3p	ENSBTAG00000012242	Common
bta-miR-24-3p|ENSBTAG00000012348	bta-miR-24-3p	ENSBTAG00000012348	Common
bta-miR-24-3p|ENSBTAG00000012771	bta-miR-24-3p	ENSBTAG00000012771	Common
bta-miR-24-3p|ENSBTAG00000013848	bta-miR-24-3p	ENSBTAG00000013848	Common
bta-miR-24-3p|ENSBTAG00000014237	bta-miR-24-3p	ENSBTAG00000014237	Common
bta-miR-24-3p|ENSBTAG00000014269	bta-miR-24-3p	ENSBTAG00000014269	Common
bta-miR-24-3p|ENSBTAG00000014463	bta-miR-24-3p	ENSBTAG00000014463	Common
bta-miR-24-3p|ENSBTAG00000015249	bta-miR-24-3p	ENSBTAG00000015249	Common
bta-miR-24-3p|ENSBTAG00000016231	bta-miR-24-3p	ENSBTAG00000016231	Common
bta-miR-24-3p|ENSBTAG00000016296	bta-miR-24-3p	ENSBTAG00000016296	Common
bta-miR-24-3p|ENSBTAG00000016821	bta-miR-24-3p	ENSBTAG00000016821	Common
bta-miR-24-3p|ENSBTAG00000017104	bta-miR-24-3p	ENSBTAG00000017104	Common
bta-miR-24-3p|ENSBTAG00000017393	bta-miR-24-3p	ENSBTAG00000017393	Common
bta-miR-24-3p|ENSBTAG00000018321	bta-miR-24-3p	ENSBTAG00000018321	Common
bta-miR-24-3p|ENSBTAG00000018562	bta-miR-24-3p	ENSBTAG00000018562	Common
bta-miR-24-3p|ENSBTAG00000018579	bta-miR-24-3p	ENSBTAG00000018579	Common
bta-miR-24-3p|ENSBTAG00000018936	bta-miR-24-3p	ENSBTAG00000018936	Common
bta-miR-24-3p|ENSBTAG00000018999	bta-miR-24-3p	ENSBTAG00000018999	Common
bta-miR-24-3p|ENSBTAG00000019986	bta-miR-24-3p	ENSBTAG00000019986	Common
bta-miR-24-3p|ENSBTAG00000020327	bta-miR-24-3p	ENSBTAG00000020327	Common
bta-miR-24-3p|ENSBTAG00000021318	bta-miR-24-3p	ENSBTAG00000021318	Common
bta-miR-24-3p|ENSBTAG00000021364	bta-miR-24-3p	ENSBTAG00000021364	Common
bta-miR-24-3p|ENSBTAG00000030977	bta-miR-24-3p	ENSBTAG00000030977	Common
bta-miR-24-3p|ENSBTAG00000031160	bta-miR-24-3p	ENSBTAG00000031160	Common
bta-miR-24-3p|ENSBTAG00000031327	bta-miR-24-3p	ENSBTAG00000031327	Common
bta-miR-24-3p|ENSBTAG00000032819	bta-miR-24-3p	ENSBTAG00000032819	Common
bta-miR-24-3p|ENSBTAG00000033331	bta-miR-24-3p	ENSBTAG00000033331	Common
bta-miR-24-3p|ENSBTAG00000036101	bta-miR-24-3p	ENSBTAG00000036101	Common
bta-miR-24-3p|ENSBTAG00000039163	bta-miR-24-3p	ENSBTAG00000039163	Common
bta-miR-24-3p|ENSBTAG00000045887	bta-miR-24-3p	ENSBTAG00000045887	Common
bta-miR-2478|ENSBTAG00000000013	bta-miR-2478	ENSBTAG00000000013	Common
bta-miR-2478|ENSBTAG00000000108	bta-miR-2478	ENSBTAG00000000108	Common
bta-miR-2478|ENSBTAG00000000179	bta-miR-2478	ENSBTAG00000000179	Common
bta-miR-2478|ENSBTAG00000000246	bta-miR-2478	ENSBTAG00000000246	Common
bta-miR-2478|ENSBTAG00000000275	bta-miR-2478	ENSBTAG00000000275	Common
bta-miR-2478|ENSBTAG00000000455	bta-miR-2478	ENSBTAG00000000455	Common
bta-miR-2478|ENSBTAG00000000562	bta-miR-2478	ENSBTAG00000000562	Common
bta-miR-2478|ENSBTAG00000000655	bta-miR-2478	ENSBTAG00000000655	Common
bta-miR-2478|ENSBTAG00000000678	bta-miR-2478	ENSBTAG00000000678	Common
bta-miR-2478|ENSBTAG00000001069	bta-miR-2478	ENSBTAG00000001069	Common
bta-miR-2478|ENSBTAG00000001105	bta-miR-2478	ENSBTAG00000001105	Common
bta-miR-2478|ENSBTAG00000001139	bta-miR-2478	ENSBTAG00000001139	Common
bta-miR-2478|ENSBTAG00000001161	bta-miR-2478	ENSBTAG00000001161	Common
bta-miR-2478|ENSBTAG00000001233	bta-miR-2478	ENSBTAG00000001233	Common
bta-miR-2478|ENSBTAG00000001295	bta-miR-2478	ENSBTAG00000001295	Common
bta-miR-2478|ENSBTAG00000001352	bta-miR-2478	ENSBTAG00000001352	Common
bta-miR-2478|ENSBTAG00000001385	bta-miR-2478	ENSBTAG00000001385	Common
bta-miR-2478|ENSBTAG00000001497	bta-miR-2478	ENSBTAG00000001497	Common
bta-miR-2478|ENSBTAG00000001619	bta-miR-2478	ENSBTAG00000001619	Common
bta-miR-2478|ENSBTAG00000001648	bta-miR-2478	ENSBTAG00000001648	Common
bta-miR-2478|ENSBTAG00000001788	bta-miR-2478	ENSBTAG00000001788	Common
bta-miR-2478|ENSBTAG00000001827	bta-miR-2478	ENSBTAG00000001827	Common
bta-miR-2478|ENSBTAG00000001962	bta-miR-2478	ENSBTAG00000001962	Common
bta-miR-2478|ENSBTAG00000002534	bta-miR-2478	ENSBTAG00000002534	Common
bta-miR-2478|ENSBTAG00000002561	bta-miR-2478	ENSBTAG00000002561	Common
bta-miR-2478|ENSBTAG00000002566	bta-miR-2478	ENSBTAG00000002566	Common
bta-miR-2478|ENSBTAG00000002624	bta-miR-2478	ENSBTAG00000002624	Common
bta-miR-2478|ENSBTAG00000002769	bta-miR-2478	ENSBTAG00000002769	Common
bta-miR-2478|ENSBTAG00000002813	bta-miR-2478	ENSBTAG00000002813	Common
bta-miR-2478|ENSBTAG00000003215	bta-miR-2478	ENSBTAG00000003215	Common
bta-miR-2478|ENSBTAG00000003238	bta-miR-2478	ENSBTAG00000003238	Common
bta-miR-2478|ENSBTAG00000003298	bta-miR-2478	ENSBTAG00000003298	Common
bta-miR-2478|ENSBTAG00000003304	bta-miR-2478	ENSBTAG00000003304	Common
bta-miR-2478|ENSBTAG00000003588	bta-miR-2478	ENSBTAG00000003588	Common
bta-miR-2478|ENSBTAG00000003695	bta-miR-2478	ENSBTAG00000003695	Common
bta-miR-2478|ENSBTAG00000003702	bta-miR-2478	ENSBTAG00000003702	Common
bta-miR-2478|ENSBTAG00000003866	bta-miR-2478	ENSBTAG00000003866	Common
bta-miR-2478|ENSBTAG00000003935	bta-miR-2478	ENSBTAG00000003935	Common
bta-miR-2478|ENSBTAG00000004115	bta-miR-2478	ENSBTAG00000004115	Common
bta-miR-2478|ENSBTAG00000004240	bta-miR-2478	ENSBTAG00000004240	Common
bta-miR-2478|ENSBTAG00000004288	bta-miR-2478	ENSBTAG00000004288	Common
bta-miR-2478|ENSBTAG00000004337	bta-miR-2478	ENSBTAG00000004337	Common
bta-miR-2478|ENSBTAG00000004368	bta-miR-2478	ENSBTAG00000004368	Common
bta-miR-2478|ENSBTAG00000004538	bta-miR-2478	ENSBTAG00000004538	Common
bta-miR-2478|ENSBTAG00000004597	bta-miR-2478	ENSBTAG00000004597	Common
bta-miR-2478|ENSBTAG00000004672	bta-miR-2478	ENSBTAG00000004672	Common
bta-miR-2478|ENSBTAG00000004922	bta-miR-2478	ENSBTAG00000004922	Common
bta-miR-2478|ENSBTAG00000004989	bta-miR-2478	ENSBTAG00000004989	Common
bta-miR-2478|ENSBTAG00000005105	bta-miR-2478	ENSBTAG00000005105	Common
bta-miR-2478|ENSBTAG00000005246	bta-miR-2478	ENSBTAG00000005246	Common
bta-miR-2478|ENSBTAG00000005278	bta-miR-2478	ENSBTAG00000005278	Common
bta-miR-2478|ENSBTAG00000005454	bta-miR-2478	ENSBTAG00000005454	Common
bta-miR-2478|ENSBTAG00000005464	bta-miR-2478	ENSBTAG00000005464	Common
bta-miR-2478|ENSBTAG00000005478	bta-miR-2478	ENSBTAG00000005478	Common
bta-miR-2478|ENSBTAG00000005524	bta-miR-2478	ENSBTAG00000005524	Common
bta-miR-2478|ENSBTAG00000005678	bta-miR-2478	ENSBTAG00000005678	Common
bta-miR-2478|ENSBTAG00000005751	bta-miR-2478	ENSBTAG00000005751	Common
bta-miR-2478|ENSBTAG00000005763	bta-miR-2478	ENSBTAG00000005763	Common
bta-miR-2478|ENSBTAG00000006035	bta-miR-2478	ENSBTAG00000006035	Common
bta-miR-2478|ENSBTAG00000006043	bta-miR-2478	ENSBTAG00000006043	Common
bta-miR-2478|ENSBTAG00000006067	bta-miR-2478	ENSBTAG00000006067	Common
bta-miR-2478|ENSBTAG00000006104	bta-miR-2478	ENSBTAG00000006104	Common
bta-miR-2478|ENSBTAG00000006118	bta-miR-2478	ENSBTAG00000006118	Common
bta-miR-2478|ENSBTAG00000006208	bta-miR-2478	ENSBTAG00000006208	Common
bta-miR-2478|ENSBTAG00000006250	bta-miR-2478	ENSBTAG00000006250	Common
bta-miR-2478|ENSBTAG00000006325	bta-miR-2478	ENSBTAG00000006325	Common
bta-miR-2478|ENSBTAG00000006378	bta-miR-2478	ENSBTAG00000006378	Common
bta-miR-2478|ENSBTAG00000006482	bta-miR-2478	ENSBTAG00000006482	Common
bta-miR-2478|ENSBTAG00000006755	bta-miR-2478	ENSBTAG00000006755	Common
bta-miR-2478|ENSBTAG00000006835	bta-miR-2478	ENSBTAG00000006835	Common
bta-miR-2478|ENSBTAG00000007184	bta-miR-2478	ENSBTAG00000007184	Common
bta-miR-2478|ENSBTAG00000007272	bta-miR-2478	ENSBTAG00000007272	Common
bta-miR-2478|ENSBTAG00000007306	bta-miR-2478	ENSBTAG00000007306	Common
bta-miR-2478|ENSBTAG00000007512	bta-miR-2478	ENSBTAG00000007512	Common
bta-miR-2478|ENSBTAG00000007578	bta-miR-2478	ENSBTAG00000007578	Common
bta-miR-2478|ENSBTAG00000007591	bta-miR-2478	ENSBTAG00000007591	Common
bta-miR-2478|ENSBTAG00000007813	bta-miR-2478	ENSBTAG00000007813	Common
bta-miR-2478|ENSBTAG00000007921	bta-miR-2478	ENSBTAG00000007921	Common
bta-miR-2478|ENSBTAG00000008004	bta-miR-2478	ENSBTAG00000008004	Common
bta-miR-2478|ENSBTAG00000008053	bta-miR-2478	ENSBTAG00000008053	Common
bta-miR-2478|ENSBTAG00000008154	bta-miR-2478	ENSBTAG00000008154	Common
bta-miR-2478|ENSBTAG00000008294	bta-miR-2478	ENSBTAG00000008294	Common
bta-miR-2478|ENSBTAG00000008341	bta-miR-2478	ENSBTAG00000008341	Common
bta-miR-2478|ENSBTAG00000008523	bta-miR-2478	ENSBTAG00000008523	Common
bta-miR-2478|ENSBTAG00000008728	bta-miR-2478	ENSBTAG00000008728	Common
bta-miR-2478|ENSBTAG00000008807	bta-miR-2478	ENSBTAG00000008807	Common
bta-miR-2478|ENSBTAG00000008852	bta-miR-2478	ENSBTAG00000008852	Common
bta-miR-2478|ENSBTAG00000008863	bta-miR-2478	ENSBTAG00000008863	Common
bta-miR-2478|ENSBTAG00000008915	bta-miR-2478	ENSBTAG00000008915	Common
bta-miR-2478|ENSBTAG00000009372	bta-miR-2478	ENSBTAG00000009372	Common
bta-miR-2478|ENSBTAG00000009381	bta-miR-2478	ENSBTAG00000009381	Common
bta-miR-2478|ENSBTAG00000009431	bta-miR-2478	ENSBTAG00000009431	Common
bta-miR-2478|ENSBTAG00000009658	bta-miR-2478	ENSBTAG00000009658	Common
bta-miR-2478|ENSBTAG00000009736	bta-miR-2478	ENSBTAG00000009736	Common
bta-miR-2478|ENSBTAG00000009743	bta-miR-2478	ENSBTAG00000009743	Common
bta-miR-2478|ENSBTAG00000009828	bta-miR-2478	ENSBTAG00000009828	Common
bta-miR-2478|ENSBTAG00000009905	bta-miR-2478	ENSBTAG00000009905	Common
bta-miR-2478|ENSBTAG00000010381	bta-miR-2478	ENSBTAG00000010381	Common
bta-miR-2478|ENSBTAG00000010395	bta-miR-2478	ENSBTAG00000010395	Common
bta-miR-2478|ENSBTAG00000010452	bta-miR-2478	ENSBTAG00000010452	Common
bta-miR-2478|ENSBTAG00000010481	bta-miR-2478	ENSBTAG00000010481	Common
bta-miR-2478|ENSBTAG00000010500	bta-miR-2478	ENSBTAG00000010500	Common
bta-miR-2478|ENSBTAG00000010635	bta-miR-2478	ENSBTAG00000010635	Common
bta-miR-2478|ENSBTAG00000010653	bta-miR-2478	ENSBTAG00000010653	Common
bta-miR-2478|ENSBTAG00000010666	bta-miR-2478	ENSBTAG00000010666	Common
bta-miR-2478|ENSBTAG00000010863	bta-miR-2478	ENSBTAG00000010863	Common
bta-miR-2478|ENSBTAG00000010890	bta-miR-2478	ENSBTAG00000010890	Common
bta-miR-2478|ENSBTAG00000010922	bta-miR-2478	ENSBTAG00000010922	Common
bta-miR-2478|ENSBTAG00000011070	bta-miR-2478	ENSBTAG00000011070	Common
bta-miR-2478|ENSBTAG00000011095	bta-miR-2478	ENSBTAG00000011095	Common
bta-miR-2478|ENSBTAG00000011146	bta-miR-2478	ENSBTAG00000011146	Common
bta-miR-2478|ENSBTAG00000011291	bta-miR-2478	ENSBTAG00000011291	Common
bta-miR-2478|ENSBTAG00000011389	bta-miR-2478	ENSBTAG00000011389	Common
bta-miR-2478|ENSBTAG00000011394	bta-miR-2478	ENSBTAG00000011394	Common
bta-miR-2478|ENSBTAG00000011481	bta-miR-2478	ENSBTAG00000011481	Common
bta-miR-2478|ENSBTAG00000011543	bta-miR-2478	ENSBTAG00000011543	Common
bta-miR-2478|ENSBTAG00000011911	bta-miR-2478	ENSBTAG00000011911	Common
bta-miR-2478|ENSBTAG00000011931	bta-miR-2478	ENSBTAG00000011931	Common
bta-miR-2478|ENSBTAG00000011951	bta-miR-2478	ENSBTAG00000011951	Common
bta-miR-2478|ENSBTAG00000012074	bta-miR-2478	ENSBTAG00000012074	Common
bta-miR-2478|ENSBTAG00000012100	bta-miR-2478	ENSBTAG00000012100	Common
bta-miR-2478|ENSBTAG00000012307	bta-miR-2478	ENSBTAG00000012307	Common
bta-miR-2478|ENSBTAG00000012409	bta-miR-2478	ENSBTAG00000012409	Common
bta-miR-2478|ENSBTAG00000012585	bta-miR-2478	ENSBTAG00000012585	Common
bta-miR-2478|ENSBTAG00000012659	bta-miR-2478	ENSBTAG00000012659	Common
bta-miR-2478|ENSBTAG00000012725	bta-miR-2478	ENSBTAG00000012725	Common
bta-miR-2478|ENSBTAG00000012848	bta-miR-2478	ENSBTAG00000012848	Common
bta-miR-2478|ENSBTAG00000012922	bta-miR-2478	ENSBTAG00000012922	Common
bta-miR-2478|ENSBTAG00000012929	bta-miR-2478	ENSBTAG00000012929	Common
bta-miR-2478|ENSBTAG00000013057	bta-miR-2478	ENSBTAG00000013057	Common
bta-miR-2478|ENSBTAG00000013118	bta-miR-2478	ENSBTAG00000013118	Common
bta-miR-2478|ENSBTAG00000013120	bta-miR-2478	ENSBTAG00000013120	Common
bta-miR-2478|ENSBTAG00000013301	bta-miR-2478	ENSBTAG00000013301	Common
bta-miR-2478|ENSBTAG00000013589	bta-miR-2478	ENSBTAG00000013589	Common
bta-miR-2478|ENSBTAG00000013612	bta-miR-2478	ENSBTAG00000013612	Common
bta-miR-2478|ENSBTAG00000013662	bta-miR-2478	ENSBTAG00000013662	Common
bta-miR-2478|ENSBTAG00000013782	bta-miR-2478	ENSBTAG00000013782	Common
bta-miR-2478|ENSBTAG00000014083	bta-miR-2478	ENSBTAG00000014083	Common
bta-miR-2478|ENSBTAG00000014151	bta-miR-2478	ENSBTAG00000014151	Common
bta-miR-2478|ENSBTAG00000014367	bta-miR-2478	ENSBTAG00000014367	Common
bta-miR-2478|ENSBTAG00000014536	bta-miR-2478	ENSBTAG00000014536	Common
bta-miR-2478|ENSBTAG00000014601	bta-miR-2478	ENSBTAG00000014601	Common
bta-miR-2478|ENSBTAG00000014611	bta-miR-2478	ENSBTAG00000014611	Common
bta-miR-2478|ENSBTAG00000014659	bta-miR-2478	ENSBTAG00000014659	Common
bta-miR-2478|ENSBTAG00000014730	bta-miR-2478	ENSBTAG00000014730	Common
bta-miR-2478|ENSBTAG00000014769	bta-miR-2478	ENSBTAG00000014769	Common
bta-miR-2478|ENSBTAG00000014798	bta-miR-2478	ENSBTAG00000014798	Common
bta-miR-2478|ENSBTAG00000014861	bta-miR-2478	ENSBTAG00000014861	Common
bta-miR-2478|ENSBTAG00000015043	bta-miR-2478	ENSBTAG00000015043	Common
bta-miR-2478|ENSBTAG00000015133	bta-miR-2478	ENSBTAG00000015133	Common
bta-miR-2478|ENSBTAG00000015220	bta-miR-2478	ENSBTAG00000015220	Common
bta-miR-2478|ENSBTAG00000015286	bta-miR-2478	ENSBTAG00000015286	Common
bta-miR-2478|ENSBTAG00000015312	bta-miR-2478	ENSBTAG00000015312	Common
bta-miR-2478|ENSBTAG00000015559	bta-miR-2478	ENSBTAG00000015559	Common
bta-miR-2478|ENSBTAG00000015615	bta-miR-2478	ENSBTAG00000015615	Common
bta-miR-2478|ENSBTAG00000015669	bta-miR-2478	ENSBTAG00000015669	Common
bta-miR-2478|ENSBTAG00000015745	bta-miR-2478	ENSBTAG00000015745	Common
bta-miR-2478|ENSBTAG00000015793	bta-miR-2478	ENSBTAG00000015793	Common
bta-miR-2478|ENSBTAG00000015991	bta-miR-2478	ENSBTAG00000015991	Common
bta-miR-2478|ENSBTAG00000016061	bta-miR-2478	ENSBTAG00000016061	Common
bta-miR-2478|ENSBTAG00000016156	bta-miR-2478	ENSBTAG00000016156	Common
bta-miR-2478|ENSBTAG00000016208	bta-miR-2478	ENSBTAG00000016208	Common
bta-miR-2478|ENSBTAG00000016223	bta-miR-2478	ENSBTAG00000016223	Common
bta-miR-2478|ENSBTAG00000016313	bta-miR-2478	ENSBTAG00000016313	Common
bta-miR-2478|ENSBTAG00000016343	bta-miR-2478	ENSBTAG00000016343	Common
bta-miR-2478|ENSBTAG00000016549	bta-miR-2478	ENSBTAG00000016549	Common
bta-miR-2478|ENSBTAG00000016618	bta-miR-2478	ENSBTAG00000016618	Common
bta-miR-2478|ENSBTAG00000016666	bta-miR-2478	ENSBTAG00000016666	Common
bta-miR-2478|ENSBTAG00000016738	bta-miR-2478	ENSBTAG00000016738	Common
bta-miR-2478|ENSBTAG00000016910	bta-miR-2478	ENSBTAG00000016910	Common
bta-miR-2478|ENSBTAG00000017064	bta-miR-2478	ENSBTAG00000017064	Common
bta-miR-2478|ENSBTAG00000017096	bta-miR-2478	ENSBTAG00000017096	Common
bta-miR-2478|ENSBTAG00000017179	bta-miR-2478	ENSBTAG00000017179	Common
bta-miR-2478|ENSBTAG00000017287	bta-miR-2478	ENSBTAG00000017287	Common
bta-miR-2478|ENSBTAG00000017313	bta-miR-2478	ENSBTAG00000017313	Common
bta-miR-2478|ENSBTAG00000017401	bta-miR-2478	ENSBTAG00000017401	Common
bta-miR-2478|ENSBTAG00000017452	bta-miR-2478	ENSBTAG00000017452	Common
bta-miR-2478|ENSBTAG00000017459	bta-miR-2478	ENSBTAG00000017459	Common
bta-miR-2478|ENSBTAG00000017492	bta-miR-2478	ENSBTAG00000017492	Common
bta-miR-2478|ENSBTAG00000017781	bta-miR-2478	ENSBTAG00000017781	Common
bta-miR-2478|ENSBTAG00000017818	bta-miR-2478	ENSBTAG00000017818	Common
bta-miR-2478|ENSBTAG00000017831	bta-miR-2478	ENSBTAG00000017831	Common
bta-miR-2478|ENSBTAG00000017956	bta-miR-2478	ENSBTAG00000017956	Common
bta-miR-2478|ENSBTAG00000018015	bta-miR-2478	ENSBTAG00000018015	Common
bta-miR-2478|ENSBTAG00000018164	bta-miR-2478	ENSBTAG00000018164	Common
bta-miR-2478|ENSBTAG00000018207	bta-miR-2478	ENSBTAG00000018207	Common
bta-miR-2478|ENSBTAG00000018361	bta-miR-2478	ENSBTAG00000018361	Common
bta-miR-2478|ENSBTAG00000018374	bta-miR-2478	ENSBTAG00000018374	Common
bta-miR-2478|ENSBTAG00000018637	bta-miR-2478	ENSBTAG00000018637	Common
bta-miR-2478|ENSBTAG00000018723	bta-miR-2478	ENSBTAG00000018723	Common
bta-miR-2478|ENSBTAG00000019002	bta-miR-2478	ENSBTAG00000019002	Common
bta-miR-2478|ENSBTAG00000019066	bta-miR-2478	ENSBTAG00000019066	Common
bta-miR-2478|ENSBTAG00000019069	bta-miR-2478	ENSBTAG00000019069	Common
bta-miR-2478|ENSBTAG00000019175	bta-miR-2478	ENSBTAG00000019175	Common
bta-miR-2478|ENSBTAG00000019312	bta-miR-2478	ENSBTAG00000019312	Common
bta-miR-2478|ENSBTAG00000019428	bta-miR-2478	ENSBTAG00000019428	Common
bta-miR-2478|ENSBTAG00000019434	bta-miR-2478	ENSBTAG00000019434	Common
bta-miR-2478|ENSBTAG00000019454	bta-miR-2478	ENSBTAG00000019454	Common
bta-miR-2478|ENSBTAG00000019508	bta-miR-2478	ENSBTAG00000019508	Common
bta-miR-2478|ENSBTAG00000019564	bta-miR-2478	ENSBTAG00000019564	Common
bta-miR-2478|ENSBTAG00000019627	bta-miR-2478	ENSBTAG00000019627	Common
bta-miR-2478|ENSBTAG00000019667	bta-miR-2478	ENSBTAG00000019667	Common
bta-miR-2478|ENSBTAG00000019684	bta-miR-2478	ENSBTAG00000019684	Common
bta-miR-2478|ENSBTAG00000019988	bta-miR-2478	ENSBTAG00000019988	Common
bta-miR-2478|ENSBTAG00000020026	bta-miR-2478	ENSBTAG00000020026	Common
bta-miR-2478|ENSBTAG00000020060	bta-miR-2478	ENSBTAG00000020060	Common
bta-miR-2478|ENSBTAG00000020073	bta-miR-2478	ENSBTAG00000020073	Common
bta-miR-2478|ENSBTAG00000020116	bta-miR-2478	ENSBTAG00000020116	Common
bta-miR-2478|ENSBTAG00000020219	bta-miR-2478	ENSBTAG00000020219	Common
bta-miR-2478|ENSBTAG00000020394	bta-miR-2478	ENSBTAG00000020394	Common
bta-miR-2478|ENSBTAG00000020454	bta-miR-2478	ENSBTAG00000020454	Common
bta-miR-2478|ENSBTAG00000020542	bta-miR-2478	ENSBTAG00000020542	Common
bta-miR-2478|ENSBTAG00000020543	bta-miR-2478	ENSBTAG00000020543	Common
bta-miR-2478|ENSBTAG00000020551	bta-miR-2478	ENSBTAG00000020551	Common
bta-miR-2478|ENSBTAG00000020595	bta-miR-2478	ENSBTAG00000020595	Common
bta-miR-2478|ENSBTAG00000020630	bta-miR-2478	ENSBTAG00000020630	Common
bta-miR-2478|ENSBTAG00000020739	bta-miR-2478	ENSBTAG00000020739	Common
bta-miR-2478|ENSBTAG00000020844	bta-miR-2478	ENSBTAG00000020844	Common
bta-miR-2478|ENSBTAG00000020848	bta-miR-2478	ENSBTAG00000020848	Common
bta-miR-2478|ENSBTAG00000020858	bta-miR-2478	ENSBTAG00000020858	Common
bta-miR-2478|ENSBTAG00000020860	bta-miR-2478	ENSBTAG00000020860	Common
bta-miR-2478|ENSBTAG00000020933	bta-miR-2478	ENSBTAG00000020933	Common
bta-miR-2478|ENSBTAG00000021427	bta-miR-2478	ENSBTAG00000021427	Common
bta-miR-2478|ENSBTAG00000021462	bta-miR-2478	ENSBTAG00000021462	Common
bta-miR-2478|ENSBTAG00000021483	bta-miR-2478	ENSBTAG00000021483	Common
bta-miR-2478|ENSBTAG00000021601	bta-miR-2478	ENSBTAG00000021601	Common
bta-miR-2478|ENSBTAG00000021697	bta-miR-2478	ENSBTAG00000021697	Common
bta-miR-2478|ENSBTAG00000021997	bta-miR-2478	ENSBTAG00000021997	Common
bta-miR-2478|ENSBTAG00000022069	bta-miR-2478	ENSBTAG00000022069	Common
bta-miR-2478|ENSBTAG00000022721	bta-miR-2478	ENSBTAG00000022721	Common
bta-miR-2478|ENSBTAG00000022991	bta-miR-2478	ENSBTAG00000022991	Common
bta-miR-2478|ENSBTAG00000023806	bta-miR-2478	ENSBTAG00000023806	Common
bta-miR-2478|ENSBTAG00000024000	bta-miR-2478	ENSBTAG00000024000	Common
bta-miR-2478|ENSBTAG00000024701	bta-miR-2478	ENSBTAG00000024701	Common
bta-miR-2478|ENSBTAG00000025029	bta-miR-2478	ENSBTAG00000025029	Common
bta-miR-2478|ENSBTAG00000025078	bta-miR-2478	ENSBTAG00000025078	Common
bta-miR-2478|ENSBTAG00000025494	bta-miR-2478	ENSBTAG00000025494	Common
bta-miR-2478|ENSBTAG00000025931	bta-miR-2478	ENSBTAG00000025931	Common
bta-miR-2478|ENSBTAG00000026919	bta-miR-2478	ENSBTAG00000026919	Common
bta-miR-2478|ENSBTAG00000026993	bta-miR-2478	ENSBTAG00000026993	Common
bta-miR-2478|ENSBTAG00000027728	bta-miR-2478	ENSBTAG00000027728	Common
bta-miR-2478|ENSBTAG00000030200	bta-miR-2478	ENSBTAG00000030200	Common
bta-miR-2478|ENSBTAG00000030333	bta-miR-2478	ENSBTAG00000030333	Common
bta-miR-2478|ENSBTAG00000030933	bta-miR-2478	ENSBTAG00000030933	Common
bta-miR-2478|ENSBTAG00000031575	bta-miR-2478	ENSBTAG00000031575	Common
bta-miR-2478|ENSBTAG00000031871	bta-miR-2478	ENSBTAG00000031871	Common
bta-miR-2478|ENSBTAG00000032018	bta-miR-2478	ENSBTAG00000032018	Common
bta-miR-2478|ENSBTAG00000032047	bta-miR-2478	ENSBTAG00000032047	Common
bta-miR-2478|ENSBTAG00000032331	bta-miR-2478	ENSBTAG00000032331	Common
bta-miR-2478|ENSBTAG00000032660	bta-miR-2478	ENSBTAG00000032660	Common
bta-miR-2478|ENSBTAG00000032704	bta-miR-2478	ENSBTAG00000032704	Common
bta-miR-2478|ENSBTAG00000032961	bta-miR-2478	ENSBTAG00000032961	Common
bta-miR-2478|ENSBTAG00000033080	bta-miR-2478	ENSBTAG00000033080	Common
bta-miR-2478|ENSBTAG00000033214	bta-miR-2478	ENSBTAG00000033214	Common
bta-miR-2478|ENSBTAG00000034586	bta-miR-2478	ENSBTAG00000034586	Common
bta-miR-2478|ENSBTAG00000035083	bta-miR-2478	ENSBTAG00000035083	Common
bta-miR-2478|ENSBTAG00000035286	bta-miR-2478	ENSBTAG00000035286	Common
bta-miR-2478|ENSBTAG00000035323	bta-miR-2478	ENSBTAG00000035323	Common
bta-miR-2478|ENSBTAG00000037799	bta-miR-2478	ENSBTAG00000037799	Common
bta-miR-2478|ENSBTAG00000038079	bta-miR-2478	ENSBTAG00000038079	Common
bta-miR-2478|ENSBTAG00000038112	bta-miR-2478	ENSBTAG00000038112	Common
bta-miR-2478|ENSBTAG00000038333	bta-miR-2478	ENSBTAG00000038333	Common
bta-miR-2478|ENSBTAG00000039335	bta-miR-2478	ENSBTAG00000039335	Common
bta-miR-2478|ENSBTAG00000040031	bta-miR-2478	ENSBTAG00000040031	Common
bta-miR-2478|ENSBTAG00000040169	bta-miR-2478	ENSBTAG00000040169	Common
bta-miR-2478|ENSBTAG00000040381	bta-miR-2478	ENSBTAG00000040381	Common
bta-miR-2478|ENSBTAG00000045904	bta-miR-2478	ENSBTAG00000045904	Common
bta-miR-2478|ENSBTAG00000046614	bta-miR-2478	ENSBTAG00000046614	Common
bta-miR-2478|ENSBTAG00000047339	bta-miR-2478	ENSBTAG00000047339	Common
bta-miR-2478|ENSBTAG00000047448	bta-miR-2478	ENSBTAG00000047448	Common
bta-miR-2478|ENSBTAG00000047991	bta-miR-2478	ENSBTAG00000047991	Common
bta-miR-2904|ENSBTAG00000000146	bta-miR-2904	ENSBTAG00000000146	Common
bta-miR-2904|ENSBTAG00000000204	bta-miR-2904	ENSBTAG00000000204	Common
bta-miR-2904|ENSBTAG00000000224	bta-miR-2904	ENSBTAG00000000224	Common
bta-miR-2904|ENSBTAG00000000295	bta-miR-2904	ENSBTAG00000000295	Common
bta-miR-2904|ENSBTAG00000000672	bta-miR-2904	ENSBTAG00000000672	Common
bta-miR-2904|ENSBTAG00000001002	bta-miR-2904	ENSBTAG00000001002	Common
bta-miR-2904|ENSBTAG00000001204	bta-miR-2904	ENSBTAG00000001204	Common
bta-miR-2904|ENSBTAG00000001497	bta-miR-2904	ENSBTAG00000001497	Common
bta-miR-2904|ENSBTAG00000001576	bta-miR-2904	ENSBTAG00000001576	Common
bta-miR-2904|ENSBTAG00000001711	bta-miR-2904	ENSBTAG00000001711	Common
bta-miR-2904|ENSBTAG00000001933	bta-miR-2904	ENSBTAG00000001933	Common
bta-miR-2904|ENSBTAG00000001987	bta-miR-2904	ENSBTAG00000001987	Common
bta-miR-2904|ENSBTAG00000002105	bta-miR-2904	ENSBTAG00000002105	Common
bta-miR-2904|ENSBTAG00000002391	bta-miR-2904	ENSBTAG00000002391	Common
bta-miR-2904|ENSBTAG00000002485	bta-miR-2904	ENSBTAG00000002485	Common
bta-miR-2904|ENSBTAG00000002730	bta-miR-2904	ENSBTAG00000002730	Common
bta-miR-2904|ENSBTAG00000002769	bta-miR-2904	ENSBTAG00000002769	Common
bta-miR-2904|ENSBTAG00000002816	bta-miR-2904	ENSBTAG00000002816	Common
bta-miR-2904|ENSBTAG00000002834	bta-miR-2904	ENSBTAG00000002834	Common
bta-miR-2904|ENSBTAG00000002835	bta-miR-2904	ENSBTAG00000002835	Common
bta-miR-2904|ENSBTAG00000003025	bta-miR-2904	ENSBTAG00000003025	Common
bta-miR-2904|ENSBTAG00000003027	bta-miR-2904	ENSBTAG00000003027	Common
bta-miR-2904|ENSBTAG00000003176	bta-miR-2904	ENSBTAG00000003176	Common
bta-miR-2904|ENSBTAG00000003209	bta-miR-2904	ENSBTAG00000003209	Common
bta-miR-2904|ENSBTAG00000003215	bta-miR-2904	ENSBTAG00000003215	Common
bta-miR-2904|ENSBTAG00000003305	bta-miR-2904	ENSBTAG00000003305	Common
bta-miR-2904|ENSBTAG00000003525	bta-miR-2904	ENSBTAG00000003525	Common
bta-miR-2904|ENSBTAG00000003580	bta-miR-2904	ENSBTAG00000003580	Common
bta-miR-2904|ENSBTAG00000003610	bta-miR-2904	ENSBTAG00000003610	Common
bta-miR-2904|ENSBTAG00000003799	bta-miR-2904	ENSBTAG00000003799	Common
bta-miR-2904|ENSBTAG00000003877	bta-miR-2904	ENSBTAG00000003877	Common
bta-miR-2904|ENSBTAG00000003884	bta-miR-2904	ENSBTAG00000003884	Common
bta-miR-2904|ENSBTAG00000003891	bta-miR-2904	ENSBTAG00000003891	Common
bta-miR-2904|ENSBTAG00000004014	bta-miR-2904	ENSBTAG00000004014	Common
bta-miR-2904|ENSBTAG00000004218	bta-miR-2904	ENSBTAG00000004218	Common
bta-miR-2904|ENSBTAG00000004237	bta-miR-2904	ENSBTAG00000004237	Common
bta-miR-2904|ENSBTAG00000004305	bta-miR-2904	ENSBTAG00000004305	Common
bta-miR-2904|ENSBTAG00000004554	bta-miR-2904	ENSBTAG00000004554	Common
bta-miR-2904|ENSBTAG00000004727	bta-miR-2904	ENSBTAG00000004727	Common
bta-miR-2904|ENSBTAG00000004791	bta-miR-2904	ENSBTAG00000004791	Common
bta-miR-2904|ENSBTAG00000004804	bta-miR-2904	ENSBTAG00000004804	Common
bta-miR-2904|ENSBTAG00000004855	bta-miR-2904	ENSBTAG00000004855	Common
bta-miR-2904|ENSBTAG00000004876	bta-miR-2904	ENSBTAG00000004876	Common
bta-miR-2904|ENSBTAG00000004877	bta-miR-2904	ENSBTAG00000004877	Common
bta-miR-2904|ENSBTAG00000005077	bta-miR-2904	ENSBTAG00000005077	Common
bta-miR-2904|ENSBTAG00000005209	bta-miR-2904	ENSBTAG00000005209	Common
bta-miR-2904|ENSBTAG00000005311	bta-miR-2904	ENSBTAG00000005311	Common
bta-miR-2904|ENSBTAG00000005454	bta-miR-2904	ENSBTAG00000005454	Common
bta-miR-2904|ENSBTAG00000005658	bta-miR-2904	ENSBTAG00000005658	Common
bta-miR-2904|ENSBTAG00000005670	bta-miR-2904	ENSBTAG00000005670	Common
bta-miR-2904|ENSBTAG00000005685	bta-miR-2904	ENSBTAG00000005685	Common
bta-miR-2904|ENSBTAG00000005955	bta-miR-2904	ENSBTAG00000005955	Common
bta-miR-2904|ENSBTAG00000006024	bta-miR-2904	ENSBTAG00000006024	Common
bta-miR-2904|ENSBTAG00000006054	bta-miR-2904	ENSBTAG00000006054	Common
bta-miR-2904|ENSBTAG00000006195	bta-miR-2904	ENSBTAG00000006195	Common
bta-miR-2904|ENSBTAG00000006250	bta-miR-2904	ENSBTAG00000006250	Common
bta-miR-2904|ENSBTAG00000006262	bta-miR-2904	ENSBTAG00000006262	Common
bta-miR-2904|ENSBTAG00000006276	bta-miR-2904	ENSBTAG00000006276	Common
bta-miR-2904|ENSBTAG00000006280	bta-miR-2904	ENSBTAG00000006280	Common
bta-miR-2904|ENSBTAG00000006288	bta-miR-2904	ENSBTAG00000006288	Common
bta-miR-2904|ENSBTAG00000006323	bta-miR-2904	ENSBTAG00000006323	Common
bta-miR-2904|ENSBTAG00000006370	bta-miR-2904	ENSBTAG00000006370	Common
bta-miR-2904|ENSBTAG00000006411	bta-miR-2904	ENSBTAG00000006411	Common
bta-miR-2904|ENSBTAG00000006779	bta-miR-2904	ENSBTAG00000006779	Common
bta-miR-2904|ENSBTAG00000006789	bta-miR-2904	ENSBTAG00000006789	Common
bta-miR-2904|ENSBTAG00000006835	bta-miR-2904	ENSBTAG00000006835	Common
bta-miR-2904|ENSBTAG00000006846	bta-miR-2904	ENSBTAG00000006846	Common
bta-miR-2904|ENSBTAG00000006939	bta-miR-2904	ENSBTAG00000006939	Common
bta-miR-2904|ENSBTAG00000007097	bta-miR-2904	ENSBTAG00000007097	Common
bta-miR-2904|ENSBTAG00000007181	bta-miR-2904	ENSBTAG00000007181	Common
bta-miR-2904|ENSBTAG00000007196	bta-miR-2904	ENSBTAG00000007196	Common
bta-miR-2904|ENSBTAG00000007315	bta-miR-2904	ENSBTAG00000007315	Common
bta-miR-2904|ENSBTAG00000007343	bta-miR-2904	ENSBTAG00000007343	Common
bta-miR-2904|ENSBTAG00000007365	bta-miR-2904	ENSBTAG00000007365	Common
bta-miR-2904|ENSBTAG00000007623	bta-miR-2904	ENSBTAG00000007623	Common
bta-miR-2904|ENSBTAG00000007659	bta-miR-2904	ENSBTAG00000007659	Common
bta-miR-2904|ENSBTAG00000007668	bta-miR-2904	ENSBTAG00000007668	Common
bta-miR-2904|ENSBTAG00000007808	bta-miR-2904	ENSBTAG00000007808	Common
bta-miR-2904|ENSBTAG00000007828	bta-miR-2904	ENSBTAG00000007828	Common
bta-miR-2904|ENSBTAG00000007958	bta-miR-2904	ENSBTAG00000007958	Common
bta-miR-2904|ENSBTAG00000008112	bta-miR-2904	ENSBTAG00000008112	Common
bta-miR-2904|ENSBTAG00000008113	bta-miR-2904	ENSBTAG00000008113	Common
bta-miR-2904|ENSBTAG00000008129	bta-miR-2904	ENSBTAG00000008129	Common
bta-miR-2904|ENSBTAG00000008167	bta-miR-2904	ENSBTAG00000008167	Common
bta-miR-2904|ENSBTAG00000008191	bta-miR-2904	ENSBTAG00000008191	Common
bta-miR-2904|ENSBTAG00000008424	bta-miR-2904	ENSBTAG00000008424	Common
bta-miR-2904|ENSBTAG00000008551	bta-miR-2904	ENSBTAG00000008551	Common
bta-miR-2904|ENSBTAG00000008573	bta-miR-2904	ENSBTAG00000008573	Common
bta-miR-2904|ENSBTAG00000008579	bta-miR-2904	ENSBTAG00000008579	Common
bta-miR-2904|ENSBTAG00000009076	bta-miR-2904	ENSBTAG00000009076	Common
bta-miR-2904|ENSBTAG00000009213	bta-miR-2904	ENSBTAG00000009213	Common
bta-miR-2904|ENSBTAG00000009337	bta-miR-2904	ENSBTAG00000009337	Common
bta-miR-2904|ENSBTAG00000009470	bta-miR-2904	ENSBTAG00000009470	Common
bta-miR-2904|ENSBTAG00000009516	bta-miR-2904	ENSBTAG00000009516	Common
bta-miR-2904|ENSBTAG00000009542	bta-miR-2904	ENSBTAG00000009542	Common
bta-miR-2904|ENSBTAG00000009657	bta-miR-2904	ENSBTAG00000009657	Common
bta-miR-2904|ENSBTAG00000009732	bta-miR-2904	ENSBTAG00000009732	Common
bta-miR-2904|ENSBTAG00000009736	bta-miR-2904	ENSBTAG00000009736	Common
bta-miR-2904|ENSBTAG00000009737	bta-miR-2904	ENSBTAG00000009737	Common
bta-miR-2904|ENSBTAG00000009743	bta-miR-2904	ENSBTAG00000009743	Common
bta-miR-2904|ENSBTAG00000009918	bta-miR-2904	ENSBTAG00000009918	Common
bta-miR-2904|ENSBTAG00000009928	bta-miR-2904	ENSBTAG00000009928	Common
bta-miR-2904|ENSBTAG00000009942	bta-miR-2904	ENSBTAG00000009942	Common
bta-miR-2904|ENSBTAG00000010126	bta-miR-2904	ENSBTAG00000010126	Common
bta-miR-2904|ENSBTAG00000010130	bta-miR-2904	ENSBTAG00000010130	Common
bta-miR-2904|ENSBTAG00000010236	bta-miR-2904	ENSBTAG00000010236	Common
bta-miR-2904|ENSBTAG00000010242	bta-miR-2904	ENSBTAG00000010242	Common
bta-miR-2904|ENSBTAG00000010338	bta-miR-2904	ENSBTAG00000010338	Common
bta-miR-2904|ENSBTAG00000010590	bta-miR-2904	ENSBTAG00000010590	Common
bta-miR-2904|ENSBTAG00000010729	bta-miR-2904	ENSBTAG00000010729	Common
bta-miR-2904|ENSBTAG00000010860	bta-miR-2904	ENSBTAG00000010860	Common
bta-miR-2904|ENSBTAG00000010875	bta-miR-2904	ENSBTAG00000010875	Common
bta-miR-2904|ENSBTAG00000010904	bta-miR-2904	ENSBTAG00000010904	Common
bta-miR-2904|ENSBTAG00000010934	bta-miR-2904	ENSBTAG00000010934	Common
bta-miR-2904|ENSBTAG00000011007	bta-miR-2904	ENSBTAG00000011007	Common
bta-miR-2904|ENSBTAG00000011126	bta-miR-2904	ENSBTAG00000011126	Common
bta-miR-2904|ENSBTAG00000011249	bta-miR-2904	ENSBTAG00000011249	Common
bta-miR-2904|ENSBTAG00000011359	bta-miR-2904	ENSBTAG00000011359	Common
bta-miR-2904|ENSBTAG00000011374	bta-miR-2904	ENSBTAG00000011374	Common
bta-miR-2904|ENSBTAG00000011481	bta-miR-2904	ENSBTAG00000011481	Common
bta-miR-2904|ENSBTAG00000011495	bta-miR-2904	ENSBTAG00000011495	Common
bta-miR-2904|ENSBTAG00000011543	bta-miR-2904	ENSBTAG00000011543	Common
bta-miR-2904|ENSBTAG00000011553	bta-miR-2904	ENSBTAG00000011553	Common
bta-miR-2904|ENSBTAG00000011692	bta-miR-2904	ENSBTAG00000011692	Common
bta-miR-2904|ENSBTAG00000011717	bta-miR-2904	ENSBTAG00000011717	Common
bta-miR-2904|ENSBTAG00000011753	bta-miR-2904	ENSBTAG00000011753	Common
bta-miR-2904|ENSBTAG00000011810	bta-miR-2904	ENSBTAG00000011810	Common
bta-miR-2904|ENSBTAG00000012234	bta-miR-2904	ENSBTAG00000012234	Common
bta-miR-2904|ENSBTAG00000012295	bta-miR-2904	ENSBTAG00000012295	Common
bta-miR-2904|ENSBTAG00000012405	bta-miR-2904	ENSBTAG00000012405	Common
bta-miR-2904|ENSBTAG00000012416	bta-miR-2904	ENSBTAG00000012416	Common
bta-miR-2904|ENSBTAG00000012514	bta-miR-2904	ENSBTAG00000012514	Common
bta-miR-2904|ENSBTAG00000012671	bta-miR-2904	ENSBTAG00000012671	Common
bta-miR-2904|ENSBTAG00000012777	bta-miR-2904	ENSBTAG00000012777	Common
bta-miR-2904|ENSBTAG00000012829	bta-miR-2904	ENSBTAG00000012829	Common
bta-miR-2904|ENSBTAG00000013032	bta-miR-2904	ENSBTAG00000013032	Common
bta-miR-2904|ENSBTAG00000013066	bta-miR-2904	ENSBTAG00000013066	Common
bta-miR-2904|ENSBTAG00000013096	bta-miR-2904	ENSBTAG00000013096	Common
bta-miR-2904|ENSBTAG00000013133	bta-miR-2904	ENSBTAG00000013133	Common
bta-miR-2904|ENSBTAG00000013224	bta-miR-2904	ENSBTAG00000013224	Common
bta-miR-2904|ENSBTAG00000013282	bta-miR-2904	ENSBTAG00000013282	Common
bta-miR-2904|ENSBTAG00000013478	bta-miR-2904	ENSBTAG00000013478	Common
bta-miR-2904|ENSBTAG00000013479	bta-miR-2904	ENSBTAG00000013479	Common
bta-miR-2904|ENSBTAG00000013612	bta-miR-2904	ENSBTAG00000013612	Common
bta-miR-2904|ENSBTAG00000013614	bta-miR-2904	ENSBTAG00000013614	Common
bta-miR-2904|ENSBTAG00000013755	bta-miR-2904	ENSBTAG00000013755	Common
bta-miR-2904|ENSBTAG00000013980	bta-miR-2904	ENSBTAG00000013980	Common
bta-miR-2904|ENSBTAG00000014176	bta-miR-2904	ENSBTAG00000014176	Common
bta-miR-2904|ENSBTAG00000014204	bta-miR-2904	ENSBTAG00000014204	Common
bta-miR-2904|ENSBTAG00000014215	bta-miR-2904	ENSBTAG00000014215	Common
bta-miR-2904|ENSBTAG00000014237	bta-miR-2904	ENSBTAG00000014237	Common
bta-miR-2904|ENSBTAG00000014269	bta-miR-2904	ENSBTAG00000014269	Common
bta-miR-2904|ENSBTAG00000014374	bta-miR-2904	ENSBTAG00000014374	Common
bta-miR-2904|ENSBTAG00000014382	bta-miR-2904	ENSBTAG00000014382	Common
bta-miR-2904|ENSBTAG00000014494	bta-miR-2904	ENSBTAG00000014494	Common
bta-miR-2904|ENSBTAG00000014511	bta-miR-2904	ENSBTAG00000014511	Common
bta-miR-2904|ENSBTAG00000014679	bta-miR-2904	ENSBTAG00000014679	Common
bta-miR-2904|ENSBTAG00000014769	bta-miR-2904	ENSBTAG00000014769	Common
bta-miR-2904|ENSBTAG00000014831	bta-miR-2904	ENSBTAG00000014831	Common
bta-miR-2904|ENSBTAG00000015129	bta-miR-2904	ENSBTAG00000015129	Common
bta-miR-2904|ENSBTAG00000015155	bta-miR-2904	ENSBTAG00000015155	Common
bta-miR-2904|ENSBTAG00000015186	bta-miR-2904	ENSBTAG00000015186	Common
bta-miR-2904|ENSBTAG00000015267	bta-miR-2904	ENSBTAG00000015267	Common
bta-miR-2904|ENSBTAG00000015350	bta-miR-2904	ENSBTAG00000015350	Common
bta-miR-2904|ENSBTAG00000015414	bta-miR-2904	ENSBTAG00000015414	Common
bta-miR-2904|ENSBTAG00000015549	bta-miR-2904	ENSBTAG00000015549	Common
bta-miR-2904|ENSBTAG00000015659	bta-miR-2904	ENSBTAG00000015659	Common
bta-miR-2904|ENSBTAG00000015751	bta-miR-2904	ENSBTAG00000015751	Common
bta-miR-2904|ENSBTAG00000015885	bta-miR-2904	ENSBTAG00000015885	Common
bta-miR-2904|ENSBTAG00000015958	bta-miR-2904	ENSBTAG00000015958	Common
bta-miR-2904|ENSBTAG00000016075	bta-miR-2904	ENSBTAG00000016075	Common
bta-miR-2904|ENSBTAG00000016223	bta-miR-2904	ENSBTAG00000016223	Common
bta-miR-2904|ENSBTAG00000016264	bta-miR-2904	ENSBTAG00000016264	Common
bta-miR-2904|ENSBTAG00000016338	bta-miR-2904	ENSBTAG00000016338	Common
bta-miR-2904|ENSBTAG00000016501	bta-miR-2904	ENSBTAG00000016501	Common
bta-miR-2904|ENSBTAG00000016514	bta-miR-2904	ENSBTAG00000016514	Common
bta-miR-2904|ENSBTAG00000016738	bta-miR-2904	ENSBTAG00000016738	Common
bta-miR-2904|ENSBTAG00000016827	bta-miR-2904	ENSBTAG00000016827	Common
bta-miR-2904|ENSBTAG00000017002	bta-miR-2904	ENSBTAG00000017002	Common
bta-miR-2904|ENSBTAG00000017116	bta-miR-2904	ENSBTAG00000017116	Common
bta-miR-2904|ENSBTAG00000017225	bta-miR-2904	ENSBTAG00000017225	Common
bta-miR-2904|ENSBTAG00000017283	bta-miR-2904	ENSBTAG00000017283	Common
bta-miR-2904|ENSBTAG00000017407	bta-miR-2904	ENSBTAG00000017407	Common
bta-miR-2904|ENSBTAG00000017656	bta-miR-2904	ENSBTAG00000017656	Common
bta-miR-2904|ENSBTAG00000017882	bta-miR-2904	ENSBTAG00000017882	Common
bta-miR-2904|ENSBTAG00000018011	bta-miR-2904	ENSBTAG00000018011	Common
bta-miR-2904|ENSBTAG00000018770	bta-miR-2904	ENSBTAG00000018770	Common
bta-miR-2904|ENSBTAG00000018935	bta-miR-2904	ENSBTAG00000018935	Common
bta-miR-2904|ENSBTAG00000018936	bta-miR-2904	ENSBTAG00000018936	Common
bta-miR-2904|ENSBTAG00000019044	bta-miR-2904	ENSBTAG00000019044	Common
bta-miR-2904|ENSBTAG00000019210	bta-miR-2904	ENSBTAG00000019210	Common
bta-miR-2904|ENSBTAG00000019229	bta-miR-2904	ENSBTAG00000019229	Common
bta-miR-2904|ENSBTAG00000019265	bta-miR-2904	ENSBTAG00000019265	Common
bta-miR-2904|ENSBTAG00000019436	bta-miR-2904	ENSBTAG00000019436	Common
bta-miR-2904|ENSBTAG00000019498	bta-miR-2904	ENSBTAG00000019498	Common
bta-miR-2904|ENSBTAG00000019680	bta-miR-2904	ENSBTAG00000019680	Common
bta-miR-2904|ENSBTAG00000019692	bta-miR-2904	ENSBTAG00000019692	Common
bta-miR-2904|ENSBTAG00000019798	bta-miR-2904	ENSBTAG00000019798	Common
bta-miR-2904|ENSBTAG00000019876	bta-miR-2904	ENSBTAG00000019876	Common
bta-miR-2904|ENSBTAG00000019986	bta-miR-2904	ENSBTAG00000019986	Common
bta-miR-2904|ENSBTAG00000020073	bta-miR-2904	ENSBTAG00000020073	Common
bta-miR-2904|ENSBTAG00000020359	bta-miR-2904	ENSBTAG00000020359	Common
bta-miR-2904|ENSBTAG00000020413	bta-miR-2904	ENSBTAG00000020413	Common
bta-miR-2904|ENSBTAG00000020454	bta-miR-2904	ENSBTAG00000020454	Common
bta-miR-2904|ENSBTAG00000020578	bta-miR-2904	ENSBTAG00000020578	Common
bta-miR-2904|ENSBTAG00000020589	bta-miR-2904	ENSBTAG00000020589	Common
bta-miR-2904|ENSBTAG00000020595	bta-miR-2904	ENSBTAG00000020595	Common
bta-miR-2904|ENSBTAG00000020633	bta-miR-2904	ENSBTAG00000020633	Common
bta-miR-2904|ENSBTAG00000020645	bta-miR-2904	ENSBTAG00000020645	Common
bta-miR-2904|ENSBTAG00000020726	bta-miR-2904	ENSBTAG00000020726	Common
bta-miR-2904|ENSBTAG00000020751	bta-miR-2904	ENSBTAG00000020751	Common
bta-miR-2904|ENSBTAG00000020810	bta-miR-2904	ENSBTAG00000020810	Common
bta-miR-2904|ENSBTAG00000021036	bta-miR-2904	ENSBTAG00000021036	Common
bta-miR-2904|ENSBTAG00000021105	bta-miR-2904	ENSBTAG00000021105	Common
bta-miR-2904|ENSBTAG00000021158	bta-miR-2904	ENSBTAG00000021158	Common
bta-miR-2904|ENSBTAG00000021191	bta-miR-2904	ENSBTAG00000021191	Common
bta-miR-2904|ENSBTAG00000021325	bta-miR-2904	ENSBTAG00000021325	Common
bta-miR-2904|ENSBTAG00000021364	bta-miR-2904	ENSBTAG00000021364	Common
bta-miR-2904|ENSBTAG00000021634	bta-miR-2904	ENSBTAG00000021634	Common
bta-miR-2904|ENSBTAG00000021664	bta-miR-2904	ENSBTAG00000021664	Common
bta-miR-2904|ENSBTAG00000021715	bta-miR-2904	ENSBTAG00000021715	Common
bta-miR-2904|ENSBTAG00000021731	bta-miR-2904	ENSBTAG00000021731	Common
bta-miR-2904|ENSBTAG00000021879	bta-miR-2904	ENSBTAG00000021879	Common
bta-miR-2904|ENSBTAG00000022155	bta-miR-2904	ENSBTAG00000022155	Common
bta-miR-2904|ENSBTAG00000022721	bta-miR-2904	ENSBTAG00000022721	Common
bta-miR-2904|ENSBTAG00000023452	bta-miR-2904	ENSBTAG00000023452	Common
bta-miR-2904|ENSBTAG00000023736	bta-miR-2904	ENSBTAG00000023736	Common
bta-miR-2904|ENSBTAG00000024470	bta-miR-2904	ENSBTAG00000024470	Common
bta-miR-2904|ENSBTAG00000024803	bta-miR-2904	ENSBTAG00000024803	Common
bta-miR-2904|ENSBTAG00000026111	bta-miR-2904	ENSBTAG00000026111	Common
bta-miR-2904|ENSBTAG00000026748	bta-miR-2904	ENSBTAG00000026748	Common
bta-miR-2904|ENSBTAG00000027516	bta-miR-2904	ENSBTAG00000027516	Common
bta-miR-2904|ENSBTAG00000027625	bta-miR-2904	ENSBTAG00000027625	Common
bta-miR-2904|ENSBTAG00000030189	bta-miR-2904	ENSBTAG00000030189	Common
bta-miR-2904|ENSBTAG00000030749	bta-miR-2904	ENSBTAG00000030749	Common
bta-miR-2904|ENSBTAG00000031355	bta-miR-2904	ENSBTAG00000031355	Common
bta-miR-2904|ENSBTAG00000031725	bta-miR-2904	ENSBTAG00000031725	Common
bta-miR-2904|ENSBTAG00000031824	bta-miR-2904	ENSBTAG00000031824	Common
bta-miR-2904|ENSBTAG00000031851	bta-miR-2904	ENSBTAG00000031851	Common
bta-miR-2904|ENSBTAG00000032331	bta-miR-2904	ENSBTAG00000032331	Common
bta-miR-2904|ENSBTAG00000033331	bta-miR-2904	ENSBTAG00000033331	Common
bta-miR-2904|ENSBTAG00000034978	bta-miR-2904	ENSBTAG00000034978	Common
bta-miR-2904|ENSBTAG00000038737	bta-miR-2904	ENSBTAG00000038737	Common
bta-miR-2904|ENSBTAG00000038979	bta-miR-2904	ENSBTAG00000038979	Common
bta-miR-2904|ENSBTAG00000039055	bta-miR-2904	ENSBTAG00000039055	Common
bta-miR-2904|ENSBTAG00000039954	bta-miR-2904	ENSBTAG00000039954	Common
bta-miR-2904|ENSBTAG00000040333	bta-miR-2904	ENSBTAG00000040333	Common
bta-miR-2904|ENSBTAG00000040512	bta-miR-2904	ENSBTAG00000040512	Common
bta-miR-2904|ENSBTAG00000040607	bta-miR-2904	ENSBTAG00000040607	Common
bta-miR-2904|ENSBTAG00000043960	bta-miR-2904	ENSBTAG00000043960	Common
bta-miR-2904|ENSBTAG00000045582	bta-miR-2904	ENSBTAG00000045582	Common
bta-miR-2904|ENSBTAG00000045767	bta-miR-2904	ENSBTAG00000045767	Common
bta-miR-2904|ENSBTAG00000046544	bta-miR-2904	ENSBTAG00000046544	Common
bta-miR-2904|ENSBTAG00000047299	bta-miR-2904	ENSBTAG00000047299	Common
bta-miR-2904|ENSBTAG00000047448	bta-miR-2904	ENSBTAG00000047448	Common
bta-miR-2904|ENSBTAG00000047760	bta-miR-2904	ENSBTAG00000047760	Common
bta-miR-326|ENSBTAG00000000056	bta-miR-326	ENSBTAG00000000056	Common
bta-miR-326|ENSBTAG00000000204	bta-miR-326	ENSBTAG00000000204	Common
bta-miR-326|ENSBTAG00000001002	bta-miR-326	ENSBTAG00000001002	Common
bta-miR-326|ENSBTAG00000001473	bta-miR-326	ENSBTAG00000001473	Common
bta-miR-326|ENSBTAG00000001882	bta-miR-326	ENSBTAG00000001882	Common
bta-miR-326|ENSBTAG00000002770	bta-miR-326	ENSBTAG00000002770	Common
bta-miR-326|ENSBTAG00000002816	bta-miR-326	ENSBTAG00000002816	Common
bta-miR-326|ENSBTAG00000003152	bta-miR-326	ENSBTAG00000003152	Common
bta-miR-326|ENSBTAG00000003242	bta-miR-326	ENSBTAG00000003242	Common
bta-miR-326|ENSBTAG00000003490	bta-miR-326	ENSBTAG00000003490	Common
bta-miR-326|ENSBTAG00000003884	bta-miR-326	ENSBTAG00000003884	Common
bta-miR-326|ENSBTAG00000003956	bta-miR-326	ENSBTAG00000003956	Common
bta-miR-326|ENSBTAG00000004499	bta-miR-326	ENSBTAG00000004499	Common
bta-miR-326|ENSBTAG00000004877	bta-miR-326	ENSBTAG00000004877	Common
bta-miR-326|ENSBTAG00000004999	bta-miR-326	ENSBTAG00000004999	Common
bta-miR-326|ENSBTAG00000005503	bta-miR-326	ENSBTAG00000005503	Common
bta-miR-326|ENSBTAG00000006392	bta-miR-326	ENSBTAG00000006392	Common
bta-miR-326|ENSBTAG00000006536	bta-miR-326	ENSBTAG00000006536	Common
bta-miR-326|ENSBTAG00000006689	bta-miR-326	ENSBTAG00000006689	Common
bta-miR-326|ENSBTAG00000006989	bta-miR-326	ENSBTAG00000006989	Common
bta-miR-326|ENSBTAG00000007213	bta-miR-326	ENSBTAG00000007213	Common
bta-miR-326|ENSBTAG00000007315	bta-miR-326	ENSBTAG00000007315	Common
bta-miR-326|ENSBTAG00000007588	bta-miR-326	ENSBTAG00000007588	Common
bta-miR-326|ENSBTAG00000008129	bta-miR-326	ENSBTAG00000008129	Common
bta-miR-326|ENSBTAG00000008191	bta-miR-326	ENSBTAG00000008191	Common
bta-miR-326|ENSBTAG00000009167	bta-miR-326	ENSBTAG00000009167	Common
bta-miR-326|ENSBTAG00000009213	bta-miR-326	ENSBTAG00000009213	Common
bta-miR-326|ENSBTAG00000009574	bta-miR-326	ENSBTAG00000009574	Common
bta-miR-326|ENSBTAG00000009676	bta-miR-326	ENSBTAG00000009676	Common
bta-miR-326|ENSBTAG00000009736	bta-miR-326	ENSBTAG00000009736	Common
bta-miR-326|ENSBTAG00000010860	bta-miR-326	ENSBTAG00000010860	Common
bta-miR-326|ENSBTAG00000011111	bta-miR-326	ENSBTAG00000011111	Common
bta-miR-326|ENSBTAG00000011458	bta-miR-326	ENSBTAG00000011458	Common
bta-miR-326|ENSBTAG00000011912	bta-miR-326	ENSBTAG00000011912	Common
bta-miR-326|ENSBTAG00000012328	bta-miR-326	ENSBTAG00000012328	Common
bta-miR-326|ENSBTAG00000012771	bta-miR-326	ENSBTAG00000012771	Common
bta-miR-326|ENSBTAG00000013914	bta-miR-326	ENSBTAG00000013914	Common
bta-miR-326|ENSBTAG00000014237	bta-miR-326	ENSBTAG00000014237	Common
bta-miR-326|ENSBTAG00000014314	bta-miR-326	ENSBTAG00000014314	Common
bta-miR-326|ENSBTAG00000016109	bta-miR-326	ENSBTAG00000016109	Common
bta-miR-326|ENSBTAG00000016254	bta-miR-326	ENSBTAG00000016254	Common
bta-miR-326|ENSBTAG00000017024	bta-miR-326	ENSBTAG00000017024	Common
bta-miR-326|ENSBTAG00000018321	bta-miR-326	ENSBTAG00000018321	Common
bta-miR-326|ENSBTAG00000018562	bta-miR-326	ENSBTAG00000018562	Common
bta-miR-326|ENSBTAG00000018936	bta-miR-326	ENSBTAG00000018936	Common
bta-miR-326|ENSBTAG00000019044	bta-miR-326	ENSBTAG00000019044	Common
bta-miR-326|ENSBTAG00000019520	bta-miR-326	ENSBTAG00000019520	Common
bta-miR-326|ENSBTAG00000019798	bta-miR-326	ENSBTAG00000019798	Common
bta-miR-326|ENSBTAG00000020247	bta-miR-326	ENSBTAG00000020247	Common
bta-miR-326|ENSBTAG00000020327	bta-miR-326	ENSBTAG00000020327	Common
bta-miR-326|ENSBTAG00000020810	bta-miR-326	ENSBTAG00000020810	Common
bta-miR-326|ENSBTAG00000021361	bta-miR-326	ENSBTAG00000021361	Common
bta-miR-326|ENSBTAG00000021364	bta-miR-326	ENSBTAG00000021364	Common
bta-miR-326|ENSBTAG00000021697	bta-miR-326	ENSBTAG00000021697	Common
bta-miR-326|ENSBTAG00000023374	bta-miR-326	ENSBTAG00000023374	Common
bta-miR-326|ENSBTAG00000027775	bta-miR-326	ENSBTAG00000027775	Common
bta-miR-326|ENSBTAG00000031895	bta-miR-326	ENSBTAG00000031895	Common
bta-miR-326|ENSBTAG00000033331	bta-miR-326	ENSBTAG00000033331	Common
bta-miR-326|ENSBTAG00000036101	bta-miR-326	ENSBTAG00000036101	Common
bta-miR-326|ENSBTAG00000047225	bta-miR-326	ENSBTAG00000047225	Common
bta-miR-326|ENSBTAG00000047760	bta-miR-326	ENSBTAG00000047760	Common
bta-miR-374a|ENSBTAG00000001457	bta-miR-374a	ENSBTAG00000001457	Common
bta-miR-374a|ENSBTAG00000003084	bta-miR-374a	ENSBTAG00000003084	Common
bta-miR-374a|ENSBTAG00000003245	bta-miR-374a	ENSBTAG00000003245	Common
bta-miR-374a|ENSBTAG00000003884	bta-miR-374a	ENSBTAG00000003884	Common
bta-miR-374a|ENSBTAG00000006118	bta-miR-374a	ENSBTAG00000006118	Common
bta-miR-374a|ENSBTAG00000007743	bta-miR-374a	ENSBTAG00000007743	Common
bta-miR-374a|ENSBTAG00000009747	bta-miR-374a	ENSBTAG00000009747	Common
bta-miR-374a|ENSBTAG00000009905	bta-miR-374a	ENSBTAG00000009905	Common
bta-miR-374a|ENSBTAG00000010611	bta-miR-374a	ENSBTAG00000010611	Common
bta-miR-374a|ENSBTAG00000012074	bta-miR-374a	ENSBTAG00000012074	Common
bta-miR-374a|ENSBTAG00000013499	bta-miR-374a	ENSBTAG00000013499	Common
bta-miR-374a|ENSBTAG00000013740	bta-miR-374a	ENSBTAG00000013740	Common
bta-miR-374a|ENSBTAG00000015251	bta-miR-374a	ENSBTAG00000015251	Common
bta-miR-374a|ENSBTAG00000018007	bta-miR-374a	ENSBTAG00000018007	Common
bta-miR-374a|ENSBTAG00000018562	bta-miR-374a	ENSBTAG00000018562	Common
bta-miR-374a|ENSBTAG00000019870	bta-miR-374a	ENSBTAG00000019870	Common
bta-miR-374a|ENSBTAG00000019876	bta-miR-374a	ENSBTAG00000019876	Common
bta-miR-374a|ENSBTAG00000019949	bta-miR-374a	ENSBTAG00000019949	Common
bta-miR-374a|ENSBTAG00000020418	bta-miR-374a	ENSBTAG00000020418	Common
bta-miR-374a|ENSBTAG00000020626	bta-miR-374a	ENSBTAG00000020626	Common
bta-miR-374a|ENSBTAG00000023039	bta-miR-374a	ENSBTAG00000023039	Common
bta-miR-374a|ENSBTAG00000027348	bta-miR-374a	ENSBTAG00000027348	Common
bta-miR-374a|ENSBTAG00000046019	bta-miR-374a	ENSBTAG00000046019	Common
bta-miR-379|ENSBTAG00000001610	bta-miR-379	ENSBTAG00000001610	Common
bta-miR-379|ENSBTAG00000002126	bta-miR-379	ENSBTAG00000002126	Common
bta-miR-379|ENSBTAG00000008523	bta-miR-379	ENSBTAG00000008523	Common
bta-miR-379|ENSBTAG00000013436	bta-miR-379	ENSBTAG00000013436	Common
bta-miR-379|ENSBTAG00000014237	bta-miR-379	ENSBTAG00000014237	Common
bta-miR-379|ENSBTAG00000015924	bta-miR-379	ENSBTAG00000015924	Common
bta-miR-379|ENSBTAG00000019029	bta-miR-379	ENSBTAG00000019029	Common
bta-miR-379|ENSBTAG00000020810	bta-miR-379	ENSBTAG00000020810	Common
bta-miR-379|ENSBTAG00000024086	bta-miR-379	ENSBTAG00000024086	Common
bta-miR-379|ENSBTAG00000027126	bta-miR-379	ENSBTAG00000027126	Common
bta-miR-379|ENSBTAG00000036101	bta-miR-379	ENSBTAG00000036101	Common
bta-miR-379|ENSBTAG00000047225	bta-miR-379	ENSBTAG00000047225	Common
