# Supplementary material for: Integrated Small RNA Sequencing, Transcriptome and GWAS Data Reveal microRNA Regulation in Response to Milk Protein Traits in Chinese Holstein Cattle
Source: Front Genet. 2021 Oct 12;12:726706. doi: 10.3389/fgene.2021.726706 (PMC8546187; doi:10.3389/fgene.2021.726706)
Supplement: Supplementary file 9 [file Table4.XLSX]

## Sheet: Supplementary Table 4
Supplementary Table 4. Locations and expressions of the identified novel miRNAs.
Chr	Start..end	Strand	HD1	HD2	HD3	LD1	LD2	LD3	HP1	HP2	HP3	LP1	LP2	LP3
1	117569838..117569895	-	54	37	59	0	49	59	24	0	19	0	0	19
1	129294584..129294643	-	0	0	0	0	12	37	0	0	0	0	0	0
1	145749723..145749794	-	0	0	0	16	0	17	0	12	0	0	0	29
1	145749724..145749793	-	0	0	0	0	0	0	26	0	24	0	0	0
1	147069474..147069527	-	0	0	0	0	0	0	0	13	16	0	0	0
1	147069508..147069585	-	0	0	0	0	0	13	0	0	16	0	0	0
1	147069509..147069584	-	0	49	21	99	40	0	71	13	0	0	96	0
1	152916709..152916745	+	0	0	0	25	0	21	0	27	19	0	14	0
1	152916728..152916763	+	0	0	0	25	0	21	0	27	19	0	14	0
1	155433127..155433185	+	0	0	0	228	0	0	0	0	15	0	0	0
1	155433165..155433227	+	0	0	0	228	0	0	0	0	15	0	0	0
1	155531662..155531719	-	0	20	0	10	0	0	0	0	0	0	0	0
1	66640310..66640355	-	0	0	44	0	0	297	134	0	0	0	0	0
1	66640310..66640356	-	0	0	0	328	0	0	0	147	0	0	0	290
1	7155009..7155060	-	0	0	0	0	14	0	0	6	9	0	0	0
1	81266449..81266515	-	287	0	0	0	0	0	0	0	1694	0	0	0
1	82423720..82423788	-	0	0	38	0	76	0	51	106	49	13	0	0
1	82631478..82631560	+	0	0	0	88	42	0	0	0	0	0	0	0
1	82631479..82631559	+	17	117	35	0	0	0	0	0	0	0	0	185
1	82631480..82631559	+	0	0	0	0	0	287	0	76	0	26	54	0
1	82631540..82631614	+	17	0	35	0	0	0	67	73	0	0	53	0
1	82631542..82631612	+	0	117	0	88	42	285	0	0	0	25	0	182
10	27567832..27567871	-	92	52	0	0	61	0	0	31	0	0	0	0
10	35578991..35579049	-	0	14	0	0	0	0	0	0	0	0	14	0
10	35578992..35579048	-	0	0	0	13	0	16	0	0	0	0	0	0
10	37234456..37234502	-	27	0	0	0	0	0	56	0	0	0	0	33
10	47258007..47258071	-	0	0	0	0	0	0	14	0	0	0	0	22
10	51226938..51226995	-	0	0	0	0	0	0	0	8	11	4	0	0
10	75968094..75968172	-	0	0	0	16	0	46	0	0	11	0	0	0
10	79601369..79601427	-	14	11	16	11	15	22	14	0	14	0	0	0
10	92281696..92281744	-	83	0	0	460	304	2731	94	438	270	39	237	197
10	92281697..92281743	-	0	129	14	0	0	0	0	0	0	0	0	0
11	105021289..105021337	+	21	40	28	70	35	101	70	104	93	0	77	84
11	105021411..105021472	+	0	41	28	72	36	104	70	105	94	0	78	84
11	106126287..106126354	+	0	0	0	0	23	21	14	0	0	0	0	0
11	106126289..106126352	+	29	0	25	0	0	0	0	0	0	0	0	14
11	106126332..106126393	+	0	0	0	0	23	21	14	0	0	0	0	0
11	106144696..106144757	-	0	0	0	0	23	21	14	0	0	0	0	0
11	106144735..106144802	-	0	0	0	0	23	21	14	0	0	0	0	0
11	106144737..106144800	-	0	0	25	0	0	0	0	0	0	0	0	14
11	106255112..106255149	+	0	41	0	30	0	0	0	17	15	0	0	0
11	106404836..106404877	+	72	264	52	492	66	796	141	206	109	112	213	526
11	190238..190292	+	49	116	69	199	31	195	202	191	307	41	146	200
11	2568960..2569027	+	57	29	40	40	60	86	117	126	115	35	53	85
11	37175787..37175843	+	0	6	0	0	0	0	4	0	0	0	0	0
11	46904193..46904235	+	0	0	0	0	0	0	0	0	404	0	249	0
11	46958400..46958445	-	0	0	18	17	29	32	0	21	26	0	42	0
11	97306355..97306410	+	0	0	0	0	0	0	0	0	0	0	25	12
12	16137164..16137221	+	0	0	0	250	47	0	198	0	193	74	310	267
12	16137166..16137219	+	0	56	55	0	0	160	0	141	0	0	0	0
12	19130914..19130967	+	0	304	0	541	0	550	0	0	0	0	195	109
12	19130914..19130971	+	0	0	235	0	344	0	84	0	156	0	0	0
12	25916620..25916679	-	0	0	0	0	0	0	521	0	0	0	0	659
12	35979476..35979535	+	15	27	0	5	27	0	0	0	0	8	19	0
12	66499494..66499533	+	0	0	0	0	0	19	0	0	22	0	19	13
12	84241334..84241376	+	0	94	0	0	0	0	0	0	0	633	0	0
12	84241334..84241386	+	37	0	20	317	111	0	424	768	900	0	454	353
12	86812879..86812941	+	0	0	0	14	0	16	0	0	0	0	0	0
13	10242603..10242660	-	11	9	0	0	0	0	24	0	18	0	20	19
13	10242604..10242661	+	11	9	0	0	0	8	24	0	18	0	20	19
13	10242604..10242662	+	0	0	9	6	0	0	0	0	0	0	0	0
13	34588343..34588411	-	4	0	0	5	4	0	0	0	0	0	0	0
13	43917738..43917815	+	0	0	0	0	12	0	0	16	14	0	16	15
13	52521602..52521685	-	39	0	37	0	27	0	13	0	0	0	0	0
13	53904037..53904098	-	72	74	71	52	104	158	48	84	81	36	43	39
13	54355356..54355412	+	15	0	0	0	13	0	0	0	0	0	13	0
13	55631832..55631869	-	752	613	345	396	607	338	339	424	350	123	307	234
13	61183880..61183947	+	0	0	0	0	0	0	0	11	0	0	14	0
13	79286810..79286873	-	0	0	0	34176	0	46640	34587	161028	104953	273390	24953	28712
13	795246..795292	+	0	151	0	779	262	785	1858	1207	1471	236	1329	819
13	795247..795291	+	48	0	42	0	0	0	0	0	0	0	0	0
14	2549442..2549501	+	0	0	0	0	0	723	0	0	793	0	0	0
14	2549443..2549500	+	0	0	158	364	89	0	0	327	0	36	142	270
14	2549445..2549498	+	70	0	0	0	0	0	151	0	0	0	0	0
14	29124375..29124434	-	60	31	40	0	26	0	0	0	17	0	0	0
14	29124377..29124432	-	0	0	0	0	0	0	18	0	0	0	27	0
14	738422..738491	-	14	14	15	32	31	33	13	40	28	16	19	12
15	28360243..28360286	-	279	389	234	158	144	0	114	0	0	0	0	0
15	34111380..34111438	+	0	0	0	0	5	0	0	5	14	5	5	0
15	35462539..35462602	-	0	0	0	0	17	0	0	0	17	0	0	0
15	35462540..35462601	-	0	0	0	0	0	0	12	14	0	0	0	0
15	42378036..42378091	-	30	0	11	15	29	15	11	18	14	0	13	0
15	75720451..75720526	+	0	13	0	0	0	34	28	58	0	14	37	32
15	83933862..83933914	+	0	0	0	14	11	0	0	0	0	0	0	0
16	3076163..3076224	+	0	0	0	0	0	132	165	0	0	0	0	0
16	38766128..38766185	-	0	0	0	0	0	0	0	0	0	16	95	0
16	65091072..65091153	-	0	0	0	23	0	0	0	42	0	0	0	0
16	65091073..65091152	-	0	0	0	0	0	25	0	0	0	0	12	0
16	79950416..79950494	-	0	0	0	0	259	0	0	0	899	311	0	0
16	80128619..80128679	-	18	0	0	19	15	14	0	0	0	0	0	0
16	80465177..80465211	+	13	64	17	0	0	0	39	42	50	0	36	20
16	80465178..80465210	+	0	0	0	0	20	47	0	0	0	0	0	0
17	60624769..60624831	-	227	171	0	191	0	0	181	0	166	103	0	192
17	60624770..60624831	-	0	0	190	0	235	421	0	216	0	0	0	0
17	60624771..60624832	+	0	0	206	0	261	458	0	232	0	0	0	0
17	60624771..60624833	+	243	180	0	202	0	0	203	0	181	114	0	207
17	62539538..62539591	+	0	0	26	0	0	0	0	24	0	0	0	0
17	72572168..72572222	+	113	25	66	81	105	835	333	1071	2513	124	80	1078
17	72572204..72572265	+	113	25	66	81	105	835	333	1071	2513	124	80	1078
17	72765040..72765082	+	13	0	0	80	27	109	135	0	176	90	71	0
17	72765041..72765081	+	0	48	0	0	0	0	0	175	0	0	0	75
17	72841714..72841770	-	0	0	0	0	11	9	0	0	0	0	0	5
18	14096923..14096992	+	0	0	38	92	66	135	128	164	252	0	105	90
18	1488560..1488597	-	0	0	0	75	0	0	0	0	0	0	53	0
18	1607893..1607977	-	57	0	0	0	48	124	0	0	31	0	0	0
18	48254583..48254642	-	7635	11549	6988	6265	11224	7630	5875	10997	7155	4241	8829	5547
18	55558410..55558463	-	0	11	0	24	0	41	0	111	51	0	23	14
18	59227905..59227988	+	57	0	0	0	57	0	0	0	0	0	0	0
18	61945705..61945775	-	0	0	0	0	0	87	0	0	0	0	0	72
18	62133235..62133291	-	17	0	0	11	21	17	0	0	0	0	0	0
19	1491680..1491730	-	81	99	109	33	49	28	39	32	14	0	32	31
19	23307739..23307777	+	48	0	0	0	98	1403	0	118	0	0	70	84
19	28463781..28463839	+	0	0	0	0	0	131	0	0	12	0	0	0
19	30139612..30139651	+	0	0	0	0	0	0	0	0	0	0	22	31
19	43246184..43246258	-	0	47	0	0	0	0	0	0	0	0	0	20
19	43246188..43246258	-	0	0	0	79	0	97	34	40	31	25	52	0
19	43283900..43283974	-	0	49	0	0	0	0	0	0	0	0	0	20
19	43283904..43283974	-	0	0	0	81	0	96	34	40	31	25	52	0
19	56554262..56554340	-	0	0	0	0	43	0	0	0	0	41	222	0
19	56554263..56554339	-	63	63	50	131	0	172	148	150	219	0	0	184
19	56554322..56554379	-	62	60	50	126	42	164	146	148	213	41	0	183
19	57151305..57151365	-	19	0	14	0	0	16	0	0	0	0	0	0
19	9605035..9605099	-	803	0	826	0	786	1943	366	149	252	0	146	212
2	112157982..112158059	-	0	28	0	15	0	34	13	12	0	0	0	20
2	114749767..114749829	-	0	0	14	0	0	15	0	0	0	0	0	0
2	118439373..118439458	-	48	26	106	21	22	68	46	68	43	13	21	42
2	118439375..118439460	+	48	26	106	21	22	68	46	68	43	14	21	42
2	120369848..120369907	-	33	12	0	0	0	40	0	0	0	0	0	0
2	123888560..123888628	+	0	0	0	47	0	49	75	51	40	0	62	53
2	135118878..135118928	-	16	0	0	0	25	0	13	0	28	0	0	18
2	99218743..99218805	-	0	0	14	0	0	0	0	0	0	5	0	0
2	99218745..99218805	-	20	21	0	0	7	14	15	0	0	0	0	0
2	99218746..99218806	+	19	21	0	0	7	10	13	0	0	0	0	3
2	99218746..99218808	+	0	0	14	0	0	0	0	0	0	5	0	0
20	2067791..2067827	-	60	40	0	135	75	191	129	270	249	0	213	157
20	56526791..56526877	-	30	55	26	1014	68	1300	134	413	182	202	348	241
20	56526858..56526912	-	0	0	0	1014	0	1300	0	0	0	0	0	0
20	56526859..56526911	-	30	55	26	0	68	0	133	412	181	202	348	241
20	71326973..71327027	-	0	0	0	0	0	91	0	0	0	0	56	0
20	71326977..71327027	-	0	0	0	92	30	0	41	99	0	0	0	0
20	71745898..71745977	+	0	0	0	319	0	0	0	0	0	0	331	0
20	9203511..9203584	+	0	0	0	0	0	0	0	0	1718	0	0	1451
21	16354301..16354339	-	0	0	0	0	0	14	0	20	17	0	21	0
21	16354321..16354380	-	0	0	0	0	0	14	0	20	17	0	21	0
21	23034426..23034486	+	0	0	0	0	0	0	0	0	3423	0	3935	0
21	23034426..23034487	+	0	0	0	0	0	0	0	6007	0	2084	0	0
21	23034426..23034488	+	4822	3530	3517	3616	7897	4026	0	0	0	0	0	0
21	48135218..48135281	+	0	29	0	47	0	0	0	0	0	0	0	0
21	48135218..48135282	+	0	0	26	0	0	0	0	0	0	0	42	0
21	64605025..64605067	+	17	15	0	0	11	0	10	25	20	9	10	18
21	65239337..65239398	-	0	0	0	0	0	0	13	0	0	0	0	11
21	66889514..66889567	+	0	0	0	0	0	21	0	20	0	0	0	0
21	66889515..66889566	+	0	0	0	30	0	0	0	0	24	0	11	0
21	68645103..68645165	-	0	0	0	0	0	0	11	0	0	0	25	0
21	68645104..68645164	-	718	286	468	364	814	396	0	23	31	0	0	7
21	68645106..68645164	+	0	0	0	0	0	0	2465	3379	2501	0	0	0
21	68645106..68645167	+	0	28680	43289	31080	54021	17769	0	0	0	856	3342	0
21	69397134..69397188	-	11	0	0	40	0	202	0	135	0	0	0	0
22	11420266..11420327	+	0	0	0	6	0	0	0	5	0	0	0	0
22	50971473..50971534	-	0	13	8	0	13	0	0	0	0	0	0	0
22	51542040..51542104	+	17	0	0	0	0	0	17	0	0	0	0	8
22	54620208..54620250	-	0	0	0	0	0	5	0	13	0	0	0	0
22	56345374..56345444	+	0	0	0	0	283	0	0	0	0	0	405	0
23	17780252..17780308	+	23	41	29	70	36	102	0	103	95	0	0	82
23	17780257..17780308	+	0	0	0	0	0	0	71	0	0	0	79	0
23	17780291..17780338	+	23	41	29	70	36	102	70	103	95	0	78	82
23	27280488..27280545	+	0	0	0	0	17	0	13	0	0	0	0	0
23	2856947..2857009	-	0	0	0	0	15	0	0	0	0	0	0	10
23	2856947..2857010	-	0	0	0	0	0	16	0	0	8	9	0	0
23	31141546..31141619	+	0	0	0	10431	5839	11118	7962	9319	11495	0	11489	11420
23	32855275..32855332	+	56	39	70	59	52	67	12	20	25	0	18	0
23	44466782..44466828	-	0	0	0	10863	5253	15279	22199	29551	23086	6659	24955	23083
23	7394821..7394877	-	0	11	14	0	0	0	0	0	0	0	0	0
23	7394821..7394878	-	0	0	0	0	8	5	0	0	3	0	0	0
24	32449837..32449891	+	0	0	0	0	0	0	0	224	462	0	0	0
24	32449838..32449888	+	42	0	50	0	0	0	0	0	0	0	0	0
24	32449839..32449887	+	0	282	0	346	99	730	252	0	0	90	218	1241
24	38825150..38825218	+	12	0	0	0	10	0	0	0	0	0	0	0
24	42127166..42127229	-	0	0	0	0	0	0	0	0	13	0	11	14
24	49478284..49478373	+	145	0	0	0	0	0	0	0	0	35	0	0
25	18732793..18732870	+	0	0	0	0	0	0	0	27	43	0	0	0
25	26784001..26784050	-	0	0	0	0	19	0	0	0	0	80	52	0
25	26784002..26784049	-	12	26	15	71	0	86	58	116	59	0	0	82
25	26784032..26784107	-	12	26	15	71	19	86	58	116	59	80	52	82
25	26919526..26919589	-	0	0	0	0	0	0	0	0	13	19	28	0
25	26919527..26919588	-	0	0	0	34	0	21	12	13	0	0	0	34
25	3062596..3062661	-	0	6	0	3	0	0	0	0	0	0	0	0
25	32777049..32777099	+	0	0	0	0	0	0	62	0	0	60	0	0
25	32777050..32777098	+	0	0	0	0	0	0	0	54	37	0	25	47
25	40627957..40628028	+	0	0	0	0	0	0	0	11	0	0	0	5
25	969559..969598	+	0	0	0	0	0	0	120	50	54	0	0	71
26	12777317..12777386	-	0	0	0	0	12	0	0	0	0	58	40	0
26	12777318..12777385	-	11	25	11	57	0	64	46	90	44	0	0	58
26	12777368..12777449	-	11	25	12	57	12	64	46	91	45	58	39	58
26	19015684..19015746	-	0	0	0	0	21	7	45	17	23	43	29	23
26	21841717..21841777	-	0	0	4	0	0	0	0	4	0	0	0	0
26	31451976..31452034	-	0	0	0	26	0	58	0	0	71	33	0	0
26	38979030..38979094	-	0	0	0	0	0	14	0	7	0	0	0	0
27	14479524..14479599	+	0	0	0	18	0	18	0	0	0	0	0	23
27	36572784..36572848	+	0	12	15	0	14	0	0	0	0	0	0	0
28	24750916..24750977	+	332	392	660	221	528	316	290	191	167	66	158	157
28	33236706..33236762	-	0	86	0	82	71	78	98	114	63	82	0	58
28	5833249..5833308	+	54	28	22	0	0	0	0	29	29	13	0	0
28	5833251..5833306	+	0	0	0	0	0	0	28	0	0	0	21	0
28	5833253..5833306	+	0	0	0	0	54	0	0	0	0	0	0	28
28	8252870..8252919	+	0	27	0	0	0	25	0	0	0	0	12	0
28	8252872..8252917	+	0	0	0	0	0	0	393	201	0	0	0	0
29	12872752..12872814	+	0	0	0	0	0	14	0	0	24	0	0	0
29	12872754..12872814	+	28	13	24	21	0	0	24	19	0	0	15	0
29	45605876..45605917	-	40	51	29	0	20	12	14	0	0	0	14	13
29	50552985..50553030	-	0	0	0	12	0	0	0	0	0	0	0	11
29	50845519..50845583	+	0	0	0	26	0	0	0	13	16	0	0	0
3	117458016..117458080	+	0	0	0	0	0	0	83	0	0	0	69	0
3	120289392..120289448	+	0	13	0	16	0	0	0	0	0	0	0	0
3	20155107..20155168	-	0	0	0	0	3	16	0	0	0	0	0	0
3	32745067..32745145	-	0	0	0	32	0	279	0	0	0	0	24	0
4	104960295..104960350	-	0	0	0	131	0	141	0	0	0	61	0	0
4	112160074..112160167	+	0	0	0	0	0	32819	47425	43252	47522	49132	49664	33493
4	112652394..112652471	+	0	0	0	0	0	11	0	0	10	0	0	0
4	89038485..89038561	-	128	0	120	414	144	465	375	426	341	328	335	406
4	9646179..9646241	+	683	0	0	0	0	0	450	0	524	0	332	378
4	9646179..9646242	+	0	442	609	0	482	670	0	358	0	162	0	0
5	111568833..111568895	+	18	0	0	0	0	13	0	0	0	0	0	0
5	112488155..112488220	+	0	14	0	14	14	0	14	0	19	0	0	0
5	118391028..118391089	+	0	0	0	6	0	12	0	0	0	0	0	0
5	118391029..118391088	+	0	0	0	0	15	0	13	27	21	0	57	0
5	30989559..30989622	+	0	0	0	21	0	69	0	23	25	14	31	14
5	34239088..34239130	+	0	0	0	0	0	0	0	2373	0	0	1570	0
5	71006279..71006342	+	0	0	0	0	0	0	0	0	0	0	15	26
6	101908177..101908225	-	0	0	0	0	0	29	0	37	0	0	0	0
6	101908177..101908228	-	15	0	12	18	20	0	0	0	28	0	0	0
6	104709640..104709678	-	0	0	0	0	0	0	0	0	18	0	13	0
6	115983638..115983704	+	0	11	0	0	0	0	0	0	0	0	45	0
6	115983639..115983703	+	77	0	0	22	0	21	10	29	29	0	0	42
6	116809234..116809286	+	40	0	0	0	71	0	369	426	0	96	0	0
6	117079884..117079920	+	13	24	0	0	0	64	0	0	0	0	38	73
6	117080103..117080148	-	0	0	20	0	0	0	0	0	70	0	0	0
6	117080104..117080147	-	28	102	0	74	33	133	98	114	0	55	75	137
6	57149618..57149669	+	18	13	0	19	17	18	0	0	0	5	0	0
6	57149623..57149669	+	0	0	0	0	0	0	0	0	16	0	16	0
6	75204361..75204454	+	0	0	0	0	0	23299	37816	29070	31993	27812	37905	0
7	11309016..11309100	-	15	0	0	0	20	18	0	0	0	0	0	0
7	12838456..12838516	+	0	0	0	0	0	0	29	0	0	0	0	39
7	14887735..14887792	-	19	18	16	0	26	17	0	0	0	0	0	0
7	18068302..18068389	+	0	0	0	0	21	37	0	0	0	0	13	0
7	18068304..18068387	+	0	0	11	26	0	0	0	0	24	14	0	0
7	20734909..20734973	-	19	67	38	108	18	169	86	127	50	36	60	116
7	43283179..43283219	-	17	35	20	84	19	0	48	54	65	0	78	52
7	43465852..43465913	+	26	12	0	0	21	18	0	0	0	0	0	0
7	44175746..44175803	-	43	47	30	27	37	0	0	0	22	0	29	0
7	44175748..44175803	-	0	0	0	0	0	31	11	32	0	0	0	0
7	44175748..44175805	+	66	0	0	50	0	0	0	0	0	22	39	0
7	44175750..44175805	+	0	72	44	0	87	0	0	0	0	0	0	0
7	52069897..52069953	+	53	0	60	0	0	0	14	0	0	0	0	0
7	5736697..5736764	+	0	0	0	23	32	47	0	29	0	0	0	0
7	60742520..60742582	+	0	134	0	0	136	0	0	0	0	0	41	0
7	81526135..81526194	-	0	8	3	5	0	0	0	3	0	0	0	0
8	100422775..100422836	-	0	0	0	0	0	0	6	0	12	0	0	0
8	101055987..101056050	+	78	435	99	0	89	417	213	201	116	97	191	389
8	111827799..111827845	-	0	0	14	42	0	0	0	67	61	18	32	0
8	111827800..111827844	-	0	15	0	0	0	42	28	0	0	0	0	40
8	112202170..112202238	+	0	0	0	0	0	46	51	0	0	0	66	0
8	113045908..113045971	+	15	13	0	0	0	0	0	0	11	0	0	0
8	113139189..113139244	+	0	0	0	23	44	0	0	0	0	0	0	0
8	2122621..2122695	-	0	0	0	15	0	24	17	31	35	0	0	24
8	8413103..8413182	+	0	0	0	0	84	0	182	0	0	0	0	0
8	8413104..8413181	+	43	105	47	0	0	0	0	0	0	0	0	389
8	85253385..85253462	+	0	17	0	25	0	30	0	0	0	0	0	19
8	91512617..91512657	-	50	78	63	182	62	231	210	289	278	109	146	189
8	9839169..9839237	+	0	15	0	27	0	23	0	44	45	0	12	23
9	102378116..102378191	+	0	0	0	0	0	0	0	12	15	0	0	0
9	10550560..10550616	+	0	64	0	44	0	0	0	0	0	0	0	0
9	2054443..2054527	+	0	0	589	0	0	1191	1345	0	0	0	0	0
9	2054445..2054527	+	0	370	0	0	549	0	0	0	0	0	1288	0
9	59952049..59952093	-	0	0	0	0	49	239	47	0	0	15	90	0
9	59952051..59952091	-	0	0	0	0	0	0	0	0	31	0	0	25
9	59952052..59952090	-	0	84	0	0	0	0	0	196	0	0	0	0
9	7360698..7360748	-	0	0	0	202	0	225	0	383	0	82	0	168
9	7360699..7360747	-	0	0	0	0	43	0	205	0	1030	0	0	0
9	95137726..95137795	+	20	0	17	0	0	12	0	0	0	0	0	0
9	95137775..95137831	+	20	11	17	0	14	12	0	0	0	0	0	0
9	98820952..98821026	-	20	0	0	0	39	0	125	181	0	43	0	0
9	98821006..98821091	-	20	0	0	0	0	0	125	181	0	43	0	0
NKLS02002028.1	13127..13168	-	0	0	0	27	14	61	0	0	0	0	16	0
NKLS02002111.1	15389..15439	-	0	1146	1971	0	1271	0	3512	0	0	0	0	0
NKLS02002111.1	16061..16115	-	1881	0	0	0	2400	0	8701	0	0	0	0	0
NKLS02002111.1	16063..16115	-	0	0	4159	7445	0	5918	0	6271	7636	6569	11370	11001
NKLS02002111.1	39252..39306	-	1881	0	0	0	2400	0	8701	0	0	0	0	0
NKLS02002111.1	39254..39306	-	0	0	4159	7445	0	5918	0	6271	7636	6569	11370	11001
NKLS02002111.1	8514..8558	-	5520	0	0	0	0	0	0	0	0	0	2039	1400
NKLS02002208.1	5875700..5875746	-	53	42	26	0	21	24	13	32	21	9	17	13
NKLS02002208.1	7930732..7930802	-	0	0	0	12	0	12	0	0	0	0	0	0
NKLS02002208.1	7930785..7930856	-	0	0	0	12	0	12	0	0	0	0	0	0
X	127177022..127177062	+	0	0	12	18	0	34	13	0	0	0	12	0
X	17792361..17792413	-	16	21	15	16	27	40	0	33	25	0	19	26
X	36757841..36757906	+	0	0	0	0	0	0	12	0	8	0	0	0
X	63745675..63745762	-	0	12	0	29	0	0	11	0	0	0	0	0
