# Supplementary material for: Integrated Small RNA Sequencing, Transcriptome and GWAS Data Reveal microRNA Regulation in Response to Milk Protein Traits in Chinese Holstein Cattle
Source: Front Genet. 2021 Oct 12;12:726706. doi: 10.3389/fgene.2021.726706 (PMC8546187; doi:10.3389/fgene.2021.726706)
Supplement: Supplementary file 10 [file Table1.XLSX]

## Sheet: Supplementary Table 1
Supplementary Table 1. The phenotype information of 12 Chinese Holstein cows
Group	Sample	PP	MY	FP	SCC	Days in milk	Days after dry-off	Days before calving
HD	HD1	3.57	14027	4.21	53	\	28	35
	HD2	3.52	14467	4.08	74	\	32	29
	HD3	3.54	15189	4.24	53	\	32	21
HP	HP1	3.56	14170	4.65	60	80	\	\
	HP2	3.54	14100	3.6	66	73	\	\
	HP3	3.53	12995	4.85	103	79	\	\
LD	LD1	2.95	10844	3.34	84	\	24	39
	LD2	2.9	11962	3.43	60	\	27	23
	LD3	2.93	11756	3.67	73	\	35	20
LP	LP1	2.55	7146	3.42	70	85	\	\
	LP2	2.95	8851	4.16	112	70	\	\
	LP3	2.99	10979	3.32	53	85	\	\
Note: HP: high milk protein percentage group in peak lactation; LP: low milk protein percentage group in peak lactation; PP: milk protein percentage; MY: milk yield; FP: milk fat percentage; SCC: somatic cells count.
