# Supplementary material for: Integrated Small RNA Sequencing, Transcriptome and GWAS Data Reveal microRNA Regulation in Response to Milk Protein Traits in Chinese Holstein Cattle
Source: Front Genet. 2021 Oct 12;12:726706. doi: 10.3389/fgene.2021.726706 (PMC8546187; doi:10.3389/fgene.2021.726706)
Supplement: Supplementary file 11 [file Table10.XLSX]

## Sheet: Supplementary Table 10a
Supplementary Table 10a. The enrichment results of GWAS signals for the correlated targets of DE miRNAs.
Group	Traits	All DE miRNAs			Upregulated DE miRNA			Downregulated DE miRNA
		Fold	pvalue	FDR	Fold	pvalue	FDR	Fold	pvalue	FDR
HP vs. LP	Milk	1.08972	0.108989	0.190731	1.07862	0.0186981	0.0447955	1.07769	0.0619938	0.193881
	Fat	1.07754	0.177182	0.217328	1.09344	0.0191981	0.0447955	1.01399	0.330367	0.385428
	Fat Percentage	1.17978	0.186281	0.217328	1.20659	0.00929907	0.0447955	1.0353	0.257974	0.361164
	Protein	1.07754	0.0069993	0.0489951	1.0551	0.0264974	0.0463704	1.08645	0.0183982	0.128787
	Protein Percentage	1.19077	0.0574942	0.142786	1.18585	0.0478952	0.0670533	1.14037	0.123188	0.215578
	SCS	1.03791	0.0611939	0.142786	1.04294	0.0632937	0.0738426	1.05323	0.0830917	0.193881
	Heifer_Conc_Rate	0.586441	0.586441	0.586441	0.994848	0.533847	0.533847	0.976236	0.681632	0.681632
HD vs. LD	Milk	1.02262	0.261774	0.458104	0.985829	0.611639	0.713579	1.0611	0.0339966	0.0793254
	Fat	1.00688	0.335966	0.460321	1.01398	0.337966	0.591441	1.04881	0.0748925	0.10485
	Fat Percentage	0.952789	0.394561	0.460321	0.992762	0.461054	0.645475	1.03757	0.223178	0.260374
	Protein	1.07273	0.00629937	0.0220478	1.01393	0.315768	0.591441	1.11049	0.0009999	0.007
	Protein Percentage	1.10638	0.131287	0.306336	1.02707	0.324368	0.591441	1.14911	0.0615938	0.10485
	SCS	1.05942	0.00349965	0.0220478	1.05975	0.0392961	0.275072	1.05198	0.0128987	0.0451455
	Heifer_Conc_Rate	0.990411	0.631337	0.631337	0.974879	0.718828	0.718828	0.996041	0.542946	0.542946
Note: The significant (<0.05) false discovery rate (FDR) correction of p-value were marked with red color.

## Sheet: Supplementary Table 10b
Supplementary Table 10b. The enrichment results of GWAS signals for the correlated targets of DE miRNAs using corrected GWAS statistics.
Group	Traits	All DE miRNAs			Upregulated DE miRNA			Downregulated DE miRNA
		Fold	pvalue	FDR	Fold	pvalue	FDR	Fold	pvalue	FDR
HP vs. LP	Milk	1.08437	0.0069993	0.0244975	1.07813	0.0186981	0.0447955	1.0768	0.0619938	0.193881
	Fat	1.07239	0.0259974	0.0454954	1.0931	0.0191981	0.0447955	1.01373	0.330367	0.385428
	Fat Percentage	1.16304	0.0129987	0.0303303	1.20667	0.00929907	0.0447955	1.03744	0.257974	0.361164
	Protein	1.07711	0.0019998	0.0139986	1.0931	0.0264974	0.0463704	1.08554	0.0183982	0.128787
	Protein Percentage	1.18202	0.0429957	0.060194	1.20667	0.0478952	0.0670533	1.14225	0.123188	0.215578
	SCS	1.03689	0.0759924	0.0886578	1.04268	0.0632937	0.0738426	1.05421	0.0830917	0.193881
	Heifer_Conc_Rate	0.992759	0.583942	0.583942	0.995494	0.533847	0.533847	0.976482	0.681632	0.681632
HD vs. LD	Milk	1.04087	0.0662934	0.0928107	0.986528	0.611639	0.713579	1.0611	0.0339966	0.0793254
	Fat	1.0463	0.0629937	0.0928107	1.01268	0.337966	0.591441	1.04886	0.0748925	0.10485
	Fat Percentage	1.03984	0.19898	0.232143	0.991531	0.461054	0.645475	1.03805	0.223178	0.260374
	Protein	1.07715	0.00179982	0.0139986	1.01453	0.315768	0.591441	1.11073	0.0009999	0.007
	Protein Percentage	1.12779	0.0611939	0.0928107	1.02641	0.324368	0.591441	1.14866	0.0515938	0.0902892
	SCS	1.05942	0.0039996	0.0186648	1.05962	0.0392961	0.275072	1.05254	0.0128987	0.0451455
	Heifer_Conc_Rate	0.990167	0.641936	0.641936	0.97444	0.718828	0.718828	0.99597	0.542946	0.542946
Note: The 1737 SNPs close to DGAT1 genes were discarding in GWAS enrichment analysis. The significant (<0.05) false discovery rate (FDR) correction of p-value were marked with red color.
