# Supplementary material for: Integrated Small RNA Sequencing, Transcriptome and GWAS Data Reveal microRNA Regulation in Response to Milk Protein Traits in Chinese Holstein Cattle
Source: Front Genet. 2021 Oct 12;12:726706. doi: 10.3389/fgene.2021.726706 (PMC8546187; doi:10.3389/fgene.2021.726706)
Supplement: Supplementary file 13 [file Table7.XLSX]

## Sheet: Supplementary Table 7a
Supplementary Table 7a. Functional annotation of targets of commonly DE miRNAs between HP vs. LP and HD vs. LD.
Category	Term	Count	%	PValue	Genes	List Total	Pop Hits	Pop Total	Fold Enrichment
GOTERM_BP_DIRECT	GO:0015031~protein transport	24	2.67857	6.42485e-05	ENSBTAG00000013096, ENSBTAG00000015958, ENSBTAG00000006323, ENSBTAG00000010635, ENSBTAG00000007306, ENSBTAG00000011931, ENSBTAG00000010701, ENSBTAG00000019508, ENSBTAG00000003474, ENSBTAG00000021318, ENSBTAG00000003570, ENSBTAG00000009167, ENSBTAG00000015745, ENSBTAG00000000854, ENSBTAG00000001352, ENSBTAG00000020739, ENSBTAG00000010792, ENSBTAG00000013589, ENSBTAG00000011757, ENSBTAG00000013282,…	711	183	13824	2.54991
GOTERM_CC_DIRECT	GO:0005737~cytoplasm	201	22.433	6.45154e-05	ENSBTAG00000000013, ENSBTAG00000020270, ENSBTAG00000006846, ENSBTAG00000006546, ENSBTAG00000013032, ENSBTAG00000017401, ENSBTAG00000016223, ENSBTAG00000000111, ENSBTAG00000007447, ENSBTAG00000001562, ENSBTAG00000006325, ENSBTAG00000006735, ENSBTAG00000025931, ENSBTAG00000007591, ENSBTAG00000009962, ENSBTAG00000008573, ENSBTAG00000002485, ENSBTAG00000002813, ENSBTAG00000010871, ENSBTAG00000011613,…	780	3109	15461	1.2815
GOTERM_BP_DIRECT	GO:0030032~lamellipodium assembly	8	0.892857	0.000419966	ENSBTAG00000020726, ENSBTAG00000004554, ENSBTAG00000002699, ENSBTAG00000032848, ENSBTAG00000021879, ENSBTAG00000018374, ENSBTAG00000016549, ENSBTAG00000031575	711	28	13824	5.55515
KEGG_PATHWAY	bta04114:Oocyte meiosis	15	1.67411	0.000580639	ENSBTAG00000011953, ENSBTAG00000019210, ENSBTAG00000012081, ENSBTAG00000004021, ENSBTAG00000005464, ENSBTAG00000005269, ENSBTAG00000009995, ENSBTAG00000011198, ENSBTAG00000010109, ENSBTAG00000016156, ENSBTAG00000014463, ENSBTAG00000006208, ENSBTAG00000005664, ENSBTAG00000030225, ENSBTAG00000000469	342	114	7550	2.90474
KEGG_PATHWAY	bta04062:Chemokine signaling pathway	20	2.23214	0.000657931	ENSBTAG00000003305, ENSBTAG00000011953, ENSBTAG00000019210, ENSBTAG00000003490, ENSBTAG00000005464, ENSBTAG00000031355, ENSBTAG00000009812, ENSBTAG00000020270, ENSBTAG00000007591, ENSBTAG00000019428, ENSBTAG00000031575, ENSBTAG00000016156, ENSBTAG00000014798, ENSBTAG00000020645, ENSBTAG00000006208, ENSBTAG00000019838, ENSBTAG00000046797, ENSBTAG00000005077, ENSBTAG00000015133, ENSBTAG00000020848	342	185	7550	2.3866
KEGG_PATHWAY	bta04914:Progesterone-mediated oocyte maturation	12	1.33929	0.00191762	ENSBTAG00000010109, ENSBTAG00000020645, ENSBTAG00000016156, ENSBTAG00000011953, ENSBTAG00000006208, ENSBTAG00000019210, ENSBTAG00000005464, ENSBTAG00000004021, ENSBTAG00000005269, ENSBTAG00000010007, ENSBTAG00000009995, ENSBTAG00000020848	342	88	7550	3.01037
KEGG_PATHWAY	bta05216:Thyroid cancer	7	0.78125	0.00229159	ENSBTAG00000001069, ENSBTAG00000016156, ENSBTAG00000001002, ENSBTAG00000015991, ENSBTAG00000019565, ENSBTAG00000001333, ENSBTAG00000046797	342	31	7550	4.98491
GOTERM_CC_DIRECT	GO:0005829~cytosol	73	8.14732	0.00249855	ENSBTAG00000010490, ENSBTAG00000020936, ENSBTAG00000013133, ENSBTAG00000020270, ENSBTAG00000010647, ENSBTAG00000010799, ENSBTAG00000012860, ENSBTAG00000015414, ENSBTAG00000005718, ENSBTAG00000013782, ENSBTAG00000016156, ENSBTAG00000017407, ENSBTAG00000010242, ENSBTAG00000016744, ENSBTAG00000011433, ENSBTAG00000013589, ENSBTAG00000000484, ENSBTAG00000012450, ENSBTAG00000006392, ENSBTAG00000001295,…	780	1025	15461	1.4117
GOTERM_CC_DIRECT	GO:0005802~trans-Golgi network	14	1.5625	0.00301883	ENSBTAG00000006323, ENSBTAG00000015991, ENSBTAG00000018207, ENSBTAG00000015286, ENSBTAG00000022991, ENSBTAG00000014611, ENSBTAG00000022069, ENSBTAG00000016128, ENSBTAG00000032848, ENSBTAG00000013980, ENSBTAG00000014229, ENSBTAG00000015793, ENSBTAG00000003891, ENSBTAG00000010371	780	108	15461	2.56949
GOTERM_BP_DIRECT	GO:2001238~positive regulation of extrinsic apoptotic signaling pathway	6	0.669643	0.00360487	ENSBTAG00000006378, ENSBTAG00000031725, ENSBTAG00000017002, ENSBTAG00000000484, ENSBTAG00000015312, ENSBTAG00000047766	711	21	13824	5.55515
GOTERM_BP_DIRECT	GO:0001764~neuron migration	12	1.33929	0.00368524	ENSBTAG00000002730, ENSBTAG00000010490, ENSBTAG00000012777, ENSBTAG00000038495, ENSBTAG00000012450, ENSBTAG00000005664, ENSBTAG00000010647, ENSBTAG00000003650, ENSBTAG00000011757, ENSBTAG00000019498, ENSBTAG00000017165, ENSBTAG00000018007	711	84	13824	2.77758
GOTERM_BP_DIRECT	GO:0006979~response to oxidative stress	10	1.11607	0.00372778	ENSBTAG00000002813, ENSBTAG00000007365, ENSBTAG00000020632, ENSBTAG00000004688, ENSBTAG00000014520, ENSBTAG00000003642, ENSBTAG00000012780, ENSBTAG00000011757, ENSBTAG00000021960, ENSBTAG00000020060	711	61	13824	3.18738
KEGG_PATHWAY	bta04722:Neurotrophin signaling pathway	14	1.5625	0.0040877	ENSBTAG00000020270, ENSBTAG00000010647, ENSBTAG00000006193, ENSBTAG00000002813, ENSBTAG00000016156, ENSBTAG00000001069, ENSBTAG00000021105, ENSBTAG00000014463, ENSBTAG00000019838, ENSBTAG00000005664, ENSBTAG00000011757, ENSBTAG00000046797, ENSBTAG00000010007, ENSBTAG00000020848	342	125	7550	2.47251
KEGG_PATHWAY	bta04146:Peroxisome	11	1.22768	0.00435454	ENSBTAG00000010490, ENSBTAG00000004344, ENSBTAG00000006707, ENSBTAG00000020551, ENSBTAG00000007184, ENSBTAG00000016313, ENSBTAG00000003642, ENSBTAG00000018321, ENSBTAG00000006140, ENSBTAG00000011095, ENSBTAG00000027728	342	84	7550	2.89091
GOTERM_BP_DIRECT	GO:0098869~cellular oxidant detoxification	7	0.78125	0.00439481	ENSBTAG00000004855, ENSBTAG00000007695, ENSBTAG00000009737, ENSBTAG00000021416, ENSBTAG00000012780, ENSBTAG00000021960, ENSBTAG00000003015	711	31	13824	4.39036
GOTERM_CC_DIRECT	GO:0043234~protein complex	19	2.12054	0.00458416	ENSBTAG00000020751, ENSBTAG00000007588, ENSBTAG00000012307, ENSBTAG00000008129, ENSBTAG00000009213, ENSBTAG00000020936, ENSBTAG00000006104, ENSBTAG00000020796, ENSBTAG00000012586, ENSBTAG00000039684, ENSBTAG00000012585, ENSBTAG00000020726, ENSBTAG00000011433, ENSBTAG00000017831, ENSBTAG00000012450, ENSBTAG00000001711, ENSBTAG00000021879, ENSBTAG00000004085, ENSBTAG00000004161	780	181	15461	2.08074
GOTERM_MF_DIRECT	GO:0003824~catalytic activity	11	1.22768	0.0046617	ENSBTAG00000015186, ENSBTAG00000006707, ENSBTAG00000036101, ENSBTAG00000016313, ENSBTAG00000011495, ENSBTAG00000011553, ENSBTAG00000016061, ENSBTAG00000014791, ENSBTAG00000008465, ENSBTAG00000003758, ENSBTAG00000005246	661	76	13095	2.86737
GOTERM_MF_DIRECT	GO:0042803~protein homodimerization activity	22	2.45536	0.00483905	ENSBTAG00000005658, ENSBTAG00000019692, ENSBTAG00000018935, ENSBTAG00000002742, ENSBTAG00000010653, ENSBTAG00000016296, ENSBTAG00000003397, ENSBTAG00000007591, ENSBTAG00000018007, ENSBTAG00000006193, ENSBTAG00000001933, ENSBTAG00000004288, ENSBTAG00000015249, ENSBTAG00000004777, ENSBTAG00000014463, ENSBTAG00000002835, ENSBTAG00000019436, ENSBTAG00000020578, ENSBTAG00000002699, ENSBTAG00000014204,…	661	225	13095	1.93707
KEGG_PATHWAY	bta04145:Phagosome	16	1.78571	0.00504938	ENSBTAG00000014269, ENSBTAG00000003305, ENSBTAG00000007272, ENSBTAG00000020116, ENSBTAG00000018207, ENSBTAG00000019508, ENSBTAG00000016309, ENSBTAG00000019218, ENSBTAG00000002703, ENSBTAG00000006536, ENSBTAG00000010242, ENSBTAG00000017077, ENSBTAG00000015100, ENSBTAG00000017866, ENSBTAG00000013755, ENSBTAG00000008004	342	158	7550	2.23555
GOTERM_BP_DIRECT	GO:0042552~myelination	7	0.78125	0.00517866	ENSBTAG00000008664, ENSBTAG00000014083, ENSBTAG00000017818, ENSBTAG00000011779, ENSBTAG00000034586, ENSBTAG00000003176, ENSBTAG00000001619	711	32	13824	4.25316
GOTERM_MF_DIRECT	GO:0043621~protein self-association	5	0.558036	0.00558976	ENSBTAG00000001069, ENSBTAG00000018114, ENSBTAG00000016061, ENSBTAG00000006884, ENSBTAG00000045887	661	15	13095	6.60363
GOTERM_CC_DIRECT	GO:0005739~mitochondrion	63	7.03125	0.00559739	ENSBTAG00000005158, ENSBTAG00000010490, ENSBTAG00000037972, ENSBTAG00000020270, ENSBTAG00000001962, ENSBTAG00000010109, ENSBTAG00000039684, ENSBTAG00000006482, ENSBTAG00000000246, ENSBTAG00000021715, ENSBTAG00000006779, ENSBTAG00000019700, ENSBTAG00000035286, ENSBTAG00000016296, ENSBTAG00000009275, ENSBTAG00000020418, ENSBTAG00000002703, ENSBTAG00000007512, ENSBTAG00000020551, ENSBTAG00000014520,…	780	887	15461	1.40786
GOTERM_MF_DIRECT	GO:0003723~RNA binding	24	2.67857	0.00630106	ENSBTAG00000003866, ENSBTAG00000003799, ENSBTAG00000000179, ENSBTAG00000014494, ENSBTAG00000005524, ENSBTAG00000006104, ENSBTAG00000006884, ENSBTAG00000007743, ENSBTAG00000003570, ENSBTAG00000015728, ENSBTAG00000003547, ENSBTAG00000031824, ENSBTAG00000006280, ENSBTAG00000000108, ENSBTAG00000010871, ENSBTAG00000016744, ENSBTAG00000001419, ENSBTAG00000038333, ENSBTAG00000047314, ENSBTAG00000010934,…	661	260	13095	1.8287
KEGG_PATHWAY	bta04966:Collecting duct acid secretion	6	0.669643	0.00648032	ENSBTAG00000015100, ENSBTAG00000007272, ENSBTAG00000001610, ENSBTAG00000016309, ENSBTAG00000019218, ENSBTAG00000002703	342	27	7550	4.90578
KEGG_PATHWAY	bta04540:Gap junction	11	1.22768	0.00657588	ENSBTAG00000010109, ENSBTAG00000020645, ENSBTAG00000016156, ENSBTAG00000011953, ENSBTAG00000006208, ENSBTAG00000019210, ENSBTAG00000005464, ENSBTAG00000046797, ENSBTAG00000021697, ENSBTAG00000019986, ENSBTAG00000010860	342	89	7550	2.7285
GOTERM_CC_DIRECT	GO:0048471~perinuclear region of cytoplasm	31	3.45982	0.00681569	ENSBTAG00000002918, ENSBTAG00000031725, ENSBTAG00000007306, ENSBTAG00000039462, ENSBTAG00000045887, ENSBTAG00000018207, ENSBTAG00000001659, ENSBTAG00000004777, ENSBTAG00000020739, ENSBTAG00000006250, ENSBTAG00000010242, ENSBTAG00000034978, ENSBTAG00000009470, ENSBTAG00000000484, ENSBTAG00000003098, ENSBTAG00000012450, ENSBTAG00000001295, ENSBTAG00000001105, ENSBTAG00000021191, ENSBTAG00000015991,…	780	369	15461	1.66525
GOTERM_BP_DIRECT	GO:0008152~metabolic process	12	1.33929	0.00737596	ENSBTAG00000004574, ENSBTAG00000007668, ENSBTAG00000006707, ENSBTAG00000015267, ENSBTAG00000016313, ENSBTAG00000011495, ENSBTAG00000011553, ENSBTAG00000008341, ENSBTAG00000003758, ENSBTAG00000006546, ENSBTAG00000004288, ENSBTAG00000005246	711	92	13824	2.53605
GOTERM_BP_DIRECT	GO:0008104~protein localization	8	0.892857	0.00755388	ENSBTAG00000001069, ENSBTAG00000004688, ENSBTAG00000011779, ENSBTAG00000034586, ENSBTAG00000007958, ENSBTAG00000005751, ENSBTAG00000010860, ENSBTAG00000022991	711	45	13824	3.45654
GOTERM_CC_DIRECT	GO:0016020~membrane	63	7.03125	0.00768303	ENSBTAG00000006801, ENSBTAG00000006970, ENSBTAG00000004554, ENSBTAG00000013072, ENSBTAG00000010799, ENSBTAG00000005718, ENSBTAG00000010109, ENSBTAG00000016744, ENSBTAG00000011433, ENSBTAG00000027326, ENSBTAG00000001105, ENSBTAG00000005316, ENSBTAG00000019044, ENSBTAG00000017116, ENSBTAG00000009076, ENSBTAG00000002742, ENSBTAG00000018011, ENSBTAG00000020073, ENSBTAG00000019220, ENSBTAG00000010635,…	780	902	15461	1.38445
GOTERM_BP_DIRECT	GO:0090136~epithelial cell-cell adhesion	4	0.446429	0.00897749	ENSBTAG00000007181, ENSBTAG00000012777, ENSBTAG00000013755, ENSBTAG00000021879	711	9	13824	8.64135
KEGG_PATHWAY	bta04911:Insulin secretion	10	1.11607	0.011267	ENSBTAG00000011953, ENSBTAG00000009828, ENSBTAG00000014463, ENSBTAG00000006208, ENSBTAG00000019210, ENSBTAG00000010635, ENSBTAG00000005464, ENSBTAG00000002985, ENSBTAG00000020247, ENSBTAG00000003891	342	82	7550	2.6922
KEGG_PATHWAY	bta04923:Regulation of lipolysis in adipocytes	8	0.892857	0.0113094	ENSBTAG00000020645, ENSBTAG00000047586, ENSBTAG00000015350, ENSBTAG00000011953, ENSBTAG00000006208, ENSBTAG00000019210, ENSBTAG00000005464, ENSBTAG00000020848	342	55	7550	3.21106
GOTERM_MF_DIRECT	GO:0004674~protein serine/threonine kinase activity	20	2.23214	0.0113398	ENSBTAG00000011953, ENSBTAG00000038495, ENSBTAG00000000013, ENSBTAG00000005278, ENSBTAG00000021364, ENSBTAG00000030977, ENSBTAG00000006193, ENSBTAG00000004597, ENSBTAG00000017401, ENSBTAG00000045904, ENSBTAG00000006378, ENSBTAG00000021105, ENSBTAG00000019470, ENSBTAG00000012673, ENSBTAG00000021686, ENSBTAG00000009736, ENSBTAG00000019986, ENSBTAG00000027326, ENSBTAG00000016618, ENSBTAG00000011126	661	213	13095	1.86018
GOTERM_CC_DIRECT	GO:0016323~basolateral plasma membrane	12	1.33929	0.0118279	ENSBTAG00000012234, ENSBTAG00000011291, ENSBTAG00000001610, ENSBTAG00000012780, ENSBTAG00000020936, ENSBTAG00000003894, ENSBTAG00000012860, ENSBTAG00000009585, ENSBTAG00000019870, ENSBTAG00000019498, ENSBTAG00000015249, ENSBTAG00000016618	780	100	15461	2.37862
KEGG_PATHWAY	bta05221:Acute myeloid leukemia	8	0.892857	0.0124398	ENSBTAG00000016156, ENSBTAG00000001002, ENSBTAG00000002699, ENSBTAG00000020270, ENSBTAG00000046797, ENSBTAG00000007591, ENSBTAG00000004597, ENSBTAG00000020848	342	56	7550	3.15372
KEGG_PATHWAY	bta04662:B cell receptor signaling pathway	9	1.00446	0.0130895	ENSBTAG00000001882, ENSBTAG00000016156, ENSBTAG00000020270, ENSBTAG00000046797, ENSBTAG00000007591, ENSBTAG00000004368, ENSBTAG00000031575, ENSBTAG00000007921, ENSBTAG00000020848	342	70	7550	2.83835
KEGG_PATHWAY	bta04921:Oxytocin signaling pathway	14	1.5625	0.0137824	ENSBTAG00000020035, ENSBTAG00000011953, ENSBTAG00000019210, ENSBTAG00000005464, ENSBTAG00000000013, ENSBTAG00000010799, ENSBTAG00000011198, ENSBTAG00000008294, ENSBTAG00000020645, ENSBTAG00000016156, ENSBTAG00000006208, ENSBTAG00000014463, ENSBTAG00000046797, ENSBTAG00000004368	342	145	7550	2.13148
GOTERM_BP_DIRECT	GO:0007264~small GTPase mediated signal transduction	19	2.12054	0.0141302	ENSBTAG00000010395, ENSBTAG00000017116, ENSBTAG00000010635, ENSBTAG00000012261, ENSBTAG00000007306, ENSBTAG00000016827, ENSBTAG00000014176, ENSBTAG00000003474, ENSBTAG00000004876, ENSBTAG00000031575, ENSBTAG00000001497, ENSBTAG00000011146, ENSBTAG00000046797, ENSBTAG00000021997, ENSBTAG00000015793, ENSBTAG00000003245, ENSBTAG00000030200, ENSBTAG00000005316, ENSBTAG00000016501	711	199	13824	1.85637
GOTERM_BP_DIRECT	GO:0018108~peptidyl-tyrosine phosphorylation	5	0.558036	0.0144225	ENSBTAG00000002699, ENSBTAG00000021686, ENSBTAG00000021697, ENSBTAG00000016618, ENSBTAG00000011481	711	19	13824	5.11659
GOTERM_BP_DIRECT	GO:0044344~cellular response to fibroblast growth factor stimulus	4	0.446429	0.0163298	ENSBTAG00000000484, ENSBTAG00000027625, ENSBTAG00000016618, ENSBTAG00000008573	711	11	13824	7.0702
KEGG_PATHWAY	bta04015:Rap1 signaling pathway	18	2.00893	0.0165822	ENSBTAG00000021601, ENSBTAG00000019210, ENSBTAG00000015991, ENSBTAG00000005464, ENSBTAG00000009381, ENSBTAG00000016156, ENSBTAG00000020645, ENSBTAG00000006208, ENSBTAG00000001497, ENSBTAG00000012450, ENSBTAG00000002699, ENSBTAG00000012771, ENSBTAG00000032021, ENSBTAG00000046797, ENSBTAG00000010007, ENSBTAG00000021697, ENSBTAG00000010860, ENSBTAG00000020848	342	214	7550	1.85686
KEGG_PATHWAY	bta05220:Chronic myeloid leukemia	9	1.00446	0.0165955	ENSBTAG00000001069, ENSBTAG00000016156, ENSBTAG00000019838, ENSBTAG00000020270, ENSBTAG00000003397, ENSBTAG00000046797, ENSBTAG00000007591, ENSBTAG00000013057, ENSBTAG00000020848	342	73	7550	2.7217
KEGG_PATHWAY	bta04024:cAMP signaling pathway	17	1.89732	0.0170538	ENSBTAG00000011953, ENSBTAG00000019210, ENSBTAG00000005464, ENSBTAG00000012328, ENSBTAG00000020270, ENSBTAG00000006035, ENSBTAG00000011198, ENSBTAG00000031575, ENSBTAG00000016156, ENSBTAG00000047586, ENSBTAG00000020645, ENSBTAG00000009828, ENSBTAG00000006208, ENSBTAG00000014463, ENSBTAG00000020247, ENSBTAG00000010860, ENSBTAG00000020848	342	198	7550	1.89542
KEGG_PATHWAY	bta05166:HTLV-I infection	21	2.34375	0.0178196	ENSBTAG00000011953, ENSBTAG00000019210, ENSBTAG00000012777, ENSBTAG00000020116, ENSBTAG00000005464, ENSBTAG00000020270, ENSBTAG00000012074, ENSBTAG00000007591, ENSBTAG00000007773, ENSBTAG00000000252, ENSBTAG00000020892, ENSBTAG00000008573, ENSBTAG00000001069, ENSBTAG00000006208, ENSBTAG00000010875, ENSBTAG00000001497, ENSBTAG00000015312, ENSBTAG00000046797, ENSBTAG00000021697, ENSBTAG00000004368,…	342	267	7550	1.73632
GOTERM_MF_DIRECT	GO:0046872~metal ion binding	74	8.25893	0.0192669	ENSBTAG00000002730, ENSBTAG00000008113, ENSBTAG00000006970, ENSBTAG00000007270, ENSBTAG00000006789, ENSBTAG00000027159, ENSBTAG00000012353, ENSBTAG00000002770, ENSBTAG00000004021, ENSBTAG00000013740, ENSBTAG00000027728, ENSBTAG00000020327, ENSBTAG00000019520, ENSBTAG00000020219, ENSBTAG00000015559, ENSBTAG00000000111, ENSBTAG00000000246, ENSBTAG00000012100, ENSBTAG00000012416, ENSBTAG00000040381,…	661	1142	13095	1.28372
GOTERM_CC_DIRECT	GO:0005765~lysosomal membrane	17	1.89732	0.0197542	ENSBTAG00000014269, ENSBTAG00000005158, ENSBTAG00000016338, ENSBTAG00000007272, ENSBTAG00000011931, ENSBTAG00000021036, ENSBTAG00000003935, ENSBTAG00000018207, ENSBTAG00000016309, ENSBTAG00000002703, ENSBTAG00000007192, ENSBTAG00000010242, ENSBTAG00000000831, ENSBTAG00000001711, ENSBTAG00000006355, ENSBTAG00000001295, ENSBTAG00000003891	780	180	15461	1.87206
KEGG_PATHWAY	bta04620:Toll-like receptor signaling pathway	11	1.22768	0.0198303	ENSBTAG00000006378, ENSBTAG00000016156, ENSBTAG00000021105, ENSBTAG00000005260, ENSBTAG00000013118, ENSBTAG00000020270, ENSBTAG00000010007, ENSBTAG00000007591, ENSBTAG00000017401, ENSBTAG00000020848, ENSBTAG00000004989	342	105	7550	2.31273
GOTERM_BP_DIRECT	GO:0001975~response to amphetamine	4	0.446429	0.0209557	ENSBTAG00000003650, ENSBTAG00000006035, ENSBTAG00000004337, ENSBTAG00000010860	711	12	13824	6.48101
GOTERM_BP_DIRECT	GO:0042594~response to starvation	4	0.446429	0.0209557	ENSBTAG00000022155, ENSBTAG00000018637, ENSBTAG00000030977, ENSBTAG00000008573	711	12	13824	6.48101
KEGG_PATHWAY	bta05205:Proteoglycans in cancer	17	1.89732	0.0210834	ENSBTAG00000011953, ENSBTAG00000013066, ENSBTAG00000011931, ENSBTAG00000011198, ENSBTAG00000013057, ENSBTAG00000002813, ENSBTAG00000016156, ENSBTAG00000001069, ENSBTAG00000017077, ENSBTAG00000019434, ENSBTAG00000014463, ENSBTAG00000013755, ENSBTAG00000001497, ENSBTAG00000004672, ENSBTAG00000046797, ENSBTAG00000010007, ENSBTAG00000020848	342	203	7550	1.84873
KEGG_PATHWAY	bta05200:Pathways in cancer	28	3.125	0.0216981	ENSBTAG00000002918, ENSBTAG00000011953, ENSBTAG00000019210, ENSBTAG00000019565, ENSBTAG00000004021, ENSBTAG00000020270, ENSBTAG00000013057, ENSBTAG00000016156, ENSBTAG00000001069, ENSBTAG00000020645, ENSBTAG00000002699, ENSBTAG00000032021, ENSBTAG00000019498, ENSBTAG00000002742, ENSBTAG00000012081, ENSBTAG00000015991, ENSBTAG00000005464, ENSBTAG00000001333, ENSBTAG00000003397, ENSBTAG00000007591,…	342	398	7550	1.55309
GOTERM_CC_DIRECT	GO:0005634~nucleus	168	18.75	0.0217328	ENSBTAG00000008113, ENSBTAG00000008112, ENSBTAG00000000013, ENSBTAG00000012353, ENSBTAG00000019564, ENSBTAG00000010701, ENSBTAG00000013740, ENSBTAG00000020270, ENSBTAG00000006846, ENSBTAG00000012074, ENSBTAG00000013032, ENSBTAG00000005718, ENSBTAG00000020327, ENSBTAG00000010109, ENSBTAG00000004777, ENSBTAG00000000111, ENSBTAG00000007447, ENSBTAG00000015615, ENSBTAG00000009451, ENSBTAG00000004558,…	780	2873	15461	1.15909
GOTERM_CC_DIRECT	GO:0016023~cytoplasmic, membrane-bounded vesicle	10	1.11607	0.0219324	ENSBTAG00000014314, ENSBTAG00000004855, ENSBTAG00000009076, ENSBTAG00000006323, ENSBTAG00000000484, ENSBTAG00000016122, ENSBTAG00000045887, ENSBTAG00000006355, ENSBTAG00000040607, ENSBTAG00000016730	780	82	15461	2.41729
KEGG_PATHWAY	bta05100:Bacterial invasion of epithelial cells	9	1.00446	0.022262	ENSBTAG00000002813, ENSBTAG00000003490, ENSBTAG00000015991, ENSBTAG00000045582, ENSBTAG00000019838, ENSBTAG00000021879, ENSBTAG00000018374, ENSBTAG00000013057, ENSBTAG00000020848	342	77	7550	2.58031
KEGG_PATHWAY	bta04721:Synaptic vesicle cycle	8	0.892857	0.0227248	ENSBTAG00000015100, ENSBTAG00000010635, ENSBTAG00000007272, ENSBTAG00000016309, ENSBTAG00000019218, ENSBTAG00000002703, ENSBTAG00000003525, ENSBTAG00000003891	342	63	7550	2.8033
GOTERM_CC_DIRECT	GO:0045121~membrane raft	12	1.33929	0.0227391	ENSBTAG00000001882, ENSBTAG00000019627, ENSBTAG00000010242, ENSBTAG00000045767, ENSBTAG00000000894, ENSBTAG00000017866, ENSBTAG00000017831, ENSBTAG00000003956, ENSBTAG00000000484, ENSBTAG00000011779, ENSBTAG00000011757, ENSBTAG00000013057	780	110	15461	2.16238
GOTERM_BP_DIRECT	GO:2001046~positive regulation of integrin-mediated signaling pathway	3	0.334821	0.0237466	ENSBTAG00000006262, ENSBTAG00000011931, ENSBTAG00000045887	711	5	13824	11.6658
KEGG_PATHWAY	bta01130:Biosynthesis of antibiotics	17	1.89732	0.023827	ENSBTAG00000003025, ENSBTAG00000018936, ENSBTAG00000013303, ENSBTAG00000014791, ENSBTAG00000003758, ENSBTAG00000009541, ENSBTAG00000007840, ENSBTAG00000010336, ENSBTAG00000046019, ENSBTAG00000012885, ENSBTAG00000004371, ENSBTAG00000000894, ENSBTAG00000000111, ENSBTAG00000019011, ENSBTAG00000001992, ENSBTAG00000005105, ENSBTAG00000016007	342	206	7550	1.82181
GOTERM_MF_DIRECT	GO:0046982~protein heterodimerization activity	12	1.33929	0.0241057	ENSBTAG00000019692, ENSBTAG00000016975, ENSBTAG00000001069, ENSBTAG00000010653, ENSBTAG00000002835, ENSBTAG00000005664, ENSBTAG00000003650, ENSBTAG00000007591, ENSBTAG00000019498, ENSBTAG00000006193, ENSBTAG00000000252, ENSBTAG00000000469	661	111	13095	2.14172
KEGG_PATHWAY	bta01200:Carbon metabolism	11	1.22768	0.0250446	ENSBTAG00000012885, ENSBTAG00000046019, ENSBTAG00000019700, ENSBTAG00000004371, ENSBTAG00000000894, ENSBTAG00000000246, ENSBTAG00000013303, ENSBTAG00000016007, ENSBTAG00000009541, ENSBTAG00000003758, ENSBTAG00000010336	342	109	7550	2.22786
GOTERM_CC_DIRECT	GO:0070062~extracellular exosome	129	14.3973	0.0252513	ENSBTAG00000019627, ENSBTAG00000045767, ENSBTAG00000011931, ENSBTAG00000002770, ENSBTAG00000000619, ENSBTAG00000010452, ENSBTAG00000010109, ENSBTAG00000016156, ENSBTAG00000010242, ENSBTAG00000009828, ENSBTAG00000000111, ENSBTAG00000005397, ENSBTAG00000004161, ENSBTAG00000019044, ENSBTAG00000005316, ENSBTAG00000014269, ENSBTAG00000013612, ENSBTAG00000013614, ENSBTAG00000006323, ENSBTAG00000015991,…	780	2162	15461	1.18271
GOTERM_BP_DIRECT	GO:0006470~protein dephosphorylation	6	0.669643	0.0253475	ENSBTAG00000020073, ENSBTAG00000001729, ENSBTAG00000009103, ENSBTAG00000011198, ENSBTAG00000000469, ENSBTAG00000005754	711	33	13824	3.5351
GOTERM_CC_DIRECT	GO:0030027~lamellipodium	12	1.33929	0.0255969	ENSBTAG00000010452, ENSBTAG00000020726, ENSBTAG00000015991, ENSBTAG00000045582, ENSBTAG00000001788, ENSBTAG00000004554, ENSBTAG00000004672, ENSBTAG00000018374, ENSBTAG00000014794, ENSBTAG00000021997, ENSBTAG00000016549, ENSBTAG00000001987	780	112	15461	2.12376
GOTERM_CC_DIRECT	GO:0043209~myelin sheath	14	1.5625	0.0257661	ENSBTAG00000005158, ENSBTAG00000019627, ENSBTAG00000003642, ENSBTAG00000003758, ENSBTAG00000002703, ENSBTAG00000001619, ENSBTAG00000012586, ENSBTAG00000046019, ENSBTAG00000032704, ENSBTAG00000001000, ENSBTAG00000006370, ENSBTAG00000004672, ENSBTAG00000003525, ENSBTAG00000005316	780	141	15461	1.96812
KEGG_PATHWAY	bta04725:Cholinergic synapse	11	1.22768	0.0264891	ENSBTAG00000020645, ENSBTAG00000016156, ENSBTAG00000011953, ENSBTAG00000014463, ENSBTAG00000006208, ENSBTAG00000019210, ENSBTAG00000001139, ENSBTAG00000005464, ENSBTAG00000046797, ENSBTAG00000008294, ENSBTAG00000020848	342	110	7550	2.2076
KEGG_PATHWAY	bta04142:Lysosome	12	1.33929	0.0267796	ENSBTAG00000002769, ENSBTAG00000007512, ENSBTAG00000010242, ENSBTAG00000017077, ENSBTAG00000016128, ENSBTAG00000015267, ENSBTAG00000007272, ENSBTAG00000000831, ENSBTAG00000011931, ENSBTAG00000018207, ENSBTAG00000019218, ENSBTAG00000008341	342	126	7550	2.10248
GOTERM_BP_DIRECT	GO:0006351~transcription, DNA-templated	43	4.79911	0.0273094	ENSBTAG00000003866, ENSBTAG00000002730, ENSBTAG00000020751, ENSBTAG00000040031, ENSBTAG00000008113, ENSBTAG00000012353, ENSBTAG00000026111, ENSBTAG00000013740, ENSBTAG00000005524, ENSBTAG00000010701, ENSBTAG00000003650, ENSBTAG00000006035, ENSBTAG00000031895, ENSBTAG00000012074, ENSBTAG00000008523, ENSBTAG00000018007, ENSBTAG00000020327, ENSBTAG00000016156, ENSBTAG00000021115, ENSBTAG00000009889,…	711	603	13824	1.38649
GOTERM_CC_DIRECT	GO:0009897~external side of plasma membrane	15	1.67411	0.0273359	ENSBTAG00000001882, ENSBTAG00000019627, ENSBTAG00000006835, ENSBTAG00000011543, ENSBTAG00000015249, ENSBTAG00000020892, ENSBTAG00000014798, ENSBTAG00000010242, ENSBTAG00000013118, ENSBTAG00000001788, ENSBTAG00000002699, ENSBTAG00000005077, ENSBTAG00000019498, ENSBTAG00000015133, ENSBTAG00000011481	780	157	15461	1.8938
GOTERM_CC_DIRECT	GO:0001726~ruffle	8	0.892857	0.0281171	ENSBTAG00000010452, ENSBTAG00000004777, ENSBTAG00000007343, ENSBTAG00000003422, ENSBTAG00000001788, ENSBTAG00000004672, ENSBTAG00000018374, ENSBTAG00000019044	780	59	15461	2.6877
GOTERM_BP_DIRECT	GO:0043966~histone H3 acetylation	6	0.669643	0.0285029	ENSBTAG00000002730, ENSBTAG00000007961, ENSBTAG00000014451, ENSBTAG00000008737, ENSBTAG00000000252, ENSBTAG00000017064	711	34	13824	3.43112
GOTERM_CC_DIRECT	GO:0005671~Ada2/Gcn5/Ada3 transcription activator complex	4	0.446429	0.0305862	ENSBTAG00000007961, ENSBTAG00000014451, ENSBTAG00000008737, ENSBTAG00000000252	780	14	15461	5.66337
GOTERM_BP_DIRECT	GO:0030838~positive regulation of actin filament polymerization	6	0.669643	0.0318962	ENSBTAG00000021462, ENSBTAG00000011990, ENSBTAG00000019115, ENSBTAG00000023736, ENSBTAG00000009928, ENSBTAG00000019044	711	35	13824	3.33309
GOTERM_BP_DIRECT	GO:0008542~visual learning	6	0.669643	0.0318962	ENSBTAG00000000831, ENSBTAG00000003894, ENSBTAG00000006035, ENSBTAG00000004337, ENSBTAG00000010860, ENSBTAG00000007840	711	35	13824	3.33309
GOTERM_BP_DIRECT	GO:1902895~positive regulation of pri-miRNA transcription from RNA polymerase II promoter	4	0.446429	0.0321285	ENSBTAG00000012777, ENSBTAG00000002835, ENSBTAG00000019220, ENSBTAG00000021697	711	14	13824	5.55515
GOTERM_BP_DIRECT	GO:0051028~mRNA transport	5	0.558036	0.0323095	ENSBTAG00000006250, ENSBTAG00000020739, ENSBTAG00000010792, ENSBTAG00000014766, ENSBTAG00000008573	711	24	13824	4.05063
KEGG_PATHWAY	bta04976:Bile secretion	8	0.892857	0.0329402	ENSBTAG00000014269, ENSBTAG00000011953, ENSBTAG00000009828, ENSBTAG00000006208, ENSBTAG00000019210, ENSBTAG00000020073, ENSBTAG00000005464, ENSBTAG00000007840	342	68	7550	2.59718
GOTERM_MF_DIRECT	GO:0005089~Rho guanyl-nucleotide exchange factor activity	8	0.892857	0.0330108	ENSBTAG00000020726, ENSBTAG00000006939, ENSBTAG00000006789, ENSBTAG00000016827, ENSBTAG00000008424, ENSBTAG00000021997, ENSBTAG00000000146, ENSBTAG00000005670	661	61	13095	2.59815
GOTERM_MF_DIRECT	GO:0008022~protein C-terminus binding	6	0.669643	0.0331258	ENSBTAG00000002918, ENSBTAG00000010490, ENSBTAG00000002742, ENSBTAG00000012860, ENSBTAG00000000469, ENSBTAG00000003891	661	36	13095	3.30182
GOTERM_BP_DIRECT	GO:0002244~hematopoietic progenitor cell differentiation	8	0.892857	0.0333251	ENSBTAG00000021427, ENSBTAG00000020726, ENSBTAG00000004922, ENSBTAG00000000484, ENSBTAG00000012119, ENSBTAG00000008852, ENSBTAG00000011757, ENSBTAG00000009658	711	60	13824	2.59241
GOTERM_BP_DIRECT	GO:0016337~single organismal cell-cell adhesion	8	0.892857	0.0333251	ENSBTAG00000006262, ENSBTAG00000019627, ENSBTAG00000033248, ENSBTAG00000015991, ENSBTAG00000001788, ENSBTAG00000019838, ENSBTAG00000001473, ENSBTAG00000007773	711	60	13824	2.59241
KEGG_PATHWAY	bta04916:Melanogenesis	10	1.11607	0.0343065	ENSBTAG00000020645, ENSBTAG00000016156, ENSBTAG00000011953, ENSBTAG00000014463, ENSBTAG00000006208, ENSBTAG00000019210, ENSBTAG00000001002, ENSBTAG00000005464, ENSBTAG00000002699, ENSBTAG00000046797	342	99	7550	2.2299
GOTERM_BP_DIRECT	GO:0032933~SREBP signaling pathway	3	0.334821	0.0344196	ENSBTAG00000007588, ENSBTAG00000001592, ENSBTAG00000017831	711	6	13824	9.72152
GOTERM_BP_DIRECT	GO:0070072~vacuolar proton-transporting V-type ATPase complex assembly	3	0.334821	0.0344196	ENSBTAG00000006296, ENSBTAG00000007272, ENSBTAG00000019218	711	6	13824	9.72152
GOTERM_BP_DIRECT	GO:0060124~positive regulation of growth hormone secretion	3	0.334821	0.0344196	ENSBTAG00000020726, ENSBTAG00000012328, ENSBTAG00000010860	711	6	13824	9.72152
GOTERM_BP_DIRECT	GO:0032092~positive regulation of protein binding	7	0.78125	0.0352086	ENSBTAG00000020726, ENSBTAG00000021462, ENSBTAG00000009076, ENSBTAG00000016338, ENSBTAG00000012450, ENSBTAG00000032021, ENSBTAG00000015043	711	48	13824	2.83544
GOTERM_BP_DIRECT	GO:0050852~T cell receptor signaling pathway	6	0.669643	0.0355315	ENSBTAG00000019627, ENSBTAG00000016338, ENSBTAG00000015615, ENSBTAG00000017002, ENSBTAG00000009381, ENSBTAG00000011757	711	36	13824	3.24051
KEGG_PATHWAY	bta04670:Leukocyte transendothelial migration	11	1.22768	0.0364279	ENSBTAG00000003305, ENSBTAG00000020645, ENSBTAG00000019627, ENSBTAG00000008004, ENSBTAG00000003176, ENSBTAG00000010007, ENSBTAG00000005077, ENSBTAG00000021879, ENSBTAG00000007773, ENSBTAG00000031575, ENSBTAG00000020848	342	116	7550	2.09342
GOTERM_MF_DIRECT	GO:0030971~receptor tyrosine kinase binding	4	0.446429	0.0368514	ENSBTAG00000001069, ENSBTAG00000019838, ENSBTAG00000000484, ENSBTAG00000013057	661	15	13095	5.2829
KEGG_PATHWAY	bta05160:Hepatitis C	12	1.33929	0.037737	ENSBTAG00000014269, ENSBTAG00000006378, ENSBTAG00000001069, ENSBTAG00000016156, ENSBTAG00000005816, ENSBTAG00000020270, ENSBTAG00000010007, ENSBTAG00000046797, ENSBTAG00000007591, ENSBTAG00000017401, ENSBTAG00000000469, ENSBTAG00000020848	342	133	7550	1.99182
GOTERM_BP_DIRECT	GO:0071380~cellular response to prostaglandin E stimulus	4	0.446429	0.0386659	ENSBTAG00000000013, ENSBTAG00000005464, ENSBTAG00000038737, ENSBTAG00000027625	711	15	13824	5.18481
KEGG_PATHWAY	bta04380:Osteoclast differentiation	12	1.33929	0.0395255	ENSBTAG00000007213, ENSBTAG00000003305, ENSBTAG00000016156, ENSBTAG00000005816, ENSBTAG00000009381, ENSBTAG00000001333, ENSBTAG00000012771, ENSBTAG00000008004, ENSBTAG00000020270, ENSBTAG00000010007, ENSBTAG00000007591, ENSBTAG00000020848	342	134	7550	1.97696
KEGG_PATHWAY	bta05215:Prostate cancer	9	1.00446	0.0397315	ENSBTAG00000001069, ENSBTAG00000016156, ENSBTAG00000001002, ENSBTAG00000004021, ENSBTAG00000020270, ENSBTAG00000046797, ENSBTAG00000007591, ENSBTAG00000021697, ENSBTAG00000020848	342	86	7550	2.31028
GOTERM_CC_DIRECT	GO:0005794~Golgi apparatus	37	4.12946	0.0406159	ENSBTAG00000040031, ENSBTAG00000030333, ENSBTAG00000016514, ENSBTAG00000004218, ENSBTAG00000012456, ENSBTAG00000046548, ENSBTAG00000018207, ENSBTAG00000000678, ENSBTAG00000019218, ENSBTAG00000014794, ENSBTAG00000001619, ENSBTAG00000006714, ENSBTAG00000007181, ENSBTAG00000007623, ENSBTAG00000003176, ENSBTAG00000009574, ENSBTAG00000005316, ENSBTAG00000002769, ENSBTAG00000015958, ENSBTAG00000007695,…	780	528	15461	1.38903
GOTERM_BP_DIRECT	GO:0030336~negative regulation of cell migration	8	0.892857	0.041916	ENSBTAG00000019627, ENSBTAG00000009470, ENSBTAG00000001161, ENSBTAG00000027625, ENSBTAG00000010860, ENSBTAG00000012848, ENSBTAG00000012514, ENSBTAG00000009516	711	63	13824	2.46896
GOTERM_BP_DIRECT	GO:0051017~actin filament bundle assembly	5	0.558036	0.0419551	ENSBTAG00000009076, ENSBTAG00000011613, ENSBTAG00000045887, ENSBTAG00000019044, ENSBTAG00000001987	711	26	13824	3.73905
GOTERM_BP_DIRECT	GO:2001234~negative regulation of apoptotic signaling pathway	4	0.446429	0.0458229	ENSBTAG00000003650, ENSBTAG00000011757, ENSBTAG00000014791, ENSBTAG00000010737	711	16	13824	4.86076
GOTERM_BP_DIRECT	GO:0006813~potassium ion transport	4	0.446429	0.0458229	ENSBTAG00000009828, ENSBTAG00000004021, ENSBTAG00000016343, ENSBTAG00000008294	711	16	13824	4.86076
GOTERM_BP_DIRECT	GO:0042981~regulation of apoptotic process	12	1.33929	0.0466999	ENSBTAG00000014374, ENSBTAG00000019692, ENSBTAG00000012262, ENSBTAG00000047225, ENSBTAG00000011495, ENSBTAG00000015312, ENSBTAG00000020936, ENSBTAG00000020154, ENSBTAG00000010236, ENSBTAG00000016730, ENSBTAG00000001019, ENSBTAG00000002816	711	121	13824	1.92824
KEGG_PATHWAY	bta04660:T cell receptor signaling pathway	10	1.11607	0.0472195	ENSBTAG00000016156, ENSBTAG00000009381, ENSBTAG00000020270, ENSBTAG00000011543, ENSBTAG00000010007, ENSBTAG00000046797, ENSBTAG00000007591, ENSBTAG00000004368, ENSBTAG00000031575, ENSBTAG00000020848	342	105	7550	2.10248
KEGG_PATHWAY	bta04150:mTOR signaling pathway	7	0.78125	0.0490556	ENSBTAG00000016156, ENSBTAG00000000056, ENSBTAG00000005763, ENSBTAG00000000013, ENSBTAG00000009928, ENSBTAG00000030977, ENSBTAG00000020848	342	59	7550	2.61919
GOTERM_CC_DIRECT	GO:0005902~microvillus	6	0.669643	0.0491247	ENSBTAG00000030333, ENSBTAG00000009470, ENSBTAG00000038195, ENSBTAG00000000484, ENSBTAG00000004672, ENSBTAG00000002703	780	40	15461	2.97327
GOTERM_BP_DIRECT	GO:0030036~actin cytoskeleton organization	9	1.00446	0.0493385	ENSBTAG00000007659, ENSBTAG00000011249, ENSBTAG00000007343, ENSBTAG00000003490, ENSBTAG00000008424, ENSBTAG00000004554, ENSBTAG00000045887, ENSBTAG00000018374, ENSBTAG00000027625	711	79	13824	2.21503
GOTERM_CC_DIRECT	GO:0000159~protein phosphatase type 2A complex	4	0.446429	0.0511177	ENSBTAG00000023416, ENSBTAG00000012295, ENSBTAG00000001933, ENSBTAG00000000469	780	17	15461	4.66395
KEGG_PATHWAY	bta05162:Measles	12	1.33929	0.0515041	ENSBTAG00000001069, ENSBTAG00000021105, ENSBTAG00000005816, ENSBTAG00000018579, ENSBTAG00000004021, ENSBTAG00000005397, ENSBTAG00000020270, ENSBTAG00000007591, ENSBTAG00000007189, ENSBTAG00000017401, ENSBTAG00000020892, ENSBTAG00000020848	342	140	7550	1.89223
GOTERM_BP_DIRECT	GO:0061098~positive regulation of protein tyrosine kinase activity	4	0.446429	0.0535836	ENSBTAG00000013096, ENSBTAG00000012328, ENSBTAG00000012771, ENSBTAG00000021697	711	17	13824	4.57483
GOTERM_CC_DIRECT	GO:0030175~filopodium	6	0.669643	0.0537265	ENSBTAG00000010452, ENSBTAG00000038195, ENSBTAG00000001788, ENSBTAG00000004672, ENSBTAG00000015249, ENSBTAG00000019044	780	41	15461	2.90075
GOTERM_BP_DIRECT	GO:0006355~regulation of transcription, DNA-templated	41	4.57589	0.0543779	ENSBTAG00000003866, ENSBTAG00000038869, ENSBTAG00000040031, ENSBTAG00000007270, ENSBTAG00000008113, ENSBTAG00000012353, ENSBTAG00000005524, ENSBTAG00000021731, ENSBTAG00000031895, ENSBTAG00000000678, ENSBTAG00000012074, ENSBTAG00000013499, ENSBTAG00000020327, ENSBTAG00000021115, ENSBTAG00000010990, ENSBTAG00000009889, ENSBTAG00000003884, ENSBTAG00000010007, ENSBTAG00000040381, ENSBTAG00000001385,…	711	601	13824	1.3264
GOTERM_CC_DIRECT	GO:0035861~site of double-strand break	5	0.558036	0.0558577	ENSBTAG00000002918, ENSBTAG00000018935, ENSBTAG00000013226, ENSBTAG00000011252, ENSBTAG00000012142	780	29	15461	3.41755
KEGG_PATHWAY	bta04810:Regulation of actin cytoskeleton	16	1.78571	0.0562511	ENSBTAG00000006939, ENSBTAG00000045582, ENSBTAG00000011198, ENSBTAG00000031575, ENSBTAG00000016156, ENSBTAG00000020726, ENSBTAG00000013755, ENSBTAG00000001497, ENSBTAG00000004672, ENSBTAG00000046797, ENSBTAG00000021697, ENSBTAG00000018374, ENSBTAG00000019498, ENSBTAG00000021879, ENSBTAG00000019044, ENSBTAG00000020848	342	212	7550	1.66611
KEGG_PATHWAY	bta01100:Metabolic pathways	68	7.58929	0.0565378	ENSBTAG00000004688, ENSBTAG00000005311, ENSBTAG00000007272, ENSBTAG00000030333, ENSBTAG00000014791, ENSBTAG00000000111, ENSBTAG00000000246, ENSBTAG00000000484, ENSBTAG00000008341, ENSBTAG00000012838, ENSBTAG00000019700, ENSBTAG00000009737, ENSBTAG00000023374, ENSBTAG00000016122, ENSBTAG00000002703, ENSBTAG00000010336, ENSBTAG00000017395, ENSBTAG00000006707, ENSBTAG00000015267, ENSBTAG00000014520,…	342	1235	7550	1.21552
GOTERM_BP_DIRECT	GO:0006749~glutathione metabolic process	5	0.558036	0.0591409	ENSBTAG00000009470, ENSBTAG00000000831, ENSBTAG00000002534, ENSBTAG00000006546, ENSBTAG00000004288	711	29	13824	3.35225
GOTERM_BP_DIRECT	GO:0019882~antigen processing and presentation	5	0.558036	0.0591409	ENSBTAG00000007306, ENSBTAG00000020116, ENSBTAG00000013926, ENSBTAG00000038112, ENSBTAG00000011146	711	29	13824	3.35225
GOTERM_BP_DIRECT	GO:0055114~oxidation-reduction process	24	2.67857	0.0594075	ENSBTAG00000003305, ENSBTAG00000004855, ENSBTAG00000030333, ENSBTAG00000006033, ENSBTAG00000003642, ENSBTAG00000020026, ENSBTAG00000003397, ENSBTAG00000011095, ENSBTAG00000007840, ENSBTAG00000011990, ENSBTAG00000046019, ENSBTAG00000005685, ENSBTAG00000016109, ENSBTAG00000001992, ENSBTAG00000021416, ENSBTAG00000038186, ENSBTAG00000026748, ENSBTAG00000012780, ENSBTAG00000040333, ENSBTAG00000018321,…	711	316	13824	1.47669
GOTERM_BP_DIRECT	GO:0006388~tRNA splicing, via endonucleolytic cleavage and ligation	3	0.334821	0.0600211	ENSBTAG00000027159, ENSBTAG00000011070, ENSBTAG00000016369	711	8	13824	7.29114
GOTERM_BP_DIRECT	GO:0000188~inactivation of MAPK activity	3	0.334821	0.0600211	ENSBTAG00000001729, ENSBTAG00000032518, ENSBTAG00000017459	711	8	13824	7.29114
KEGG_PATHWAY	bta04611:Platelet activation	11	1.22768	0.0608431	ENSBTAG00000020645, ENSBTAG00000016156, ENSBTAG00000011953, ENSBTAG00000013155, ENSBTAG00000006208, ENSBTAG00000019210, ENSBTAG00000005464, ENSBTAG00000009381, ENSBTAG00000010007, ENSBTAG00000011198, ENSBTAG00000020848	342	127	7550	1.9121
GOTERM_CC_DIRECT	GO:0019898~extrinsic component of membrane	7	0.78125	0.0616623	ENSBTAG00000003305, ENSBTAG00000003695, ENSBTAG00000006323, ENSBTAG00000003422, ENSBTAG00000004672, ENSBTAG00000000146, ENSBTAG00000021191	780	56	15461	2.47772
GOTERM_BP_DIRECT	GO:0071902~positive regulation of protein serine/threonine kinase activity	4	0.446429	0.0619286	ENSBTAG00000004344, ENSBTAG00000012771, ENSBTAG00000032021, ENSBTAG00000000469	711	18	13824	4.32068
GOTERM_BP_DIRECT	GO:0018105~peptidyl-serine phosphorylation	11	1.22768	0.0620087	ENSBTAG00000010109, ENSBTAG00000014367, ENSBTAG00000019470, ENSBTAG00000014463, ENSBTAG00000038495, ENSBTAG00000004021, ENSBTAG00000010007, ENSBTAG00000021697, ENSBTAG00000019986, ENSBTAG00000017401, ENSBTAG00000011126	711	112	13824	1.90958
GOTERM_BP_DIRECT	GO:0043123~positive regulation of I-kappaB kinase/NF-kappaB signaling	12	1.33929	0.0620837	ENSBTAG00000006378, ENSBTAG00000004777, ENSBTAG00000020865, ENSBTAG00000021105, ENSBTAG00000004912, ENSBTAG00000019470, ENSBTAG00000017002, ENSBTAG00000003098, ENSBTAG00000015312, ENSBTAG00000020936, ENSBTAG00000014791, ENSBTAG00000017401	711	127	13824	1.83714
GOTERM_BP_DIRECT	GO:0045732~positive regulation of protein catabolic process	6	0.669643	0.0625594	ENSBTAG00000016128, ENSBTAG00000031725, ENSBTAG00000012295, ENSBTAG00000009198, ENSBTAG00000004115, ENSBTAG00000014611	711	42	13824	2.77758
GOTERM_BP_DIRECT	GO:0032496~response to lipopolysaccharide	9	1.00446	0.0626255	ENSBTAG00000020751, ENSBTAG00000020865, ENSBTAG00000001729, ENSBTAG00000014520, ENSBTAG00000008424, ENSBTAG00000015312, ENSBTAG00000009812, ENSBTAG00000016007, ENSBTAG00000015133	711	83	13824	2.10828
GOTERM_BP_DIRECT	GO:0043547~positive regulation of GTPase activity	13	1.45089	0.0642591	ENSBTAG00000008664, ENSBTAG00000019627, ENSBTAG00000004305, ENSBTAG00000011433, ENSBTAG00000006323, ENSBTAG00000008424, ENSBTAG00000012450, ENSBTAG00000015414, ENSBTAG00000003245, ENSBTAG00000027625, ENSBTAG00000009574, ENSBTAG00000005316, ENSBTAG00000015745	711	143	13824	1.76755
KEGG_PATHWAY	bta05323:Rheumatoid arthritis	9	1.00446	0.0645812	ENSBTAG00000017077, ENSBTAG00000015100, ENSBTAG00000007272, ENSBTAG00000013118, ENSBTAG00000009812, ENSBTAG00000005077, ENSBTAG00000016309, ENSBTAG00000019218, ENSBTAG00000002703	342	95	7550	2.09141
GOTERM_BP_DIRECT	GO:0035023~regulation of Rho protein signal transduction	8	0.892857	0.0671594	ENSBTAG00000020726, ENSBTAG00000006939, ENSBTAG00000006789, ENSBTAG00000008424, ENSBTAG00000021997, ENSBTAG00000000146, ENSBTAG00000031575, ENSBTAG00000005670	711	70	13824	2.22206
GOTERM_CC_DIRECT	GO:0030496~midbody	10	1.11607	0.0682407	ENSBTAG00000010109, ENSBTAG00000001352, ENSBTAG00000020645, ENSBTAG00000009470, ENSBTAG00000008579, ENSBTAG00000003298, ENSBTAG00000012456, ENSBTAG00000018715, ENSBTAG00000032021, ENSBTAG00000011198	780	101	15461	1.96255
GOTERM_CC_DIRECT	GO:0005778~peroxisomal membrane	5	0.558036	0.0684568	ENSBTAG00000010490, ENSBTAG00000011146, ENSBTAG00000006140, ENSBTAG00000011095, ENSBTAG00000007840	780	31	15461	3.19706
GOTERM_MF_DIRECT	GO:0004364~glutathione transferase activity	5	0.558036	0.0684861	ENSBTAG00000009470, ENSBTAG00000009737, ENSBTAG00000002534, ENSBTAG00000006546, ENSBTAG00000004288	661	31	13095	3.19531
GOTERM_BP_DIRECT	GO:0007204~positive regulation of cytosolic calcium ion concentration	7	0.78125	0.0711203	ENSBTAG00000016338, ENSBTAG00000017866, ENSBTAG00000012328, ENSBTAG00000006276, ENSBTAG00000019988, ENSBTAG00000015902, ENSBTAG00000001987	711	57	13824	2.38774
KEGG_PATHWAY	bta05214:Glioma	7	0.78125	0.0721072	ENSBTAG00000001069, ENSBTAG00000016156, ENSBTAG00000014463, ENSBTAG00000019838, ENSBTAG00000046797, ENSBTAG00000021697, ENSBTAG00000020848	342	65	7550	2.37742
KEGG_PATHWAY	bta05212:Pancreatic cancer	7	0.78125	0.0721072	ENSBTAG00000001069, ENSBTAG00000016156, ENSBTAG00000002918, ENSBTAG00000020270, ENSBTAG00000032021, ENSBTAG00000007591, ENSBTAG00000020848	342	65	7550	2.37742
GOTERM_MF_DIRECT	GO:0004865~protein serine/threonine phosphatase inhibitor activity	3	0.334821	0.0721642	ENSBTAG00000003866, ENSBTAG00000026586, ENSBTAG00000006035	661	9	13095	6.60363
KEGG_PATHWAY	bta04913:Ovarian steroidogenesis	6	0.669643	0.0737055	ENSBTAG00000014269, ENSBTAG00000011953, ENSBTAG00000006208, ENSBTAG00000019210, ENSBTAG00000005464, ENSBTAG00000038085	342	50	7550	2.64912
GOTERM_MF_DIRECT	GO:0019899~enzyme binding	6	0.669643	0.0745698	ENSBTAG00000021462, ENSBTAG00000010242, ENSBTAG00000010885, ENSBTAG00000015155, ENSBTAG00000001333, ENSBTAG00000000224	661	45	13095	2.64145
GOTERM_BP_DIRECT	GO:0045717~negative regulation of fatty acid biosynthetic process	3	0.334821	0.0746049	ENSBTAG00000007588, ENSBTAG00000001592, ENSBTAG00000017831	711	9	13824	6.48101
GOTERM_BP_DIRECT	GO:0007175~negative regulation of epidermal growth factor-activated receptor activity	3	0.334821	0.0746049	ENSBTAG00000007498, ENSBTAG00000011757, ENSBTAG00000013057	711	9	13824	6.48101
KEGG_PATHWAY	bta04915:Estrogen signaling pathway	9	1.00446	0.074618	ENSBTAG00000020645, ENSBTAG00000016156, ENSBTAG00000011953, ENSBTAG00000006208, ENSBTAG00000019210, ENSBTAG00000005464, ENSBTAG00000019838, ENSBTAG00000046797, ENSBTAG00000020848	342	98	7550	2.02739
KEGG_PATHWAY	bta04924:Renin secretion	7	0.78125	0.0764634	ENSBTAG00000020645, ENSBTAG00000011953, ENSBTAG00000005464, ENSBTAG00000012100, ENSBTAG00000004337, ENSBTAG00000020247, ENSBTAG00000008294	342	66	7550	2.3414
KEGG_PATHWAY	bta05211:Renal cell carcinoma	7	0.78125	0.0764634	ENSBTAG00000002813, ENSBTAG00000016156, ENSBTAG00000012081, ENSBTAG00000046797, ENSBTAG00000021697, ENSBTAG00000030225, ENSBTAG00000020848	342	66	7550	2.3414
GOTERM_MF_DIRECT	GO:0051117~ATPase binding	4	0.446429	0.0767795	ENSBTAG00000010481, ENSBTAG00000007272, ENSBTAG00000006104, ENSBTAG00000019218	661	20	13095	3.96218
GOTERM_MF_DIRECT	GO:0042802~identical protein binding	12	1.33929	0.0787709	ENSBTAG00000020751, ENSBTAG00000001069, ENSBTAG00000002918, ENSBTAG00000006250, ENSBTAG00000013155, ENSBTAG00000000111, ENSBTAG00000005127, ENSBTAG00000003642, ENSBTAG00000001333, ENSBTAG00000010236, ENSBTAG00000001105, ENSBTAG00000008294	661	135	13095	1.76097
KEGG_PATHWAY	bta04621:NOD-like receptor signaling pathway	6	0.669643	0.0788489	ENSBTAG00000014374, ENSBTAG00000016156, ENSBTAG00000020270, ENSBTAG00000020936, ENSBTAG00000010007, ENSBTAG00000007591	342	51	7550	2.59718
KEGG_PATHWAY	bta05213:Endometrial cancer	6	0.669643	0.0788489	ENSBTAG00000001069, ENSBTAG00000016156, ENSBTAG00000001002, ENSBTAG00000015991, ENSBTAG00000046797, ENSBTAG00000020848	342	51	7550	2.59718
GOTERM_BP_DIRECT	GO:0051216~cartilage development	5	0.558036	0.0795139	ENSBTAG00000021427, ENSBTAG00000003304, ENSBTAG00000016156, ENSBTAG00000002835, ENSBTAG00000000484	711	32	13824	3.03797
GOTERM_BP_DIRECT	GO:0042752~regulation of circadian rhythm	5	0.558036	0.0795139	ENSBTAG00000000013, ENSBTAG00000001333, ENSBTAG00000017024, ENSBTAG00000019986, ENSBTAG00000011198	711	32	13824	3.03797
GOTERM_BP_DIRECT	GO:0048675~axon extension	4	0.446429	0.0802815	ENSBTAG00000010990, ENSBTAG00000038495, ENSBTAG00000030977, ENSBTAG00000021879	711	20	13824	3.88861
GOTERM_CC_DIRECT	GO:0000139~Golgi membrane	17	1.89732	0.0821643	ENSBTAG00000005658, ENSBTAG00000015958, ENSBTAG00000002768, ENSBTAG00000005454, ENSBTAG00000014057, ENSBTAG00000012456, ENSBTAG00000008129, ENSBTAG00000038979, ENSBTAG00000021318, ENSBTAG00000000854, ENSBTAG00000011433, ENSBTAG00000019436, ENSBTAG00000025029, ENSBTAG00000011757, ENSBTAG00000019986, ENSBTAG00000032848, ENSBTAG00000009574	780	217	15461	1.55286
GOTERM_MF_DIRECT	GO:0001046~core promoter sequence-specific DNA binding	5	0.558036	0.0824256	ENSBTAG00000001069, ENSBTAG00000015751, ENSBTAG00000009905, ENSBTAG00000010890, ENSBTAG00000001333	661	33	13095	3.00165
GOTERM_BP_DIRECT	GO:0043066~negative regulation of apoptotic process	19	2.12054	0.0830061	ENSBTAG00000007695, ENSBTAG00000012328, ENSBTAG00000000013, ENSBTAG00000004237, ENSBTAG00000011543, ENSBTAG00000023198, ENSBTAG00000006884, ENSBTAG00000014791, ENSBTAG00000045904, ENSBTAG00000004597, ENSBTAG00000012586, ENSBTAG00000006262, ENSBTAG00000010109, ENSBTAG00000001069, ENSBTAG00000010875, ENSBTAG00000003098, ENSBTAG00000012771, ENSBTAG00000015220, ENSBTAG00000032848	711	246	13824	1.5017
KEGG_PATHWAY	bta05169:Epstein-Barr virus infection	10	1.11607	0.085263	ENSBTAG00000006378, ENSBTAG00000001069, ENSBTAG00000020116, ENSBTAG00000020589, ENSBTAG00000004021, ENSBTAG00000020270, ENSBTAG00000010007, ENSBTAG00000007591, ENSBTAG00000017401, ENSBTAG00000020848	342	118	7550	1.87085
GOTERM_CC_DIRECT	GO:0031201~SNARE complex	6	0.669643	0.0863735	ENSBTAG00000005158, ENSBTAG00000006714, ENSBTAG00000015958, ENSBTAG00000032704, ENSBTAG00000021318, ENSBTAG00000003891	780	47	15461	2.53044
GOTERM_MF_DIRECT	GO:0005351~sugar:proton symporter activity	3	0.334821	0.0872754	ENSBTAG00000002768, ENSBTAG00000014057, ENSBTAG00000019002	661	10	13095	5.94327
GOTERM_MF_DIRECT	GO:0051721~protein phosphatase 2A binding	3	0.334821	0.0872754	ENSBTAG00000001069, ENSBTAG00000001933, ENSBTAG00000011022	661	10	13095	5.94327
GOTERM_MF_DIRECT	GO:0048487~beta-tubulin binding	3	0.334821	0.0872754	ENSBTAG00000004554, ENSBTAG00000015414, ENSBTAG00000015249	661	10	13095	5.94327
KEGG_PATHWAY	bta04261:Adrenergic signaling in cardiomyocytes	11	1.22768	0.0872997	ENSBTAG00000020645, ENSBTAG00000016156, ENSBTAG00000011953, ENSBTAG00000009828, ENSBTAG00000014463, ENSBTAG00000006208, ENSBTAG00000019210, ENSBTAG00000005464, ENSBTAG00000010007, ENSBTAG00000011198, ENSBTAG00000000469	342	136	7550	1.78556
KEGG_PATHWAY	bta04910:Insulin signaling pathway	11	1.22768	0.0872997	ENSBTAG00000016156, ENSBTAG00000011953, ENSBTAG00000000013, ENSBTAG00000019838, ENSBTAG00000017024, ENSBTAG00000046797, ENSBTAG00000011494, ENSBTAG00000011198, ENSBTAG00000014831, ENSBTAG00000013057, ENSBTAG00000020848	342	136	7550	1.78556
GOTERM_CC_DIRECT	GO:0005813~centrosome	23	2.56696	0.0884626	ENSBTAG00000011953, ENSBTAG00000013096, ENSBTAG00000006970, ENSBTAG00000005311, ENSBTAG00000013436, ENSBTAG00000012456, ENSBTAG00000018715, ENSBTAG00000012929, ENSBTAG00000004286, ENSBTAG00000016309, ENSBTAG00000012242, ENSBTAG00000010109, ENSBTAG00000020645, ENSBTAG00000002298, ENSBTAG00000007181, ENSBTAG00000008654, ENSBTAG00000009470, ENSBTAG00000003298, ENSBTAG00000011757, ENSBTAG00000023452,…	780	321	15461	1.42025
GOTERM_MF_DIRECT	GO:0004672~protein kinase activity	12	1.33929	0.088775	ENSBTAG00000006378, ENSBTAG00000000056, ENSBTAG00000007270, ENSBTAG00000014367, ENSBTAG00000000013, ENSBTAG00000038495, ENSBTAG00000009676, ENSBTAG00000007591, ENSBTAG00000019986, ENSBTAG00000014794, ENSBTAG00000006193, ENSBTAG00000010737	661	138	13095	1.72269
GOTERM_MF_DIRECT	GO:0008168~methyltransferase activity	5	0.558036	0.089878	ENSBTAG00000005658, ENSBTAG00000005503, ENSBTAG00000016910, ENSBTAG00000010381, ENSBTAG00000015728	661	34	13095	2.91337
GOTERM_BP_DIRECT	GO:0016339~calcium-dependent cell-cell adhesion via plasma membrane cell adhesion molecules	3	0.334821	0.090171	ENSBTAG00000019876, ENSBTAG00000001473, ENSBTAG00000009585	711	10	13824	5.83291
GOTERM_BP_DIRECT	GO:0007035~vacuolar acidification	3	0.334821	0.090171	ENSBTAG00000007272, ENSBTAG00000009470, ENSBTAG00000019218	711	10	13824	5.83291
GOTERM_BP_DIRECT	GO:0035646~endosome to melanosome transport	3	0.334821	0.090171	ENSBTAG00000002769, ENSBTAG00000011931, ENSBTAG00000015793	711	10	13824	5.83291
KEGG_PATHWAY	bta00620:Pyruvate metabolism	5	0.558036	0.0905885	ENSBTAG00000006779, ENSBTAG00000012885, ENSBTAG00000019700, ENSBTAG00000000246, ENSBTAG00000013303	342	38	7550	2.90474
KEGG_PATHWAY	bta04310:Wnt signaling pathway	11	1.22768	0.0906112	ENSBTAG00000001069, ENSBTAG00000011953, ENSBTAG00000014463, ENSBTAG00000001002, ENSBTAG00000012081, ENSBTAG00000011757, ENSBTAG00000012295, ENSBTAG00000003397, ENSBTAG00000030225, ENSBTAG00000004368, ENSBTAG00000027625	342	137	7550	1.77253
GOTERM_BP_DIRECT	GO:0006897~endocytosis	9	1.00446	0.0907891	ENSBTAG00000013096, ENSBTAG00000006323, ENSBTAG00000003422, ENSBTAG00000021036, ENSBTAG00000013282, ENSBTAG00000021364, ENSBTAG00000019986, ENSBTAG00000018374, ENSBTAG00000021191	711	90	13824	1.9443
KEGG_PATHWAY	bta04152:AMPK signaling pathway	10	1.11607	0.0923848	ENSBTAG00000000056, ENSBTAG00000002126, ENSBTAG00000005763, ENSBTAG00000017866, ENSBTAG00000000013, ENSBTAG00000001333, ENSBTAG00000017024, ENSBTAG00000000469, ENSBTAG00000007840, ENSBTAG00000020848	342	120	7550	1.83967
KEGG_PATHWAY	bta04071:Sphingolipid signaling pathway	10	1.11607	0.0923848	ENSBTAG00000011374, ENSBTAG00000020645, ENSBTAG00000001069, ENSBTAG00000016156, ENSBTAG00000017395, ENSBTAG00000020270, ENSBTAG00000010007, ENSBTAG00000046797, ENSBTAG00000000469, ENSBTAG00000020848	342	120	7550	1.83967
GOTERM_MF_DIRECT	GO:0001227~transcriptional repressor activity, RNA polymerase II transcription regulatory region sequence-specific binding	6	0.669643	0.0926749	ENSBTAG00000012938, ENSBTAG00000001002, ENSBTAG00000010875, ENSBTAG00000020270, ENSBTAG00000004368, ENSBTAG00000021158	661	48	13095	2.47636
GOTERM_CC_DIRECT	GO:0005783~endoplasmic reticulum	33	3.68304	0.0927979	ENSBTAG00000019627, ENSBTAG00000007588, ENSBTAG00000004688, ENSBTAG00000030333, ENSBTAG00000009995, ENSBTAG00000030646, ENSBTAG00000014611, ENSBTAG00000001069, ENSBTAG00000005685, ENSBTAG00000015155, ENSBTAG00000005730, ENSBTAG00000015780, ENSBTAG00000020543, ENSBTAG00000045744, ENSBTAG00000002768, ENSBTAG00000020073, ENSBTAG00000015354, ENSBTAG00000009737, ENSBTAG00000021036, ENSBTAG00000018164,…	780	497	15461	1.31614
KEGG_PATHWAY	bta04012:ErbB signaling pathway	8	0.892857	0.0929474	ENSBTAG00000002813, ENSBTAG00000016156, ENSBTAG00000014463, ENSBTAG00000019838, ENSBTAG00000004237, ENSBTAG00000046797, ENSBTAG00000013057, ENSBTAG00000020848	342	86	7550	2.05358
KEGG_PATHWAY	bta04912:GnRH signaling pathway	8	0.892857	0.0929474	ENSBTAG00000016156, ENSBTAG00000011953, ENSBTAG00000014463, ENSBTAG00000006208, ENSBTAG00000019210, ENSBTAG00000005464, ENSBTAG00000010007, ENSBTAG00000046797	342	86	7550	2.05358
KEGG_PATHWAY	bta05414:Dilated cardiomyopathy	8	0.892857	0.0929474	ENSBTAG00000011953, ENSBTAG00000006208, ENSBTAG00000019210, ENSBTAG00000005464, ENSBTAG00000013755, ENSBTAG00000003956, ENSBTAG00000014601, ENSBTAG00000019498	342	86	7550	2.05358
GOTERM_BP_DIRECT	GO:0006468~protein phosphorylation	12	1.33929	0.0944109	ENSBTAG00000020751, ENSBTAG00000011953, ENSBTAG00000000056, ENSBTAG00000021105, ENSBTAG00000014463, ENSBTAG00000000013, ENSBTAG00000004021, ENSBTAG00000013226, ENSBTAG00000019986, ENSBTAG00000006193, ENSBTAG00000016618, ENSBTAG00000020848	711	137	13824	1.70304
GOTERM_CC_DIRECT	GO:0005911~cell-cell junction	10	1.11607	0.0945233	ENSBTAG00000001204, ENSBTAG00000009470, ENSBTAG00000015615, ENSBTAG00000009381, ENSBTAG00000003956, ENSBTAG00000012450, ENSBTAG00000002699, ENSBTAG00000012860, ENSBTAG00000018374, ENSBTAG00000012848	780	108	15461	1.83535
GOTERM_MF_DIRECT	GO:0044822~poly(A) RNA binding	52	5.80357	0.0949166	ENSBTAG00000013072, ENSBTAG00000000678, ENSBTAG00000006118, ENSBTAG00000039684, ENSBTAG00000006250, ENSBTAG00000016744, ENSBTAG00000006482, ENSBTAG00000015559, ENSBTAG00000003098, ENSBTAG00000005316, ENSBTAG00000018361, ENSBTAG00000045744, ENSBTAG00000039163, ENSBTAG00000008579, ENSBTAG00000006884, ENSBTAG00000019949, ENSBTAG00000002485, ENSBTAG00000031824, ENSBTAG00000001419, ENSBTAG00000004672,…	661	840	13095	1.22639
GOTERM_MF_DIRECT	GO:0003713~transcription coactivator activity	11	1.22768	0.0956495	ENSBTAG00000012922, ENSBTAG00000005503, ENSBTAG00000007961, ENSBTAG00000003098, ENSBTAG00000010701, ENSBTAG00000017024, ENSBTAG00000003397, ENSBTAG00000014769, ENSBTAG00000017064, ENSBTAG00000002391, ENSBTAG00000009516	661	124	13095	1.75742
KEGG_PATHWAY	bta04750:Inflammatory mediator regulation of TRP channels	9	1.00446	0.097366	ENSBTAG00000011953, ENSBTAG00000014463, ENSBTAG00000006208, ENSBTAG00000019210, ENSBTAG00000005464, ENSBTAG00000010007, ENSBTAG00000011198, ENSBTAG00000038085, ENSBTAG00000020848	342	104	7550	1.91043
KEGG_PATHWAY	bta04960:Aldosterone-regulated sodium reabsorption	5	0.558036	0.0975383	ENSBTAG00000016156, ENSBTAG00000009828, ENSBTAG00000005685, ENSBTAG00000013479, ENSBTAG00000020848	342	39	7550	2.83026
GOTERM_MF_DIRECT	GO:0048101~calcium- and calmodulin-regulated 3',5'-cyclic-GMP phosphodiesterase activity	2	0.223214	0.0982652	ENSBTAG00000012100, ENSBTAG00000004337	661	2	13095	19.8109
GOTERM_MF_DIRECT	GO:0009374~biotin binding	2	0.223214	0.0982652	ENSBTAG00000019700, ENSBTAG00000033679	661	2	13095	19.8109
GOTERM_MF_DIRECT	GO:0004117~calmodulin-dependent cyclic-nucleotide phosphodiesterase activity	2	0.223214	0.0982652	ENSBTAG00000012100, ENSBTAG00000004337	661	2	13095	19.8109
GOTERM_CC_DIRECT	GO:0030659~cytoplasmic vesicle membrane	6	0.669643	0.0991249	ENSBTAG00000005658, ENSBTAG00000012234, ENSBTAG00000006323, ENSBTAG00000003422, ENSBTAG00000021364, ENSBTAG00000019218	780	49	15461	2.42716
GOTERM_CC_DIRECT	GO:0005811~lipid particle	6	0.669643	0.0991249	ENSBTAG00000015350, ENSBTAG00000011990, ENSBTAG00000018936, ENSBTAG00000016061, ENSBTAG00000010236, ENSBTAG00000005718	780	49	15461	2.42716

## Sheet: Supplementary Table 7b
Supplementary Table 7b. Functional annotation of targets of specifically DE miRNAs in HP vs. LP.
Category	Term	Count	%	PValue	Genes	List Total	Pop Hits	Pop Total	Fold Enrichment
GOTERM_CC_DIRECT	GO:0005829~cytosol	89	8.72549	0.000114715	ENSBTAG00000010490, ENSBTAG00000000613, ENSBTAG00000039172, ENSBTAG00000018893, ENSBTAG00000011880, ENSBTAG00000011263, ENSBTAG00000016420, ENSBTAG00000002174, ENSBTAG00000013782, ENSBTAG00000011433, ENSBTAG00000001306, ENSBTAG00000016882, ENSBTAG00000001774, ENSBTAG00000013589, ENSBTAG00000005493, ENSBTAG00000000484, ENSBTAG00000012450, ENSBTAG00000011479, ENSBTAG00000019044, ENSBTAG00000008303,…	896	1025	15461	1.49829
KEGG_PATHWAY	bta04150:mTOR signaling pathway	11	1.07843	0.00089364	ENSBTAG00000018438, ENSBTAG00000025471, ENSBTAG00000000056, ENSBTAG00000021761, ENSBTAG00000005763, ENSBTAG00000000013, ENSBTAG00000010598, ENSBTAG00000040055, ENSBTAG00000030977, ENSBTAG00000002350, ENSBTAG00000006697	398	59	7550	3.53675
GOTERM_BP_DIRECT	GO:0042752~regulation of circadian rhythm	8	0.784314	0.00218711	ENSBTAG00000002487, ENSBTAG00000000013, ENSBTAG00000001333, ENSBTAG00000017024, ENSBTAG00000021187, ENSBTAG00000019986, ENSBTAG00000011198, ENSBTAG00000013952	814	32	13824	4.2457
GOTERM_BP_DIRECT	GO:0045893~positive regulation of transcription, DNA-templated	28	2.7451	0.00222356	ENSBTAG00000019662, ENSBTAG00000000347, ENSBTAG00000002107, ENSBTAG00000026111, ENSBTAG00000002912, ENSBTAG00000018806, ENSBTAG00000018007, ENSBTAG00000016420, ENSBTAG00000009207, ENSBTAG00000011957, ENSBTAG00000021614, ENSBTAG00000011339, ENSBTAG00000013213, ENSBTAG00000003469, ENSBTAG00000011479, ENSBTAG00000013569, ENSBTAG00000018381, ENSBTAG00000011789, ENSBTAG00000014554, ENSBTAG00000015025,…	814	255	13824	1.86478
GOTERM_BP_DIRECT	GO:0042147~retrograde transport, endosome to Golgi	10	0.980392	0.00228507	ENSBTAG00000011433, ENSBTAG00000016882, ENSBTAG00000014838, ENSBTAG00000000025, ENSBTAG00000020115, ENSBTAG00000014726, ENSBTAG00000021091, ENSBTAG00000002014, ENSBTAG00000020458, ENSBTAG00000001744	814	50	13824	3.39656
KEGG_PATHWAY	bta05200:Pathways in cancer	35	3.43137	0.00326109	ENSBTAG00000011953, ENSBTAG00000004652, ENSBTAG00000008172, ENSBTAG00000002107, ENSBTAG00000019832, ENSBTAG00000003012, ENSBTAG00000016420, ENSBTAG00000021250, ENSBTAG00000017871, ENSBTAG00000009578, ENSBTAG00000001069, ENSBTAG00000013475, ENSBTAG00000010125, ENSBTAG00000016728, ENSBTAG00000032021, ENSBTAG00000014575, ENSBTAG00000013287, ENSBTAG00000006998, ENSBTAG00000007644, ENSBTAG00000014291,…	398	398	7550	1.6682
GOTERM_MF_DIRECT	GO:0001078~transcriptional repressor activity, RNA polymerase II core promoter proximal region sequence-specific binding	14	1.37255	0.0037263	ENSBTAG00000040031, ENSBTAG00000016534, ENSBTAG00000002065, ENSBTAG00000020819, ENSBTAG00000011982, ENSBTAG00000013757, ENSBTAG00000030575, ENSBTAG00000007353, ENSBTAG00000007498, ENSBTAG00000021709, ENSBTAG00000014554, ENSBTAG00000011789, ENSBTAG00000014217, ENSBTAG00000007718	757	97	13095	2.4967
GOTERM_CC_DIRECT	GO:0043234~protein complex	21	2.05882	0.00412675	ENSBTAG00000007588, ENSBTAG00000001506, ENSBTAG00000012307, ENSBTAG00000008129, ENSBTAG00000000962, ENSBTAG00000009213, ENSBTAG00000012586, ENSBTAG00000020943, ENSBTAG00000039684, ENSBTAG00000013851, ENSBTAG00000005225, ENSBTAG00000011433, ENSBTAG00000019515, ENSBTAG00000017831, ENSBTAG00000011395, ENSBTAG00000007900, ENSBTAG00000012450, ENSBTAG00000008372, ENSBTAG00000021187, ENSBTAG00000021879,…	896	181	15461	2.00203
KEGG_PATHWAY	bta05205:Proteoglycans in cancer	21	2.05882	0.00487954	ENSBTAG00000011953, ENSBTAG00000013066, ENSBTAG00000003418, ENSBTAG00000021761, ENSBTAG00000022004, ENSBTAG00000011154, ENSBTAG00000002107, ENSBTAG00000011198, ENSBTAG00000002350, ENSBTAG00000016420, ENSBTAG00000002813, ENSBTAG00000009578, ENSBTAG00000025471, ENSBTAG00000001069, ENSBTAG00000017077, ENSBTAG00000001497, ENSBTAG00000006590, ENSBTAG00000013287, ENSBTAG00000005691, ENSBTAG00000002313,…	398	203	7550	1.9624
GOTERM_BP_DIRECT	GO:0006897~endocytosis	13	1.27451	0.00629918	ENSBTAG00000016720, ENSBTAG00000017753, ENSBTAG00000010059, ENSBTAG00000020761, ENSBTAG00000006323, ENSBTAG00000037703, ENSBTAG00000021364, ENSBTAG00000002014, ENSBTAG00000021250, ENSBTAG00000018053, ENSBTAG00000011395, ENSBTAG00000019986, ENSBTAG00000018374	814	90	13824	2.45307
GOTERM_BP_DIRECT	GO:0051897~positive regulation of protein kinase B signaling	10	0.980392	0.0071594	ENSBTAG00000020148, ENSBTAG00000025471, ENSBTAG00000013143, ENSBTAG00000009578, ENSBTAG00000013066, ENSBTAG00000001774, ENSBTAG00000003098, ENSBTAG00000006276, ENSBTAG00000005691, ENSBTAG00000006697	814	59	13824	2.87844
GOTERM_CC_DIRECT	GO:0000139~Golgi membrane	23	2.2549	0.0075439	ENSBTAG00000016720, ENSBTAG00000008129, ENSBTAG00000044129, ENSBTAG00000038979, ENSBTAG00000021318, ENSBTAG00000018824, ENSBTAG00000021769, ENSBTAG00000004875, ENSBTAG00000046750, ENSBTAG00000000854, ENSBTAG00000022238, ENSBTAG00000011431, ENSBTAG00000011433, ENSBTAG00000019436, ENSBTAG00000005089, ENSBTAG00000011757, ENSBTAG00000011147, ENSBTAG00000019859, ENSBTAG00000019986, ENSBTAG00000000279,…	896	217	15461	1.82893
KEGG_PATHWAY	bta04015:Rap1 signaling pathway	21	2.05882	0.00868002	ENSBTAG00000020148, ENSBTAG00000014064, ENSBTAG00000002411, ENSBTAG00000021761, ENSBTAG00000004652, ENSBTAG00000005917, ENSBTAG00000001609, ENSBTAG00000002350, ENSBTAG00000034827, ENSBTAG00000016420, ENSBTAG00000001492, ENSBTAG00000006208, ENSBTAG00000001497, ENSBTAG00000012450, ENSBTAG00000012771, ENSBTAG00000032021, ENSBTAG00000021697, ENSBTAG00000019611, ENSBTAG00000005691, ENSBTAG00000010860,…	398	214	7550	1.86153
GOTERM_CC_DIRECT	GO:0005783~endoplasmic reticulum	43	4.21569	0.00893206	ENSBTAG00000013357, ENSBTAG00000005738, ENSBTAG00000007588, ENSBTAG00000021025, ENSBTAG00000013955, ENSBTAG00000005712, ENSBTAG00000009228, ENSBTAG00000008541, ENSBTAG00000009183, ENSBTAG00000030646, ENSBTAG00000000675, ENSBTAG00000000134, ENSBTAG00000014611, ENSBTAG00000021779, ENSBTAG00000001069, ENSBTAG00000007602, ENSBTAG00000021521, ENSBTAG00000007900, ENSBTAG00000015155, ENSBTAG00000001599,…	896	497	15461	1.49294
GOTERM_BP_DIRECT	GO:0001921~positive regulation of receptor recycling	4	0.392157	0.00907919	ENSBTAG00000014726, ENSBTAG00000011757, ENSBTAG00000020704, ENSBTAG00000024957	814	8	13824	8.4914
GOTERM_BP_DIRECT	GO:0016559~peroxisome fission	4	0.392157	0.00907919	ENSBTAG00000000854, ENSBTAG00000011395, ENSBTAG00000007900, ENSBTAG00000008372	814	8	13824	8.4914
GOTERM_BP_DIRECT	GO:0016477~cell migration	15	1.47059	0.0093503	ENSBTAG00000016720, ENSBTAG00000019569, ENSBTAG00000020761, ENSBTAG00000003490, ENSBTAG00000011154, ENSBTAG00000003045, ENSBTAG00000016593, ENSBTAG00000021364, ENSBTAG00000021769, ENSBTAG00000003395, ENSBTAG00000002624, ENSBTAG00000031890, ENSBTAG00000019819, ENSBTAG00000015986, ENSBTAG00000014554	814	118	13824	2.15883
GOTERM_BP_DIRECT	GO:0001764~neuron migration	12	1.17647	0.00994385	ENSBTAG00000003649, ENSBTAG00000009578, ENSBTAG00000016791, ENSBTAG00000010490, ENSBTAG00000013918, ENSBTAG00000038495, ENSBTAG00000012450, ENSBTAG00000011757, ENSBTAG00000015986, ENSBTAG00000018007, ENSBTAG00000016420, ENSBTAG00000002186	814	84	13824	2.42611
KEGG_PATHWAY	bta04152:AMPK signaling pathway	14	1.37255	0.0100946	ENSBTAG00000000613, ENSBTAG00000002126, ENSBTAG00000005763, ENSBTAG00000031632, ENSBTAG00000000013, ENSBTAG00000040055, ENSBTAG00000001333, ENSBTAG00000002350, ENSBTAG00000000056, ENSBTAG00000002475, ENSBTAG00000007166, ENSBTAG00000017024, ENSBTAG00000015802, ENSBTAG00000039958	398	120	7550	2.21315
KEGG_PATHWAY	bta04668:TNF signaling pathway	13	1.27451	0.0108913	ENSBTAG00000025471, ENSBTAG00000013143, ENSBTAG00000011600, ENSBTAG00000000016, ENSBTAG00000013475, ENSBTAG00000011395, ENSBTAG00000001725, ENSBTAG00000012103, ENSBTAG00000001609, ENSBTAG00000003012, ENSBTAG00000007773, ENSBTAG00000002350, ENSBTAG00000015802	398	108	7550	2.28341
GOTERM_CC_DIRECT	GO:0045121~membrane raft	14	1.37255	0.0109831	ENSBTAG00000020148, ENSBTAG00000001882, ENSBTAG00000017753, ENSBTAG00000045767, ENSBTAG00000027937, ENSBTAG00000003956, ENSBTAG00000003001, ENSBTAG00000002010, ENSBTAG00000013851, ENSBTAG00000025471, ENSBTAG00000000894, ENSBTAG00000017831, ENSBTAG00000000484, ENSBTAG00000011757	896	110	15461	2.19616
GOTERM_BP_DIRECT	GO:0006622~protein targeting to lysosome	4	0.392157	0.0130294	ENSBTAG00000019639, ENSBTAG00000000411, ENSBTAG00000005016, ENSBTAG00000014611	814	9	13824	7.54791
GOTERM_BP_DIRECT	GO:0007264~small GTPase mediated signal transduction	21	2.05882	0.0134325	ENSBTAG00000016720, ENSBTAG00000015381, ENSBTAG00000000025, ENSBTAG00000012774, ENSBTAG00000021751, ENSBTAG00000015898, ENSBTAG00000021250, ENSBTAG00000002174, ENSBTAG00000031890, ENSBTAG00000002475, ENSBTAG00000018053, ENSBTAG00000001497, ENSBTAG00000013451, ENSBTAG00000039573, ENSBTAG00000003218, ENSBTAG00000026657, ENSBTAG00000003245, ENSBTAG00000006998, ENSBTAG00000010091, ENSBTAG00000000279,…	814	199	13824	1.79215
GOTERM_CC_DIRECT	GO:0005770~late endosome	11	1.07843	0.0142051	ENSBTAG00000019639, ENSBTAG00000001506, ENSBTAG00000014838, ENSBTAG00000012774, ENSBTAG00000015919, ENSBTAG00000000795, ENSBTAG00000012450, ENSBTAG00000009899, ENSBTAG00000037703, ENSBTAG00000040607, ENSBTAG00000021678	896	78	15461	2.43348
GOTERM_CC_DIRECT	GO:0030672~synaptic vesicle membrane	7	0.686275	0.0142066	ENSBTAG00000002475, ENSBTAG00000019069, ENSBTAG00000011395, ENSBTAG00000008504, ENSBTAG00000001599, ENSBTAG00000021318, ENSBTAG00000010860	896	35	15461	3.45112
GOTERM_CC_DIRECT	GO:0005794~Golgi apparatus	44	4.31373	0.0150699	ENSBTAG00000005738, ENSBTAG00000003941, ENSBTAG00000040031, ENSBTAG00000017753, ENSBTAG00000003316, ENSBTAG00000000795, ENSBTAG00000021025, ENSBTAG00000046548, ENSBTAG00000002014, ENSBTAG00000000678, ENSBTAG00000018727, ENSBTAG00000019218, ENSBTAG00000014794, ENSBTAG00000010244, ENSBTAG00000003295, ENSBTAG00000022238, ENSBTAG00000006666, ENSBTAG00000005493, ENSBTAG00000011395, ENSBTAG00000007623,…	896	528	15461	1.43797
GOTERM_BP_DIRECT	GO:0002053~positive regulation of mesenchymal cell proliferation	5	0.490196	0.0152769	ENSBTAG00000014064, ENSBTAG00000019832, ENSBTAG00000000231, ENSBTAG00000013287, ENSBTAG00000016420	814	17	13824	4.99494
GOTERM_MF_DIRECT	GO:0008022~protein C-terminus binding	7	0.686275	0.0160184	ENSBTAG00000020777, ENSBTAG00000013851, ENSBTAG00000010490, ENSBTAG00000019515, ENSBTAG00000011154, ENSBTAG00000016420, ENSBTAG00000013184	757	36	13095	3.36361
GOTERM_MF_DIRECT	GO:0019901~protein kinase binding	11	1.07843	0.0164404	ENSBTAG00000013851, ENSBTAG00000003418, ENSBTAG00000002126, ENSBTAG00000018115, ENSBTAG00000001774, ENSBTAG00000005493, ENSBTAG00000001599, ENSBTAG00000001609, ENSBTAG00000011198, ENSBTAG00000016420, ENSBTAG00000039958	757	80	13095	2.37855
GOTERM_MF_DIRECT	GO:0043539~protein serine/threonine kinase activator activity	4	0.392157	0.0169427	ENSBTAG00000000056, ENSBTAG00000012352, ENSBTAG00000001774, ENSBTAG00000040055	757	10	13095	6.91942
GOTERM_BP_DIRECT	GO:0021987~cerebral cortex development	7	0.686275	0.0174183	ENSBTAG00000025181, ENSBTAG00000013955, ENSBTAG00000010786, ENSBTAG00000014923, ENSBTAG00000013287, ENSBTAG00000015986, ENSBTAG00000013184	814	36	13824	3.30221
GOTERM_BP_DIRECT	GO:0007020~microtubule nucleation	4	0.392157	0.0178104	ENSBTAG00000007442, ENSBTAG00000019781, ENSBTAG00000019986, ENSBTAG00000015986	814	10	13824	6.79312
GOTERM_CC_DIRECT	GO:0005634~nucleus	192	18.8235	0.0178612	ENSBTAG00000002578, ENSBTAG00000020878, ENSBTAG00000008113, ENSBTAG00000004838, ENSBTAG00000012350, ENSBTAG00000007648, ENSBTAG00000000013, ENSBTAG00000018421, ENSBTAG00000003058, ENSBTAG00000013740, ENSBTAG00000000962, ENSBTAG00000011880, ENSBTAG00000016420, ENSBTAG00000012608, ENSBTAG00000010244, ENSBTAG00000002174, ENSBTAG00000020272, ENSBTAG00000020327, ENSBTAG00000005210, ENSBTAG00000017409,…	896	2873	15461	1.15317
KEGG_PATHWAY	bta04670:Leukocyte transendothelial migration	13	1.27451	0.0184704	ENSBTAG00000003418, ENSBTAG00000002411, ENSBTAG00000016420, ENSBTAG00000002350, ENSBTAG00000007773, ENSBTAG00000009578, ENSBTAG00000008004, ENSBTAG00000013451, ENSBTAG00000003176, ENSBTAG00000005077, ENSBTAG00000021879, ENSBTAG00000039820, ENSBTAG00000010427	398	116	7550	2.12593
GOTERM_BP_DIRECT	GO:0071902~positive regulation of protein serine/threonine kinase activity	5	0.490196	0.0187473	ENSBTAG00000001774, ENSBTAG00000040055, ENSBTAG00000012771, ENSBTAG00000032021, ENSBTAG00000024957	814	18	13824	4.71744
KEGG_PATHWAY	bta05100:Bacterial invasion of epithelial cells	10	0.980392	0.0190515	ENSBTAG00000002813, ENSBTAG00000031890, ENSBTAG00000008609, ENSBTAG00000009578, ENSBTAG00000000347, ENSBTAG00000003490, ENSBTAG00000021879, ENSBTAG00000018374, ENSBTAG00000002350, ENSBTAG00000016420	398	77	7550	2.46362
GOTERM_CC_DIRECT	GO:0016023~cytoplasmic, membrane-bounded vesicle	11	1.07843	0.0196644	ENSBTAG00000014314, ENSBTAG00000019515, ENSBTAG00000006323, ENSBTAG00000000484, ENSBTAG00000040607, ENSBTAG00000013284, ENSBTAG00000010244, ENSBTAG00000045886, ENSBTAG00000004383, ENSBTAG00000019045, ENSBTAG00000021252	896	82	15461	2.31477
GOTERM_BP_DIRECT	GO:0051260~protein homooligomerization	15	1.47059	0.0206024	ENSBTAG00000017435, ENSBTAG00000027937, ENSBTAG00000040575, ENSBTAG00000030646, ENSBTAG00000017956, ENSBTAG00000013851, ENSBTAG00000003296, ENSBTAG00000001662, ENSBTAG00000011395, ENSBTAG00000016350, ENSBTAG00000007900, ENSBTAG00000002272, ENSBTAG00000021694, ENSBTAG00000006276, ENSBTAG00000008372	814	130	13824	1.95955
GOTERM_MF_DIRECT	GO:0043022~ribosome binding	7	0.686275	0.0206045	ENSBTAG00000003035, ENSBTAG00000009106, ENSBTAG00000017379, ENSBTAG00000002018, ENSBTAG00000020530, ENSBTAG00000011263, ENSBTAG00000006697	757	38	13095	3.18657
GOTERM_CC_DIRECT	GO:0005911~cell-cell junction	13	1.27451	0.022198	ENSBTAG00000020148, ENSBTAG00000017753, ENSBTAG00000002411, ENSBTAG00000013918, ENSBTAG00000003956, ENSBTAG00000012450, ENSBTAG00000016728, ENSBTAG00000001599, ENSBTAG00000019611, ENSBTAG00000018374, ENSBTAG00000016420, ENSBTAG00000012499, ENSBTAG00000006466	896	108	15461	2.07706
GOTERM_CC_DIRECT	GO:0005737~cytoplasm	205	20.098	0.0222977	ENSBTAG00000015381, ENSBTAG00000000013, ENSBTAG00000006945, ENSBTAG00000003058, ENSBTAG00000013607, ENSBTAG00000003116, ENSBTAG00000016420, ENSBTAG00000010244, ENSBTAG00000012499, ENSBTAG00000012608, ENSBTAG00000020272, ENSBTAG00000011600, ENSBTAG00000005066, ENSBTAG00000012355, ENSBTAG00000010786, ENSBTAG00000013885, ENSBTAG00000008303, ENSBTAG00000021121, ENSBTAG00000022004, ENSBTAG00000003045,…	896	3109	15461	1.13779
GOTERM_BP_DIRECT	GO:0018108~peptidyl-tyrosine phosphorylation	5	0.490196	0.0226677	ENSBTAG00000020148, ENSBTAG00000005136, ENSBTAG00000001609, ENSBTAG00000021697, ENSBTAG00000011481	814	19	13824	4.46916
GOTERM_BP_DIRECT	GO:0072657~protein localization to membrane	4	0.392157	0.0234362	ENSBTAG00000000411, ENSBTAG00000014501, ENSBTAG00000014420, ENSBTAG00000016124	814	11	13824	6.17556
GOTERM_BP_DIRECT	GO:0097320~membrane tubulation	4	0.392157	0.0234362	ENSBTAG00000006323, ENSBTAG00000037703, ENSBTAG00000004383, ENSBTAG00000016124	814	11	13824	6.17556
KEGG_PATHWAY	bta05166:HTLV-I infection	23	2.2549	0.0239139	ENSBTAG00000011953, ENSBTAG00000002069, ENSBTAG00000014068, ENSBTAG00000002107, ENSBTAG00000000016, ENSBTAG00000019832, ENSBTAG00000012103, ENSBTAG00000018131, ENSBTAG00000007773, ENSBTAG00000002350, ENSBTAG00000016420, ENSBTAG00000008573, ENSBTAG00000038128, ENSBTAG00000025471, ENSBTAG00000001069, ENSBTAG00000006208, ENSBTAG00000013790, ENSBTAG00000006656, ENSBTAG00000010125, ENSBTAG00000001497,…	398	267	7550	1.63411
KEGG_PATHWAY	bta04390:Hippo signaling pathway	15	1.47059	0.0272942	ENSBTAG00000002107, ENSBTAG00000011291, ENSBTAG00000013573, ENSBTAG00000019832, ENSBTAG00000005917, ENSBTAG00000000231, ENSBTAG00000011198, ENSBTAG00000016420, ENSBTAG00000031707, ENSBTAG00000001002, ENSBTAG00000019495, ENSBTAG00000019986, ENSBTAG00000021187, ENSBTAG00000004635, ENSBTAG00000014291	398	151	7550	1.88442
GOTERM_BP_DIRECT	GO:0045892~negative regulation of transcription, DNA-templated	24	2.35294	0.0283413	ENSBTAG00000005738, ENSBTAG00000015025, ENSBTAG00000002107, ENSBTAG00000039951, ENSBTAG00000013573, ENSBTAG00000001333, ENSBTAG00000004275, ENSBTAG00000003397, ENSBTAG00000016420, ENSBTAG00000013499, ENSBTAG00000001069, ENSBTAG00000005503, ENSBTAG00000009923, ENSBTAG00000016350, ENSBTAG00000000455, ENSBTAG00000005382, ENSBTAG00000007498, ENSBTAG00000021187, ENSBTAG00000021697, ENSBTAG00000011479,…	814	256	13824	1.59214
GOTERM_CC_DIRECT	GO:0030175~filopodium	7	0.686275	0.0294001	ENSBTAG00000003418, ENSBTAG00000005136, ENSBTAG00000038195, ENSBTAG00000011256, ENSBTAG00000046332, ENSBTAG00000002583, ENSBTAG00000019044	896	41	15461	2.94607
GOTERM_CC_DIRECT	GO:0042585~germinal vesicle	3	0.294118	0.0297719	ENSBTAG00000001717, ENSBTAG00000019552, ENSBTAG00000002082	896	5	15461	10.3533
GOTERM_BP_DIRECT	GO:0090160~Golgi to lysosome transport	3	0.294118	0.0306684	ENSBTAG00000002769, ENSBTAG00000001662, ENSBTAG00000021091	814	5	13824	10.1897
GOTERM_BP_DIRECT	GO:0006892~post-Golgi vesicle-mediated transport	3	0.294118	0.0306684	ENSBTAG00000011256, ENSBTAG00000005496, ENSBTAG00000014611	814	5	13824	10.1897
GOTERM_CC_DIRECT	GO:0000775~chromosome, centromeric region	6	0.588235	0.0311907	ENSBTAG00000013757, ENSBTAG00000001717, ENSBTAG00000013573, ENSBTAG00000019552, ENSBTAG00000007303, ENSBTAG00000016619	896	31	15461	3.33979
GOTERM_CC_DIRECT	GO:0005768~endosome	15	1.47059	0.0339456	ENSBTAG00000003941, ENSBTAG00000017753, ENSBTAG00000010059, ENSBTAG00000006323, ENSBTAG00000021364, ENSBTAG00000001839, ENSBTAG00000016124, ENSBTAG00000004791, ENSBTAG00000016882, ENSBTAG00000019515, ENSBTAG00000004307, ENSBTAG00000014838, ENSBTAG00000015527, ENSBTAG00000021694, ENSBTAG00000001744	896	141	15461	1.8357
GOTERM_MF_DIRECT	GO:0004702~receptor signaling protein serine/threonine kinase activity	8	0.784314	0.0347036	ENSBTAG00000013790, ENSBTAG00000011600, ENSBTAG00000019832, ENSBTAG00000012103, ENSBTAG00000000231, ENSBTAG00000009676, ENSBTAG00000001609, ENSBTAG00000020079	757	54	13095	2.56275
GOTERM_MF_DIRECT	GO:0031624~ubiquitin conjugating enzyme binding	5	0.490196	0.0351114	ENSBTAG00000006708, ENSBTAG00000001600, ENSBTAG00000027317, ENSBTAG00000008330, ENSBTAG00000008237	757	22	13095	3.93149
GOTERM_MF_DIRECT	GO:0008270~zinc ion binding	69	6.76471	0.0352825	ENSBTAG00000002578, ENSBTAG00000019662, ENSBTAG00000013541, ENSBTAG00000016424, ENSBTAG00000003012, ENSBTAG00000005197, ENSBTAG00000004877, ENSBTAG00000009933, ENSBTAG00000018999, ENSBTAG00000006877, ENSBTAG00000016881, ENSBTAG00000003469, ENSBTAG00000030587, ENSBTAG00000013475, ENSBTAG00000012355, ENSBTAG00000012142, ENSBTAG00000015025, ENSBTAG00000015354, ENSBTAG00000020418, ENSBTAG00000020282,…	757	948	13095	1.25907
GOTERM_CC_DIRECT	GO:0060170~ciliary membrane	5	0.490196	0.0354325	ENSBTAG00000015432, ENSBTAG00000014923, ENSBTAG00000013287, ENSBTAG00000010860, ENSBTAG00000010091	896	22	15461	3.92172
GOTERM_MF_DIRECT	GO:0019900~kinase binding	4	0.392157	0.0354937	ENSBTAG00000013851, ENSBTAG00000040055, ENSBTAG00000011411, ENSBTAG00000008237	757	13	13095	5.32263
GOTERM_MF_DIRECT	GO:0043130~ubiquitin binding	7	0.686275	0.0357472	ENSBTAG00000013851, ENSBTAG00000004307, ENSBTAG00000010934, ENSBTAG00000005089, ENSBTAG00000003058, ENSBTAG00000034659, ENSBTAG00000008237	757	43	13095	2.81604
GOTERM_BP_DIRECT	GO:0071364~cellular response to epidermal growth factor stimulus	4	0.392157	0.0372209	ENSBTAG00000013143, ENSBTAG00000010125, ENSBTAG00000011479, ENSBTAG00000008573	814	13	13824	5.22548
GOTERM_BP_DIRECT	GO:1990126~retrograde transport, endosome to plasma membrane	4	0.392157	0.0372209	ENSBTAG00000002475, ENSBTAG00000016882, ENSBTAG00000019515, ENSBTAG00000037703	814	13	13824	5.22548
GOTERM_BP_DIRECT	GO:0090141~positive regulation of mitochondrial fission	4	0.392157	0.0372209	ENSBTAG00000013145, ENSBTAG00000011395, ENSBTAG00000007900, ENSBTAG00000017439	814	13	13824	5.22548
GOTERM_CC_DIRECT	GO:0005739~mitochondrion	65	6.37255	0.0381452	ENSBTAG00000010490, ENSBTAG00000012350, ENSBTAG00000000962, ENSBTAG00000013956, ENSBTAG00000000675, ENSBTAG00000039684, ENSBTAG00000002475, ENSBTAG00000004165, ENSBTAG00000001306, ENSBTAG00000008396, ENSBTAG00000034193, ENSBTAG00000025212, ENSBTAG00000006936, ENSBTAG00000007107, ENSBTAG00000027937, ENSBTAG00000020418, ENSBTAG00000001007, ENSBTAG00000020943, ENSBTAG00000004601, ENSBTAG00000007315,…	896	887	15461	1.2645
GOTERM_MF_DIRECT	GO:0004713~protein tyrosine kinase activity	5	0.490196	0.0406249	ENSBTAG00000020148, ENSBTAG00000009578, ENSBTAG00000021364, ENSBTAG00000001609, ENSBTAG00000005197	757	23	13095	3.76055
GOTERM_MF_DIRECT	GO:0048037~cofactor binding	3	0.294118	0.0427455	ENSBTAG00000013573, ENSBTAG00000003758, ENSBTAG00000006951	757	6	13095	8.64927
GOTERM_BP_DIRECT	GO:0033135~regulation of peptidyl-serine phosphorylation	3	0.294118	0.0442305	ENSBTAG00000009942, ENSBTAG00000000013, ENSBTAG00000006697	814	6	13824	8.4914
GOTERM_BP_DIRECT	GO:0010324~membrane invagination	3	0.294118	0.0442305	ENSBTAG00000000411, ENSBTAG00000017545, ENSBTAG00000004383	814	6	13824	8.4914
GOTERM_BP_DIRECT	GO:0072673~lamellipodium morphogenesis	3	0.294118	0.0442305	ENSBTAG00000005136, ENSBTAG00000002014, ENSBTAG00000018374	814	6	13824	8.4914
GOTERM_BP_DIRECT	GO:0032933~SREBP signaling pathway	3	0.294118	0.0442305	ENSBTAG00000007588, ENSBTAG00000009106, ENSBTAG00000017831	814	6	13824	8.4914
GOTERM_MF_DIRECT	GO:0016874~ligase activity	11	1.07843	0.0442771	ENSBTAG00000021209, ENSBTAG00000006708, ENSBTAG00000018999, ENSBTAG00000002487, ENSBTAG00000018421, ENSBTAG00000027317, ENSBTAG00000008816, ENSBTAG00000012355, ENSBTAG00000011147, ENSBTAG00000009516, ENSBTAG00000008025	757	94	13095	2.0243
GOTERM_BP_DIRECT	GO:0000266~mitochondrial fission	4	0.392157	0.0453554	ENSBTAG00000015294, ENSBTAG00000011395, ENSBTAG00000007900, ENSBTAG00000012608	814	14	13824	4.85223
GOTERM_BP_DIRECT	GO:0032091~negative regulation of protein binding	7	0.686275	0.0468026	ENSBTAG00000019136, ENSBTAG00000020761, ENSBTAG00000001717, ENSBTAG00000032021, ENSBTAG00000014218, ENSBTAG00000021697, ENSBTAG00000014611	814	45	13824	2.64177
KEGG_PATHWAY	bta04010:MAPK signaling pathway	21	2.05882	0.0471659	ENSBTAG00000014064, ENSBTAG00000011953, ENSBTAG00000021761, ENSBTAG00000022004, ENSBTAG00000019832, ENSBTAG00000008436, ENSBTAG00000012103, ENSBTAG00000001609, ENSBTAG00000017871, ENSBTAG00000025471, ENSBTAG00000001069, ENSBTAG00000001729, ENSBTAG00000011600, ENSBTAG00000013790, ENSBTAG00000001497, ENSBTAG00000012450, ENSBTAG00000022000, ENSBTAG00000020079, ENSBTAG00000021697, ENSBTAG00000005691,…	398	255	7550	1.56222
KEGG_PATHWAY	bta04270:Vascular smooth muscle contraction	12	1.17647	0.0479373	ENSBTAG00000011953, ENSBTAG00000046977, ENSBTAG00000006208, ENSBTAG00000021761, ENSBTAG00000023472, ENSBTAG00000031632, ENSBTAG00000002985, ENSBTAG00000015230, ENSBTAG00000011198, ENSBTAG00000020704, ENSBTAG00000017871, ENSBTAG00000002313	398	119	7550	1.91293
GOTERM_CC_DIRECT	GO:0045202~synapse	12	1.17647	0.0479589	ENSBTAG00000000795, ENSBTAG00000014726, ENSBTAG00000003675, ENSBTAG00000015924, ENSBTAG00000012450, ENSBTAG00000013548, ENSBTAG00000003397, ENSBTAG00000030749, ENSBTAG00000015986, ENSBTAG00000007708, ENSBTAG00000002816, ENSBTAG00000016124	896	108	15461	1.91729
GOTERM_BP_DIRECT	GO:0042127~regulation of cell proliferation	15	1.47059	0.0485277	ENSBTAG00000014064, ENSBTAG00000008172, ENSBTAG00000021761, ENSBTAG00000014725, ENSBTAG00000002065, ENSBTAG00000012328, ENSBTAG00000021364, ENSBTAG00000003458, ENSBTAG00000009578, ENSBTAG00000003061, ENSBTAG00000001002, ENSBTAG00000001725, ENSBTAG00000013284, ENSBTAG00000014217, ENSBTAG00000047389	814	146	13824	1.74481
GOTERM_BP_DIRECT	GO:0042493~response to drug	9	0.882353	0.0487267	ENSBTAG00000002107, ENSBTAG00000019832, ENSBTAG00000018245, ENSBTAG00000009228, ENSBTAG00000002912, ENSBTAG00000016420, ENSBTAG00000024957, ENSBTAG00000013569, ENSBTAG00000010860	814	69	13824	2.21515
GOTERM_CC_DIRECT	GO:0005876~spindle microtubule	6	0.588235	0.0493859	ENSBTAG00000001717, ENSBTAG00000013573, ENSBTAG00000025400, ENSBTAG00000018806, ENSBTAG00000019781, ENSBTAG00000019986	896	35	15461	2.9581
GOTERM_CC_DIRECT	GO:0030136~clathrin-coated vesicle	6	0.588235	0.0493859	ENSBTAG00000002769, ENSBTAG00000017753, ENSBTAG00000006323, ENSBTAG00000014726, ENSBTAG00000021364, ENSBTAG00000017545	896	35	15461	2.9581
GOTERM_BP_DIRECT	GO:0006886~intracellular protein transport	17	1.66667	0.0506549	ENSBTAG00000002769, ENSBTAG00000013084, ENSBTAG00000006918, ENSBTAG00000001243, ENSBTAG00000006323, ENSBTAG00000039172, ENSBTAG00000005712, ENSBTAG00000002014, ENSBTAG00000020458, ENSBTAG00000015611, ENSBTAG00000004791, ENSBTAG00000016882, ENSBTAG00000019515, ENSBTAG00000014838, ENSBTAG00000005493, ENSBTAG00000026657, ENSBTAG00000020704	814	174	13824	1.65924
GOTERM_BP_DIRECT	GO:0032922~circadian regulation of gene expression	7	0.686275	0.0512619	ENSBTAG00000030575, ENSBTAG00000017024, ENSBTAG00000021187, ENSBTAG00000019986, ENSBTAG00000011198, ENSBTAG00000021223, ENSBTAG00000010860	814	46	13824	2.58434
GOTERM_BP_DIRECT	GO:0000381~regulation of alternative mRNA splicing, via spliceosome	6	0.588235	0.0522187	ENSBTAG00000006280, ENSBTAG00000018631, ENSBTAG00000018258, ENSBTAG00000034347, ENSBTAG00000006330, ENSBTAG00000045828	814	35	13824	2.91134
GOTERM_BP_DIRECT	GO:0008542~visual learning	6	0.588235	0.0522187	ENSBTAG00000017753, ENSBTAG00000013145, ENSBTAG00000021761, ENSBTAG00000011879, ENSBTAG00000010860, ENSBTAG00000007708	814	35	13824	2.91134
GOTERM_CC_DIRECT	GO:0005789~endoplasmic reticulum membrane	30	2.94118	0.0522928	ENSBTAG00000011104, ENSBTAG00000016720, ENSBTAG00000007588, ENSBTAG00000020973, ENSBTAG00000003388, ENSBTAG00000008541, ENSBTAG00000018824, ENSBTAG00000009183, ENSBTAG00000021779, ENSBTAG00000011431, ENSBTAG00000002018, ENSBTAG00000003098, ENSBTAG00000006066, ENSBTAG00000011147, ENSBTAG00000008303, ENSBTAG00000018936, ENSBTAG00000006296, ENSBTAG00000047532, ENSBTAG00000015354, ENSBTAG00000008129,…	896	365	15461	1.41827
GOTERM_CC_DIRECT	GO:0016604~nuclear body	5	0.490196	0.0534988	ENSBTAG00000006708, ENSBTAG00000016350, ENSBTAG00000003098, ENSBTAG00000002020, ENSBTAG00000011957	896	25	15461	3.45112
GOTERM_MF_DIRECT	GO:0003730~mRNA 3'-UTR binding	6	0.588235	0.0541775	ENSBTAG00000025434, ENSBTAG00000003702, ENSBTAG00000003162, ENSBTAG00000018979, ENSBTAG00000009516, ENSBTAG00000008573	757	36	13095	2.88309
GOTERM_BP_DIRECT	GO:0090026~positive regulation of monocyte chemotaxis	4	0.392157	0.054289	ENSBTAG00000018652, ENSBTAG00000031355, ENSBTAG00000001725, ENSBTAG00000005077	814	15	13824	4.52875
GOTERM_MF_DIRECT	GO:0003713~transcription coactivator activity	13	1.27451	0.0544043	ENSBTAG00000013851, ENSBTAG00000002487, ENSBTAG00000005503, ENSBTAG00000015025, ENSBTAG00000003098, ENSBTAG00000010100, ENSBTAG00000003397, ENSBTAG00000017024, ENSBTAG00000021965, ENSBTAG00000016420, ENSBTAG00000009207, ENSBTAG00000009516, ENSBTAG00000005082	757	124	13095	1.81356
GOTERM_BP_DIRECT	GO:0051865~protein autoubiquitination	7	0.686275	0.0559719	ENSBTAG00000019136, ENSBTAG00000002487, ENSBTAG00000018421, ENSBTAG00000021521, ENSBTAG00000012355, ENSBTAG00000011147, ENSBTAG00000012142	814	47	13824	2.52935
GOTERM_BP_DIRECT	GO:0072659~protein localization to plasma membrane	7	0.686275	0.0559719	ENSBTAG00000013143, ENSBTAG00000001492, ENSBTAG00000021121, ENSBTAG00000012450, ENSBTAG00000017545, ENSBTAG00000020704, ENSBTAG00000003525	814	47	13824	2.52935
GOTERM_BP_DIRECT	GO:0006096~glycolytic process	5	0.490196	0.0561049	ENSBTAG00000008895, ENSBTAG00000000894, ENSBTAG00000002126, ENSBTAG00000019782, ENSBTAG00000001578	814	25	13824	3.39656
KEGG_PATHWAY	bta00601:Glycosphingolipid biosynthesis - lacto and neolacto series	5	0.490196	0.0567988	ENSBTAG00000022238, ENSBTAG00000023374, ENSBTAG00000019859, ENSBTAG00000011879, ENSBTAG00000046750	398	28	7550	3.38747
GOTERM_MF_DIRECT	GO:0035242~protein-arginine omega-N asymmetric methyltransferase activity	3	0.294118	0.0575921	ENSBTAG00000005503, ENSBTAG00000039951, ENSBTAG00000013421	757	7	13095	7.41366
GOTERM_BP_DIRECT	GO:0009312~oligosaccharide biosynthetic process	3	0.294118	0.0595499	ENSBTAG00000044129, ENSBTAG00000019859, ENSBTAG00000000134	814	7	13824	7.27834
GOTERM_BP_DIRECT	GO:0035810~positive regulation of urine volume	3	0.294118	0.0595499	ENSBTAG00000000484, ENSBTAG00000011479, ENSBTAG00000010860	814	7	13824	7.27834
GOTERM_CC_DIRECT	GO:0070062~extracellular exosome	142	13.9216	0.0613592	ENSBTAG00000017753, ENSBTAG00000012350, ENSBTAG00000045767, ENSBTAG00000018893, ENSBTAG00000002770, ENSBTAG00000018421, ENSBTAG00000006747, ENSBTAG00000000619, ENSBTAG00000013607, ENSBTAG00000016420, ENSBTAG00000034827, ENSBTAG00000010244, ENSBTAG00000013952, ENSBTAG00000002475, ENSBTAG00000030587, ENSBTAG00000025400, ENSBTAG00000046332, ENSBTAG00000019040, ENSBTAG00000005496, ENSBTAG00000002774,…	896	2162	15461	1.13335
GOTERM_MF_DIRECT	GO:0003725~double-stranded RNA binding	7	0.686275	0.0615359	ENSBTAG00000007192, ENSBTAG00000003418, ENSBTAG00000000613, ENSBTAG00000000630, ENSBTAG00000003098, ENSBTAG00000046580, ENSBTAG00000012586	757	49	13095	2.47122
GOTERM_CC_DIRECT	GO:0030424~axon	12	1.17647	0.0626201	ENSBTAG00000017753, ENSBTAG00000001506, ENSBTAG00000015527, ENSBTAG00000013918, ENSBTAG00000012328, ENSBTAG00000003675, ENSBTAG00000015924, ENSBTAG00000011757, ENSBTAG00000007170, ENSBTAG00000024957, ENSBTAG00000007235, ENSBTAG00000010860	896	113	15461	1.83245
GOTERM_BP_DIRECT	GO:0007249~I-kappaB kinase/NF-kappaB signaling	5	0.490196	0.0633449	ENSBTAG00000013851, ENSBTAG00000020825, ENSBTAG00000027655, ENSBTAG00000015155, ENSBTAG00000014492	814	26	13824	3.26592
GOTERM_BP_DIRECT	GO:0032467~positive regulation of cytokinesis	5	0.490196	0.0633449	ENSBTAG00000001717, ENSBTAG00000021694, ENSBTAG00000008436, ENSBTAG00000021769, ENSBTAG00000010860	814	26	13824	3.26592
GOTERM_BP_DIRECT	GO:0006606~protein import into nucleus	6	0.588235	0.0637763	ENSBTAG00000017128, ENSBTAG00000010934, ENSBTAG00000006656, ENSBTAG00000006414, ENSBTAG00000021223, ENSBTAG00000020060	814	37	13824	2.75397
GOTERM_BP_DIRECT	GO:0035690~cellular response to drug	6	0.588235	0.0637763	ENSBTAG00000001069, ENSBTAG00000021761, ENSBTAG00000023472, ENSBTAG00000027937, ENSBTAG00000008269, ENSBTAG00000011789	814	37	13824	2.75397
GOTERM_BP_DIRECT	GO:0034446~substrate adhesion-dependent cell spreading	6	0.588235	0.0637763	ENSBTAG00000020148, ENSBTAG00000016720, ENSBTAG00000003061, ENSBTAG00000014501, ENSBTAG00000007602, ENSBTAG00000014726	814	37	13824	2.75397
GOTERM_BP_DIRECT	GO:0043011~myeloid dendritic cell differentiation	4	0.392157	0.0639924	ENSBTAG00000019832, ENSBTAG00000011757, ENSBTAG00000021709, ENSBTAG00000011982	814	16	13824	4.2457
KEGG_PATHWAY	bta04520:Adherens junction	8	0.784314	0.0650797	ENSBTAG00000002411, ENSBTAG00000001002, ENSBTAG00000019832, ENSBTAG00000021879, ENSBTAG00000018374, ENSBTAG00000016420, ENSBTAG00000014554, ENSBTAG00000019044	398	68	7550	2.23175
KEGG_PATHWAY	bta05202:Transcriptional misregulation in cancer	15	1.47059	0.0657848	ENSBTAG00000019832, ENSBTAG00000001333, ENSBTAG00000018131, ENSBTAG00000003012, ENSBTAG00000009578, ENSBTAG00000018488, ENSBTAG00000001069, ENSBTAG00000014915, ENSBTAG00000013118, ENSBTAG00000019819, ENSBTAG00000012771, ENSBTAG00000021187, ENSBTAG00000021709, ENSBTAG00000006951, ENSBTAG00000014217	398	171	7550	1.66402
GOTERM_BP_DIRECT	GO:0006979~response to oxidative stress	8	0.784314	0.065822	ENSBTAG00000002813, ENSBTAG00000020777, ENSBTAG00000007365, ENSBTAG00000010913, ENSBTAG00000017753, ENSBTAG00000027937, ENSBTAG00000011757, ENSBTAG00000020060	814	61	13824	2.22725
GOTERM_CC_DIRECT	GO:0030496~midbody	11	1.07843	0.0671746	ENSBTAG00000001182, ENSBTAG00000020940, ENSBTAG00000002411, ENSBTAG00000001717, ENSBTAG00000008579, ENSBTAG00000013573, ENSBTAG00000021694, ENSBTAG00000019552, ENSBTAG00000032021, ENSBTAG00000018806, ENSBTAG00000011198	896	101	15461	1.87932
GOTERM_MF_DIRECT	GO:0005525~GTP binding	28	2.7451	0.0682862	ENSBTAG00000016720, ENSBTAG00000000347, ENSBTAG00000021751, ENSBTAG00000017871, ENSBTAG00000002174, ENSBTAG00000002475, ENSBTAG00000018053, ENSBTAG00000011395, ENSBTAG00000032021, ENSBTAG00000013451, ENSBTAG00000005496, ENSBTAG00000013885, ENSBTAG00000026657, ENSBTAG00000018438, ENSBTAG00000000025, ENSBTAG00000012774, ENSBTAG00000015898, ENSBTAG00000008609, ENSBTAG00000001182, ENSBTAG00000001662,…	757	345	13095	1.40394
GOTERM_BP_DIRECT	GO:0006898~receptor-mediated endocytosis	6	0.588235	0.0700507	ENSBTAG00000018011, ENSBTAG00000019515, ENSBTAG00000006323, ENSBTAG00000037703, ENSBTAG00000030749, ENSBTAG00000017249	814	38	13824	2.68149
GOTERM_BP_DIRECT	GO:0043407~negative regulation of MAP kinase activity	5	0.490196	0.0710494	ENSBTAG00000008887, ENSBTAG00000001774, ENSBTAG00000000484, ENSBTAG00000011479, ENSBTAG00000014611	814	27	13824	3.14496
GOTERM_CC_DIRECT	GO:0009897~external side of plasma membrane	15	1.47059	0.0712912	ENSBTAG00000001882, ENSBTAG00000014725, ENSBTAG00000011154, ENSBTAG00000019832, ENSBTAG00000006835, ENSBTAG00000011543, ENSBTAG00000000231, ENSBTAG00000011238, ENSBTAG00000025471, ENSBTAG00000016881, ENSBTAG00000013118, ENSBTAG00000001725, ENSBTAG00000005077, ENSBTAG00000015133, ENSBTAG00000011481	896	157	15461	1.64862
GOTERM_CC_DIRECT	GO:0030904~retromer complex	4	0.392157	0.0716808	ENSBTAG00000016882, ENSBTAG00000014838, ENSBTAG00000021091, ENSBTAG00000002014	896	17	15461	4.06014
KEGG_PATHWAY	bta04145:Phagosome	14	1.37255	0.0721186	ENSBTAG00000002069, ENSBTAG00000014491, ENSBTAG00000012774, ENSBTAG00000014726, ENSBTAG00000005712, ENSBTAG00000016309, ENSBTAG00000019218, ENSBTAG00000014546, ENSBTAG00000008612, ENSBTAG00000021842, ENSBTAG00000038128, ENSBTAG00000000411, ENSBTAG00000017077, ENSBTAG00000008004	398	158	7550	1.68087
GOTERM_MF_DIRECT	GO:0008469~histone-arginine N-methyltransferase activity	3	0.294118	0.0739152	ENSBTAG00000005503, ENSBTAG00000039951, ENSBTAG00000013421	757	8	13095	6.48696
GOTERM_CC_DIRECT	GO:0035253~ciliary rootlet	3	0.294118	0.0742755	ENSBTAG00000017753, ENSBTAG00000011757, ENSBTAG00000003218	896	8	15461	6.47084
GOTERM_BP_DIRECT	GO:0009967~positive regulation of signal transduction	4	0.392157	0.0744315	ENSBTAG00000009106, ENSBTAG00000019291, ENSBTAG00000040607, ENSBTAG00000003245	814	17	13824	3.99595
GOTERM_BP_DIRECT	GO:0043153~entrainment of circadian clock by photoperiod	4	0.392157	0.0744315	ENSBTAG00000001069, ENSBTAG00000021187, ENSBTAG00000011198, ENSBTAG00000021223	814	17	13824	3.99595
GOTERM_BP_DIRECT	GO:0006888~ER to Golgi vesicle-mediated transport	8	0.784314	0.0756316	ENSBTAG00000016720, ENSBTAG00000013145, ENSBTAG00000002105, ENSBTAG00000021694, ENSBTAG00000005712, ENSBTAG00000018824, ENSBTAG00000008034, ENSBTAG00000015802	814	63	13824	2.15655
GOTERM_BP_DIRECT	GO:0048333~mesodermal cell differentiation	3	0.294118	0.0763734	ENSBTAG00000048062, ENSBTAG00000007602, ENSBTAG00000002912	814	8	13824	6.36855
GOTERM_BP_DIRECT	GO:0047496~vesicle transport along microtubule	3	0.294118	0.0763734	ENSBTAG00000016720, ENSBTAG00000001506, ENSBTAG00000015986	814	8	13824	6.36855
GOTERM_BP_DIRECT	GO:0000188~inactivation of MAPK activity	3	0.294118	0.0763734	ENSBTAG00000001729, ENSBTAG00000032518, ENSBTAG00000017459	814	8	13824	6.36855
GOTERM_BP_DIRECT	GO:0003149~membranous septum morphogenesis	3	0.294118	0.0763734	ENSBTAG00000014064, ENSBTAG00000002107, ENSBTAG00000021187	814	8	13824	6.36855
GOTERM_BP_DIRECT	GO:0051292~nuclear pore complex assembly	3	0.294118	0.0763734	ENSBTAG00000011104, ENSBTAG00000013949, ENSBTAG00000017128	814	8	13824	6.36855
GOTERM_BP_DIRECT	GO:0045724~positive regulation of cilium assembly	3	0.294118	0.0763734	ENSBTAG00000001506, ENSBTAG00000013184, ENSBTAG00000030646	814	8	13824	6.36855
GOTERM_BP_DIRECT	GO:0045600~positive regulation of fat cell differentiation	6	0.588235	0.0766524	ENSBTAG00000013541, ENSBTAG00000001333, ENSBTAG00000021187, ENSBTAG00000014758, ENSBTAG00000011957, ENSBTAG00000008573	814	39	13824	2.61274
KEGG_PATHWAY	bta05216:Thyroid cancer	5	0.490196	0.0773063	ENSBTAG00000001069, ENSBTAG00000021761, ENSBTAG00000001002, ENSBTAG00000001333, ENSBTAG00000016420	398	31	7550	3.05965
GOTERM_BP_DIRECT	GO:0048701~embryonic cranial skeleton morphogenesis	5	0.490196	0.0792087	ENSBTAG00000011284, ENSBTAG00000014064, ENSBTAG00000004838, ENSBTAG00000006877, ENSBTAG00000019832	814	28	13824	3.03264
KEGG_PATHWAY	bta05215:Prostate cancer	9	0.882353	0.0816474	ENSBTAG00000014064, ENSBTAG00000001069, ENSBTAG00000021761, ENSBTAG00000001002, ENSBTAG00000021697, ENSBTAG00000034827, ENSBTAG00000002350, ENSBTAG00000016420, ENSBTAG00000015802	398	86	7550	1.98522
GOTERM_CC_DIRECT	GO:0030134~ER to Golgi transport vesicle	4	0.392157	0.082459	ENSBTAG00000017753, ENSBTAG00000013145, ENSBTAG00000002105, ENSBTAG00000008034	896	18	15461	3.83457
GOTERM_BP_DIRECT	GO:0032436~positive regulation of proteasomal ubiquitin-dependent protein catabolic process	7	0.686275	0.0833022	ENSBTAG00000019136, ENSBTAG00000006708, ENSBTAG00000008987, ENSBTAG00000027317, ENSBTAG00000011757, ENSBTAG00000019986, ENSBTAG00000008330	814	52	13824	2.28615
GOTERM_BP_DIRECT	GO:0030010~establishment of cell polarity	4	0.392157	0.0855683	ENSBTAG00000005278, ENSBTAG00000003176, ENSBTAG00000010460, ENSBTAG00000006697	814	18	13824	3.77396
GOTERM_BP_DIRECT	GO:0006611~protein export from nucleus	4	0.392157	0.0855683	ENSBTAG00000000056, ENSBTAG00000047628, ENSBTAG00000018893, ENSBTAG00000006414	814	18	13824	3.77396
GOTERM_BP_DIRECT	GO:0007229~integrin-mediated signaling pathway	8	0.784314	0.0862524	ENSBTAG00000009578, ENSBTAG00000003061, ENSBTAG00000014501, ENSBTAG00000008579, ENSBTAG00000007602, ENSBTAG00000013525, ENSBTAG00000019819, ENSBTAG00000021769	814	65	13824	2.09019
GOTERM_BP_DIRECT	GO:0060548~negative regulation of cell death	5	0.490196	0.0878113	ENSBTAG00000003035, ENSBTAG00000012352, ENSBTAG00000012142, ENSBTAG00000018362, ENSBTAG00000005691	814	29	13824	2.92807
GOTERM_BP_DIRECT	GO:0043410~positive regulation of MAPK cascade	7	0.686275	0.0895188	ENSBTAG00000014064, ENSBTAG00000013066, ENSBTAG00000014725, ENSBTAG00000031632, ENSBTAG00000006276, ENSBTAG00000016420, ENSBTAG00000003001	814	53	13824	2.24301
GOTERM_BP_DIRECT	GO:0042475~odontogenesis of dentin-containing tooth	6	0.588235	0.0908207	ENSBTAG00000003061, ENSBTAG00000017409, ENSBTAG00000000231, ENSBTAG00000013287, ENSBTAG00000016420, ENSBTAG00000008520	814	41	13824	2.48529
GOTERM_MF_DIRECT	GO:0034450~ubiquitin-ubiquitin ligase activity	3	0.294118	0.0914954	ENSBTAG00000019136, ENSBTAG00000021209, ENSBTAG00000021121	757	9	13095	5.76618
GOTERM_BP_DIRECT	GO:0007409~axonogenesis	8	0.784314	0.0918649	ENSBTAG00000011104, ENSBTAG00000014064, ENSBTAG00000017753, ENSBTAG00000025762, ENSBTAG00000021694, ENSBTAG00000014912, ENSBTAG00000007235, ENSBTAG00000010860	814	66	13824	2.05852
GOTERM_CC_DIRECT	GO:0016234~inclusion body	3	0.294118	0.091931	ENSBTAG00000024957, ENSBTAG00000006491, ENSBTAG00000039958	896	9	15461	5.75186
GOTERM_CC_DIRECT	GO:0005845~mRNA cap binding complex	3	0.294118	0.091931	ENSBTAG00000009142, ENSBTAG00000010598, ENSBTAG00000009732	896	9	15461	5.75186
GOTERM_CC_DIRECT	GO:0005641~nuclear envelope lumen	3	0.294118	0.091931	ENSBTAG00000017753, ENSBTAG00000020319, ENSBTAG00000014611	896	9	15461	5.75186
GOTERM_BP_DIRECT	GO:0050870~positive regulation of T cell activation	3	0.294118	0.0944717	ENSBTAG00000003585, ENSBTAG00000013851, ENSBTAG00000012586	814	9	13824	5.66093
GOTERM_BP_DIRECT	GO:0010801~negative regulation of peptidyl-threonine phosphorylation	3	0.294118	0.0944717	ENSBTAG00000001774, ENSBTAG00000032518, ENSBTAG00000011479	814	9	13824	5.66093
GOTERM_BP_DIRECT	GO:0007175~negative regulation of epidermal growth factor-activated receptor activity	3	0.294118	0.0944717	ENSBTAG00000008987, ENSBTAG00000007498, ENSBTAG00000011757	814	9	13824	5.66093
GOTERM_CC_DIRECT	GO:0031410~cytoplasmic vesicle	12	1.17647	0.0957516	ENSBTAG00000019515, ENSBTAG00000011632, ENSBTAG00000015527, ENSBTAG00000021694, ENSBTAG00000000484, ENSBTAG00000011757, ENSBTAG00000005496, ENSBTAG00000000791, ENSBTAG00000010244, ENSBTAG00000039335, ENSBTAG00000019045, ENSBTAG00000021252	896	122	15461	1.69727
GOTERM_BP_DIRECT	GO:0042110~T cell activation	4	0.392157	0.0973622	ENSBTAG00000040607, ENSBTAG00000011238, ENSBTAG00000008303, ENSBTAG00000012586	814	19	13824	3.57533
GOTERM_MF_DIRECT	GO:0016787~hydrolase activity	11	1.07843	0.09828	ENSBTAG00000005805, ENSBTAG00000013612, ENSBTAG00000008895, ENSBTAG00000018893, ENSBTAG00000008416, ENSBTAG00000011050, ENSBTAG00000019040, ENSBTAG00000006590, ENSBTAG00000020090, ENSBTAG00000046580, ENSBTAG00000032951	757	109	13095	1.74572

## Sheet: Supplementary Table 7c
Supplementary Table 7c. Functional annotation of targets of specifically DE miRNAs in HD vs. LD.
Category	Term	Count	%	PValue	Genes	List Total	Pop Hits	Pop Total	Fold Enrichment
GOTERM_CC_DIRECT	GO:0005737~cytoplasm	374	21.7695	1.67458e-05	ENSBTAG00000000308, ENSBTAG00000007589, ENSBTAG00000016849, ENSBTAG00000012178, ENSBTAG00000016847, ENSBTAG00000015381, ENSBTAG00000016846, ENSBTAG00000000013, ENSBTAG00000020475, ENSBTAG00000013033, ENSBTAG00000000113, ENSBTAG00000012608, ENSBTAG00000013032, ENSBTAG00000012499, ENSBTAG00000011227, ENSBTAG00000016746, ENSBTAG00000016223, ENSBTAG00000037765, ENSBTAG00000002472, ENSBTAG00000015686,…	1540	3109	15461	1.20772
GOTERM_CC_DIRECT	GO:0005829~cytosol	143	8.32363	2.2514e-05	ENSBTAG00000034366, ENSBTAG00000000240, ENSBTAG00000011880, ENSBTAG00000002174, ENSBTAG00000018996, ENSBTAG00000005718, ENSBTAG00000016740, ENSBTAG00000015806, ENSBTAG00000025191, ENSBTAG00000016744, ENSBTAG00000008636, ENSBTAG00000024485, ENSBTAG00000001440, ENSBTAG00000019044, ENSBTAG00000008303, ENSBTAG00000032763, ENSBTAG00000008596, ENSBTAG00000020136, ENSBTAG00000000025, ENSBTAG00000016296,…	1540	1025	15461	1.40065
GOTERM_CC_DIRECT	GO:0005783~endoplasmic reticulum	79	4.59837	3.11404e-05	ENSBTAG00000004688, ENSBTAG00000007588, ENSBTAG00000016516, ENSBTAG00000022731, ENSBTAG00000023795, ENSBTAG00000005712, ENSBTAG00000009228, ENSBTAG00000039275, ENSBTAG00000030646, ENSBTAG00000014014, ENSBTAG00000010543, ENSBTAG00000018996, ENSBTAG00000019813, ENSBTAG00000005682, ENSBTAG00000018564, ENSBTAG00000007602, ENSBTAG00000010083, ENSBTAG00000018223, ENSBTAG00000000874, ENSBTAG00000019184,…	1540	497	15461	1.59583
GOTERM_BP_DIRECT	GO:0015031~protein transport	36	2.09546	0.000122336	ENSBTAG00000001822, ENSBTAG00000010492, ENSBTAG00000007306, ENSBTAG00000019508, ENSBTAG00000018824, ENSBTAG00000003570, ENSBTAG00000015745, ENSBTAG00000020739, ENSBTAG00000018745, ENSBTAG00000013589, ENSBTAG00000024485, ENSBTAG00000016804, ENSBTAG00000012988, ENSBTAG00000003961, ENSBTAG00000020237, ENSBTAG00000001460, ENSBTAG00000009574, ENSBTAG00000003975, ENSBTAG00000010635, ENSBTAG00000006690,…	1382	183	13824	1.96778
KEGG_PATHWAY	bta03440:Homologous recombination	11	0.640279	0.000168879	ENSBTAG00000002918, ENSBTAG00000019082, ENSBTAG00000005225, ENSBTAG00000018971, ENSBTAG00000008925, ENSBTAG00000011252, ENSBTAG00000021723, ENSBTAG00000017087, ENSBTAG00000021456, ENSBTAG00000002492, ENSBTAG00000016869	673	30	7550	4.11342
GOTERM_CC_DIRECT	GO:0005635~nuclear envelope	19	1.10594	0.000183274	ENSBTAG00000011104, ENSBTAG00000015169, ENSBTAG00000006966, ENSBTAG00000020940, ENSBTAG00000000275, ENSBTAG00000040384, ENSBTAG00000009279, ENSBTAG00000010265, ENSBTAG00000009183, ENSBTAG00000021779, ENSBTAG00000015195, ENSBTAG00000013495, ENSBTAG00000004240, ENSBTAG00000019177, ENSBTAG00000015686, ENSBTAG00000011070, ENSBTAG00000000152, ENSBTAG00000019443, ENSBTAG00000005957	1540	72	15461	2.64934
KEGG_PATHWAY	bta04966:Collecting duct acid secretion	10	0.582072	0.000358608	ENSBTAG00000018646, ENSBTAG00000013513, ENSBTAG00000001610, ENSBTAG00000021092, ENSBTAG00000026428, ENSBTAG00000016309, ENSBTAG00000019218, ENSBTAG00000002703, ENSBTAG00000006775, ENSBTAG00000000203	673	27	7550	4.15497
GOTERM_CC_DIRECT	GO:0005925~focal adhesion	52	3.02678	0.000418838	ENSBTAG00000019569, ENSBTAG00000004553, ENSBTAG00000002108, ENSBTAG00000002107, ENSBTAG00000001086, ENSBTAG00000009228, ENSBTAG00000020938, ENSBTAG00000000113, ENSBTAG00000017970, ENSBTAG00000044083, ENSBTAG00000002823, ENSBTAG00000007923, ENSBTAG00000010456, ENSBTAG00000007343, ENSBTAG00000007602, ENSBTAG00000030587, ENSBTAG00000005397, ENSBTAG00000016152, ENSBTAG00000016648, ENSBTAG00000021746,…	1540	318	15461	1.6417
GOTERM_CC_DIRECT	GO:0005739~mitochondrion	119	6.92666	0.000586217	ENSBTAG00000046339, ENSBTAG00000012350, ENSBTAG00000013956, ENSBTAG00000033453, ENSBTAG00000012106, ENSBTAG00000003439, ENSBTAG00000001962, ENSBTAG00000002477, ENSBTAG00000018996, ENSBTAG00000025903, ENSBTAG00000008396, ENSBTAG00000016648, ENSBTAG00000012890, ENSBTAG00000035286, ENSBTAG00000016296, ENSBTAG00000020783, ENSBTAG00000024605, ENSBTAG00000008435, ENSBTAG00000003936, ENSBTAG00000018813,…	1540	887	15461	1.34692
KEGG_PATHWAY	bta04142:Lysosome	24	1.39697	0.000647372	ENSBTAG00000011133, ENSBTAG00000046979, ENSBTAG00000021002, ENSBTAG00000002769, ENSBTAG00000007399, ENSBTAG00000005477, ENSBTAG00000005622, ENSBTAG00000021035, ENSBTAG00000026428, ENSBTAG00000032914, ENSBTAG00000021092, ENSBTAG00000019218, ENSBTAG00000015520, ENSBTAG00000015195, ENSBTAG00000007512, ENSBTAG00000005592, ENSBTAG00000015628, ENSBTAG00000016128, ENSBTAG00000017077, ENSBTAG00000003636,…	673	126	7550	2.13684
GOTERM_MF_DIRECT	GO:0042803~protein homodimerization activity	38	2.21187	0.000766325	ENSBTAG00000010492, ENSBTAG00000018854, ENSBTAG00000017873, ENSBTAG00000018007, ENSBTAG00000018749, ENSBTAG00000019813, ENSBTAG00000009507, ENSBTAG00000010181, ENSBTAG00000005359, ENSBTAG00000031814, ENSBTAG00000019950, ENSBTAG00000010597, ENSBTAG00000011395, ENSBTAG00000002699, ENSBTAG00000015154, ENSBTAG00000008372, ENSBTAG00000008303, ENSBTAG00000019692, ENSBTAG00000018935, ENSBTAG00000016457,…	1256	225	13095	1.76083
GOTERM_CC_DIRECT	GO:0070062~extracellular exosome	258	15.0175	0.00083266	ENSBTAG00000016849, ENSBTAG00000012350, ENSBTAG00000002770, ENSBTAG00000001805, ENSBTAG00000019750, ENSBTAG00000016740, ENSBTAG00000025191, ENSBTAG00000047958, ENSBTAG00000002376, ENSBTAG00000016427, ENSBTAG00000003636, ENSBTAG00000005397, ENSBTAG00000011784, ENSBTAG00000013885, ENSBTAG00000018362, ENSBTAG00000016152, ENSBTAG00000016648, ENSBTAG00000008303, ENSBTAG00000022635, ENSBTAG00000010378,…	1540	2162	15461	1.19807
GOTERM_BP_DIRECT	GO:0007032~endosome organization	10	0.582072	0.00114789	ENSBTAG00000001822, ENSBTAG00000009507, ENSBTAG00000011567, ENSBTAG00000008654, ENSBTAG00000017812, ENSBTAG00000000026, ENSBTAG00000007939, ENSBTAG00000001647, ENSBTAG00000005357, ENSBTAG00000008625	1382	28	13824	3.57246
GOTERM_BP_DIRECT	GO:0070936~protein K48-linked ubiquitination	13	0.756694	0.00118558	ENSBTAG00000000308, ENSBTAG00000045779, ENSBTAG00000034531, ENSBTAG00000008167, ENSBTAG00000013645, ENSBTAG00000048090, ENSBTAG00000018996, ENSBTAG00000016746, ENSBTAG00000020865, ENSBTAG00000002487, ENSBTAG00000014433, ENSBTAG00000002315, ENSBTAG00000003536	1382	45	13824	2.88973
GOTERM_MF_DIRECT	GO:0005524~ATP binding	149	8.67288	0.00133403	ENSBTAG00000009065, ENSBTAG00000009067, ENSBTAG00000014558, ENSBTAG00000007876, ENSBTAG00000000013, ENSBTAG00000012103, ENSBTAG00000002479, ENSBTAG00000012106, ENSBTAG00000000306, ENSBTAG00000016740, ENSBTAG00000016746, ENSBTAG00000005062, ENSBTAG00000005064, ENSBTAG00000046332, ENSBTAG00000011784, ENSBTAG00000008195, ENSBTAG00000010042, ENSBTAG00000010551, ENSBTAG00000017550, ENSBTAG00000014806,…	1256	1224	13095	1.26917
GOTERM_CC_DIRECT	GO:0005765~lysosomal membrane	32	1.86263	0.00170742	ENSBTAG00000021002, ENSBTAG00000005158, ENSBTAG00000007399, ENSBTAG00000046339, ENSBTAG00000005477, ENSBTAG00000002883, ENSBTAG00000016309, ENSBTAG00000002714, ENSBTAG00000019750, ENSBTAG00000015195, ENSBTAG00000000203, ENSBTAG00000013781, ENSBTAG00000018646, ENSBTAG00000018761, ENSBTAG00000020212, ENSBTAG00000014269, ENSBTAG00000011567, ENSBTAG00000005622, ENSBTAG00000000026, ENSBTAG00000013513,…	1540	180	15461	1.78482
GOTERM_BP_DIRECT	GO:0071479~cellular response to ionizing radiation	9	0.523865	0.0022229	ENSBTAG00000002918, ENSBTAG00000044106, ENSBTAG00000015878, ENSBTAG00000020783, ENSBTAG00000013227, ENSBTAG00000023814, ENSBTAG00000012141, ENSBTAG00000008353, ENSBTAG00000014023	1382	25	13824	3.60104
GOTERM_CC_DIRECT	GO:0005778~peroxisomal membrane	10	0.582072	0.00248703	ENSBTAG00000010490, ENSBTAG00000009061, ENSBTAG00000013538, ENSBTAG00000011146, ENSBTAG00000011095, ENSBTAG00000008372, ENSBTAG00000010321, ENSBTAG00000009897, ENSBTAG00000024431, ENSBTAG00000020980	1540	31	15461	3.23858
GOTERM_MF_DIRECT	GO:0008270~zinc ion binding	117	6.81024	0.00309296	ENSBTAG00000012176, ENSBTAG00000017141, ENSBTAG00000013541, ENSBTAG00000012178, ENSBTAG00000016424, ENSBTAG00000039275, ENSBTAG00000001808, ENSBTAG00000017970, ENSBTAG00000005197, ENSBTAG00000015614, ENSBTAG00000018999, ENSBTAG00000030587, ENSBTAG00000031061, ENSBTAG00000002828, ENSBTAG00000003536, ENSBTAG00000008596, ENSBTAG00000009075, ENSBTAG00000015025, ENSBTAG00000012081, ENSBTAG00000007592,…	1256	948	13095	1.28675
KEGG_PATHWAY	bta01100:Metabolic pathways	137	7.97439	0.00318031	ENSBTAG00000005311, ENSBTAG00000012350, ENSBTAG00000015038, ENSBTAG00000002479, ENSBTAG00000025903, ENSBTAG00000016740, ENSBTAG00000009765, ENSBTAG00000031061, ENSBTAG00000013885, ENSBTAG00000001440, ENSBTAG00000007865, ENSBTAG00000021905, ENSBTAG00000018813, ENSBTAG00000001154, ENSBTAG00000021260, ENSBTAG00000020282, ENSBTAG00000002703, ENSBTAG00000016218, ENSBTAG00000011895, ENSBTAG00000017967,…	673	1235	7550	1.24447
GOTERM_BP_DIRECT	GO:0043473~pigmentation	7	0.407451	0.00325871	ENSBTAG00000002395, ENSBTAG00000005827, ENSBTAG00000006690, ENSBTAG00000013227, ENSBTAG00000002699, ENSBTAG00000016804, ENSBTAG00000010860	1382	16	13824	4.37627
KEGG_PATHWAY	bta04010:MAPK signaling pathway	37	2.15367	0.00346862	ENSBTAG00000009065, ENSBTAG00000011953, ENSBTAG00000015032, ENSBTAG00000010223, ENSBTAG00000007876, ENSBTAG00000019832, ENSBTAG00000012103, ENSBTAG00000020758, ENSBTAG00000013761, ENSBTAG00000010349, ENSBTAG00000010543, ENSBTAG00000003016, ENSBTAG00000007923, ENSBTAG00000005359, ENSBTAG00000013454, ENSBTAG00000005665, ENSBTAG00000007084, ENSBTAG00000008006, ENSBTAG00000016532, ENSBTAG00000014064,…	673	255	7550	1.62777
GOTERM_BP_DIRECT	GO:0043123~positive regulation of I-kappaB kinase/NF-kappaB signaling	24	1.39697	0.00347685	ENSBTAG00000001835, ENSBTAG00000011190, ENSBTAG00000005622, ENSBTAG00000007895, ENSBTAG00000038866, ENSBTAG00000020936, ENSBTAG00000020921, ENSBTAG00000014791, ENSBTAG00000009183, ENSBTAG00000010349, ENSBTAG00000018996, ENSBTAG00000019813, ENSBTAG00000020865, ENSBTAG00000012020, ENSBTAG00000008310, ENSBTAG00000002357, ENSBTAG00000003098, ENSBTAG00000015686, ENSBTAG00000013454, ENSBTAG00000023814,…	1382	127	13824	1.89031
GOTERM_BP_DIRECT	GO:0032436~positive regulation of proteasomal ubiquitin-dependent protein catabolic process	13	0.756694	0.00442302	ENSBTAG00000008596, ENSBTAG00000017007, ENSBTAG00000034936, ENSBTAG00000009055, ENSBTAG00000008987, ENSBTAG00000027317, ENSBTAG00000011757, ENSBTAG00000018347, ENSBTAG00000019986, ENSBTAG00000009859, ENSBTAG00000023179, ENSBTAG00000016152, ENSBTAG00000018996	1382	52	13824	2.50072
GOTERM_CC_DIRECT	GO:0035869~ciliary transition zone	7	0.407451	0.00453618	ENSBTAG00000018745, ENSBTAG00000015432, ENSBTAG00000015973, ENSBTAG00000009032, ENSBTAG00000001702, ENSBTAG00000012499, ENSBTAG00000045941	1540	17	15461	4.13396
KEGG_PATHWAY	bta01130:Biosynthesis of antibiotics	31	1.80442	0.0046449	ENSBTAG00000003201, ENSBTAG00000015038, ENSBTAG00000009646, ENSBTAG00000014791, ENSBTAG00000009188, ENSBTAG00000009541, ENSBTAG00000016740, ENSBTAG00000025903, ENSBTAG00000000894, ENSBTAG00000010083, ENSBTAG00000031814, ENSBTAG00000016810, ENSBTAG00000018936, ENSBTAG00000018813, ENSBTAG00000006029, ENSBTAG00000011960, ENSBTAG00000013081, ENSBTAG00000003758, ENSBTAG00000005897, ENSBTAG00000013018,…	673	206	7550	1.68821
GOTERM_CC_DIRECT	GO:0005634~nucleus	325	18.9173	0.00530589	ENSBTAG00000000308, ENSBTAG00000007589, ENSBTAG00000012178, ENSBTAG00000005195, ENSBTAG00000012350, ENSBTAG00000034366, ENSBTAG00000000013, ENSBTAG00000012353, ENSBTAG00000001949, ENSBTAG00000013740, ENSBTAG00000008448, ENSBTAG00000011880, ENSBTAG00000012074, ENSBTAG00000012608, ENSBTAG00000013032, ENSBTAG00000002174, ENSBTAG00000018996, ENSBTAG00000025903, ENSBTAG00000016746, ENSBTAG00000017409,…	1540	2873	15461	1.1357
KEGG_PATHWAY	bta04151:PI3K-Akt signaling pathway	46	2.67753	0.00618506	ENSBTAG00000002108, ENSBTAG00000016846, ENSBTAG00000009522, ENSBTAG00000000013, ENSBTAG00000002883, ENSBTAG00000021811, ENSBTAG00000012074, ENSBTAG00000009087, ENSBTAG00000010543, ENSBTAG00000020892, ENSBTAG00000003762, ENSBTAG00000016243, ENSBTAG00000009578, ENSBTAG00000002472, ENSBTAG00000007602, ENSBTAG00000002699, ENSBTAG00000015154, ENSBTAG00000013284, ENSBTAG00000008353, ENSBTAG00000000469,…	673	347	7550	1.48717
GOTERM_BP_DIRECT	GO:0006997~nucleus organization	6	0.349243	0.00640419	ENSBTAG00000004792, ENSBTAG00000010492, ENSBTAG00000019177, ENSBTAG00000007939, ENSBTAG00000024909, ENSBTAG00000033331	1382	13	13824	4.61672
KEGG_PATHWAY	bta03018:RNA degradation	15	0.873108	0.00650528	ENSBTAG00000016849, ENSBTAG00000003381, ENSBTAG00000009067, ENSBTAG00000017125, ENSBTAG00000002332, ENSBTAG00000003748, ENSBTAG00000012586, ENSBTAG00000010658, ENSBTAG00000018749, ENSBTAG00000005534, ENSBTAG00000010863, ENSBTAG00000004376, ENSBTAG00000018036, ENSBTAG00000002879, ENSBTAG00000025859	673	76	7550	2.21416
KEGG_PATHWAY	bta04146:Peroxisome	16	0.931315	0.00665524	ENSBTAG00000010490, ENSBTAG00000011826, ENSBTAG00000000313, ENSBTAG00000009061, ENSBTAG00000013538, ENSBTAG00000018854, ENSBTAG00000011095, ENSBTAG00000020980, ENSBTAG00000012519, ENSBTAG00000004344, ENSBTAG00000006707, ENSBTAG00000007184, ENSBTAG00000018321, ENSBTAG00000008372, ENSBTAG00000024431, ENSBTAG00000009897	673	84	7550	2.13684
GOTERM_BP_DIRECT	GO:0006351~transcription, DNA-templated	80	4.65658	0.00708095	ENSBTAG00000002730, ENSBTAG00000007589, ENSBTAG00000019662, ENSBTAG00000008113, ENSBTAG00000013541, ENSBTAG00000012178, ENSBTAG00000012353, ENSBTAG00000001086, ENSBTAG00000001949, ENSBTAG00000020475, ENSBTAG00000013740, ENSBTAG00000010649, ENSBTAG00000012074, ENSBTAG00000003462, ENSBTAG00000020327, ENSBTAG00000003764, ENSBTAG00000007346, ENSBTAG00000011339, ENSBTAG00000016427, ENSBTAG00000010456,…	1382	603	13824	1.32708
GOTERM_BP_DIRECT	GO:0055089~fatty acid homeostasis	5	0.291036	0.00827737	ENSBTAG00000011917, ENSBTAG00000001154, ENSBTAG00000011960, ENSBTAG00000005970, ENSBTAG00000014023	1382	9	13824	5.55716
KEGG_PATHWAY	bta01212:Fatty acid metabolism	11	0.640279	0.00850477	ENSBTAG00000006231, ENSBTAG00000017741, ENSBTAG00000004344, ENSBTAG00000006707, ENSBTAG00000015038, ENSBTAG00000010083, ENSBTAG00000007484, ENSBTAG00000015505, ENSBTAG00000000087, ENSBTAG00000010564, ENSBTAG00000003359	673	48	7550	2.57089
GOTERM_BP_DIRECT	GO:0070295~renal water absorption	4	0.232829	0.00852137	ENSBTAG00000008493, ENSBTAG00000019892, ENSBTAG00000000484, ENSBTAG00000000745	1382	5	13824	8.00232
KEGG_PATHWAY	bta04144:Endocytosis	34	1.97905	0.00900003	ENSBTAG00000000308, ENSBTAG00000007871, ENSBTAG00000009990, ENSBTAG00000010492, ENSBTAG00000023734, ENSBTAG00000009600, ENSBTAG00000014237, ENSBTAG00000019832, ENSBTAG00000001659, ENSBTAG00000020892, ENSBTAG00000010543, ENSBTAG00000007460, ENSBTAG00000018564, ENSBTAG00000016882, ENSBTAG00000013589, ENSBTAG00000002658, ENSBTAG00000030749, ENSBTAG00000009574, ENSBTAG00000016152, ENSBTAG00000033331,…	673	243	7550	1.56966
GOTERM_BP_DIRECT	GO:0005978~glycogen biosynthetic process	6	0.349243	0.00915324	ENSBTAG00000012178, ENSBTAG00000019011, ENSBTAG00000017967, ENSBTAG00000008195, ENSBTAG00000006491, ENSBTAG00000039958	1382	14	13824	4.28695
GOTERM_BP_DIRECT	GO:0031954~positive regulation of protein autophosphorylation	6	0.349243	0.00915324	ENSBTAG00000016961, ENSBTAG00000014541, ENSBTAG00000008925, ENSBTAG00000011252, ENSBTAG00000021697, ENSBTAG00000007013	1382	14	13824	4.28695
GOTERM_BP_DIRECT	GO:0030036~actin cytoskeleton organization	16	0.931315	0.0107174	ENSBTAG00000011150, ENSBTAG00000022004, ENSBTAG00000003490, ENSBTAG00000002727, ENSBTAG00000008424, ENSBTAG00000007639, ENSBTAG00000045887, ENSBTAG00000001815, ENSBTAG00000019910, ENSBTAG00000027151, ENSBTAG00000020407, ENSBTAG00000007916, ENSBTAG00000007343, ENSBTAG00000004896, ENSBTAG00000019290, ENSBTAG00000016627	1382	79	13824	2.0259
GOTERM_BP_DIRECT	GO:0006904~vesicle docking involved in exocytosis	7	0.407451	0.0111399	ENSBTAG00000011567, ENSBTAG00000000460, ENSBTAG00000000026, ENSBTAG00000011146, ENSBTAG00000005357, ENSBTAG00000020648, ENSBTAG00000003525	1382	20	13824	3.50101
GOTERM_BP_DIRECT	GO:0007040~lysosome organization	8	0.465658	0.0117274	ENSBTAG00000021002, ENSBTAG00000010170, ENSBTAG00000011567, ENSBTAG00000008654, ENSBTAG00000016804, ENSBTAG00000005357, ENSBTAG00000019750, ENSBTAG00000017038	1382	26	13824	3.07781
GOTERM_BP_DIRECT	GO:0006915~apoptotic process	32	1.86263	0.0117465	ENSBTAG00000010387, ENSBTAG00000015345, ENSBTAG00000023426, ENSBTAG00000019832, ENSBTAG00000019215, ENSBTAG00000007958, ENSBTAG00000003925, ENSBTAG00000010649, ENSBTAG00000009183, ENSBTAG00000003458, ENSBTAG00000019345, ENSBTAG00000019020, ENSBTAG00000018223, ENSBTAG00000010868, ENSBTAG00000007303, ENSBTAG00000000507, ENSBTAG00000012991, ENSBTAG00000009055, ENSBTAG00000047225, ENSBTAG00000024605,…	1382	204	13824	1.56908
GOTERM_MF_DIRECT	GO:0015293~symporter activity	7	0.407451	0.0117757	ENSBTAG00000012890, ENSBTAG00000020853, ENSBTAG00000019125, ENSBTAG00000011105, ENSBTAG00000013577, ENSBTAG00000015107, ENSBTAG00000007763	1256	21	13095	3.47532
GOTERM_CC_DIRECT	GO:0005764~lysosome	24	1.39697	0.0120542	ENSBTAG00000046979, ENSBTAG00000001835, ENSBTAG00000017287, ENSBTAG00000015228, ENSBTAG00000006296, ENSBTAG00000010356, ENSBTAG00000000026, ENSBTAG00000021035, ENSBTAG00000003745, ENSBTAG00000015520, ENSBTAG00000008625, ENSBTAG00000018289, ENSBTAG00000016164, ENSBTAG00000007512, ENSBTAG00000017077, ENSBTAG00000015628, ENSBTAG00000007939, ENSBTAG00000000484, ENSBTAG00000009899, ENSBTAG00000008109,…	1540	141	15461	1.70887
GOTERM_CC_DIRECT	GO:0045177~apical part of cell	12	0.698487	0.0138588	ENSBTAG00000017124, ENSBTAG00000010529, ENSBTAG00000007602, ENSBTAG00000023734, ENSBTAG00000017367, ENSBTAG00000037735, ENSBTAG00000000745, ENSBTAG00000001894, ENSBTAG00000017388, ENSBTAG00000011909, ENSBTAG00000004347, ENSBTAG00000008140	1540	53	15461	2.27312
GOTERM_BP_DIRECT	GO:0006470~protein dephosphorylation	9	0.523865	0.0139121	ENSBTAG00000030255, ENSBTAG00000021602, ENSBTAG00000020073, ENSBTAG00000001729, ENSBTAG00000009103, ENSBTAG00000012447, ENSBTAG00000000469, ENSBTAG00000019443, ENSBTAG00000005754	1382	33	13824	2.72806
GOTERM_CC_DIRECT	GO:0000932~cytoplasmic mRNA processing body	13	0.756694	0.013928	ENSBTAG00000009067, ENSBTAG00000009522, ENSBTAG00000001468, ENSBTAG00000003748, ENSBTAG00000008573, ENSBTAG00000016744, ENSBTAG00000010863, ENSBTAG00000004376, ENSBTAG00000001579, ENSBTAG00000018979, ENSBTAG00000018036, ENSBTAG00000002879, ENSBTAG00000015591	1540	60	15461	2.17525
KEGG_PATHWAY	bta04668:TNF signaling pathway	18	1.04773	0.0142142	ENSBTAG00000000308, ENSBTAG00000009065, ENSBTAG00000007876, ENSBTAG00000006143, ENSBTAG00000020783, ENSBTAG00000020936, ENSBTAG00000012103, ENSBTAG00000007773, ENSBTAG00000003012, ENSBTAG00000033983, ENSBTAG00000012020, ENSBTAG00000011395, ENSBTAG00000015874, ENSBTAG00000010906, ENSBTAG00000013454, ENSBTAG00000016683, ENSBTAG00000015718, ENSBTAG00000007084	673	108	7550	1.86974
GOTERM_CC_DIRECT	GO:0048471~perinuclear region of cytoplasm	51	2.96857	0.015045	ENSBTAG00000034823, ENSBTAG00000016846, ENSBTAG00000009522, ENSBTAG00000007306, ENSBTAG00000018126, ENSBTAG00000001801, ENSBTAG00000020938, ENSBTAG00000012552, ENSBTAG00000018996, ENSBTAG00000019813, ENSBTAG00000020739, ENSBTAG00000011339, ENSBTAG00000009765, ENSBTAG00000000771, ENSBTAG00000018223, ENSBTAG00000024485, ENSBTAG00000019184, ENSBTAG00000000484, ENSBTAG00000003098, ENSBTAG00000018322,…	1540	369	15461	1.38759
GOTERM_BP_DIRECT	GO:0018230~peptidyl-L-cysteine S-palmitoylation	4	0.232829	0.015782	ENSBTAG00000015354, ENSBTAG00000006197, ENSBTAG00000027626, ENSBTAG00000008100	1382	6	13824	6.6686
GOTERM_MF_DIRECT	GO:0043142~single-stranded DNA-dependent ATPase activity	5	0.291036	0.0159825	ENSBTAG00000002918, ENSBTAG00000018589, ENSBTAG00000001698, ENSBTAG00000007137, ENSBTAG00000012142	1256	11	13095	4.73907
KEGG_PATHWAY	bta01040:Biosynthesis of unsaturated fatty acids	7	0.407451	0.0162573	ENSBTAG00000017741, ENSBTAG00000015038, ENSBTAG00000015505, ENSBTAG00000021202, ENSBTAG00000000087, ENSBTAG00000010564, ENSBTAG00000003359	673	24	7550	3.27204
GOTERM_BP_DIRECT	GO:0032088~negative regulation of NF-kappaB transcription factor activity	12	0.698487	0.0162614	ENSBTAG00000007916, ENSBTAG00000000308, ENSBTAG00000019020, ENSBTAG00000020865, ENSBTAG00000005503, ENSBTAG00000016427, ENSBTAG00000020781, ENSBTAG00000014492, ENSBTAG00000016683, ENSBTAG00000017537, ENSBTAG00000014023, ENSBTAG00000020980	1382	54	13824	2.22287
GOTERM_BP_DIRECT	GO:0030100~regulation of endocytosis	6	0.349243	0.0168729	ENSBTAG00000046385, ENSBTAG00000007871, ENSBTAG00000006616, ENSBTAG00000019177, ENSBTAG00000019290, ENSBTAG00000004916	1382	16	13824	3.75109
GOTERM_BP_DIRECT	GO:0042787~protein ubiquitination involved in ubiquitin-dependent protein catabolic process	20	1.16414	0.0176755	ENSBTAG00000000308, ENSBTAG00000034531, ENSBTAG00000007133, ENSBTAG00000012081, ENSBTAG00000009055, ENSBTAG00000013645, ENSBTAG00000003543, ENSBTAG00000006837, ENSBTAG00000018996, ENSBTAG00000002487, ENSBTAG00000014029, ENSBTAG00000034936, ENSBTAG00000010868, ENSBTAG00000006388, ENSBTAG00000024485, ENSBTAG00000012996, ENSBTAG00000007152, ENSBTAG00000002315, ENSBTAG00000002828, ENSBTAG00000008350	1382	114	13824	1.75489
GOTERM_BP_DIRECT	GO:0032147~activation of protein kinase activity	7	0.407451	0.0180453	ENSBTAG00000000056, ENSBTAG00000005359, ENSBTAG00000019832, ENSBTAG00000023814, ENSBTAG00000018775, ENSBTAG00000018103, ENSBTAG00000015520	1382	22	13824	3.18274
GOTERM_CC_DIRECT	GO:0034045~pre-autophagosomal structure membrane	5	0.291036	0.0182058	ENSBTAG00000003695, ENSBTAG00000017525, ENSBTAG00000030977, ENSBTAG00000010795, ENSBTAG00000012049	1540	11	15461	4.56346
GOTERM_BP_DIRECT	GO:0030225~macrophage differentiation	5	0.291036	0.0184253	ENSBTAG00000017393, ENSBTAG00000007370, ENSBTAG00000015718, ENSBTAG00000021709, ENSBTAG00000014023	1382	11	13824	4.54677
GOTERM_BP_DIRECT	GO:0008610~lipid biosynthetic process	5	0.291036	0.0184253	ENSBTAG00000004344, ENSBTAG00000000013, ENSBTAG00000017922, ENSBTAG00000009897, ENSBTAG00000016740	1382	11	13824	4.54677
GOTERM_MF_DIRECT	GO:0008013~beta-catenin binding	7	0.407451	0.0185729	ENSBTAG00000025191, ENSBTAG00000003454, ENSBTAG00000001002, ENSBTAG00000014182, ENSBTAG00000030162, ENSBTAG00000011757, ENSBTAG00000018852	1256	23	13095	3.17312
GOTERM_CC_DIRECT	GO:0005789~endoplasmic reticulum membrane	50	2.91036	0.0187029	ENSBTAG00000007588, ENSBTAG00000016516, ENSBTAG00000022731, ENSBTAG00000017592, ENSBTAG00000018824, ENSBTAG00000039275, ENSBTAG00000003098, ENSBTAG00000018322, ENSBTAG00000034633, ENSBTAG00000008303, ENSBTAG00000030632, ENSBTAG00000015169, ENSBTAG00000003975, ENSBTAG00000015354, ENSBTAG00000008129, ENSBTAG00000013653, ENSBTAG00000012222, ENSBTAG00000005970, ENSBTAG00000020884, ENSBTAG00000018214,…	1540	365	15461	1.37529
GOTERM_BP_DIRECT	GO:0001933~negative regulation of protein phosphorylation	9	0.523865	0.0197375	ENSBTAG00000012519, ENSBTAG00000027937, ENSBTAG00000015973, ENSBTAG00000023734, ENSBTAG00000037640, ENSBTAG00000008147, ENSBTAG00000018996, ENSBTAG00000010795, ENSBTAG00000008303	1382	35	13824	2.57217
GOTERM_CC_DIRECT	GO:0005911~cell-cell junction	19	1.10594	0.0199403	ENSBTAG00000020136, ENSBTAG00000011190, ENSBTAG00000013918, ENSBTAG00000009381, ENSBTAG00000003319, ENSBTAG00000020938, ENSBTAG00000012499, ENSBTAG00000010543, ENSBTAG00000000306, ENSBTAG00000020829, ENSBTAG00000008493, ENSBTAG00000021249, ENSBTAG00000017958, ENSBTAG00000015615, ENSBTAG00000013831, ENSBTAG00000019290, ENSBTAG00000002699, ENSBTAG00000001599, ENSBTAG00000001460	1540	108	15461	1.76623
GOTERM_CC_DIRECT	GO:0016605~PML body	13	0.756694	0.0201596	ENSBTAG00000013495, ENSBTAG00000002918, ENSBTAG00000038866, ENSBTAG00000024485, ENSBTAG00000021633, ENSBTAG00000008925, ENSBTAG00000017024, ENSBTAG00000016830, ENSBTAG00000017087, ENSBTAG00000009859, ENSBTAG00000014023, ENSBTAG00000015591, ENSBTAG00000021158	1540	63	15461	2.07167
GOTERM_CC_DIRECT	GO:0043234~protein complex	28	1.6298	0.0213727	ENSBTAG00000007588, ENSBTAG00000002108, ENSBTAG00000023734, ENSBTAG00000018854, ENSBTAG00000020936, ENSBTAG00000000113, ENSBTAG00000012049, ENSBTAG00000039684, ENSBTAG00000011395, ENSBTAG00000008372, ENSBTAG00000021879, ENSBTAG00000018942, ENSBTAG00000012307, ENSBTAG00000013538, ENSBTAG00000039812, ENSBTAG00000008129, ENSBTAG00000008989, ENSBTAG00000009213, ENSBTAG00000016103, ENSBTAG00000016092,…	1540	181	15461	1.55309
KEGG_PATHWAY	bta01230:Biosynthesis of amino acids	13	0.756694	0.0217293	ENSBTAG00000016810, ENSBTAG00000019700, ENSBTAG00000012350, ENSBTAG00000018813, ENSBTAG00000011960, ENSBTAG00000014791, ENSBTAG00000003758, ENSBTAG00000013081, ENSBTAG00000010658, ENSBTAG00000000894, ENSBTAG00000005534, ENSBTAG00000031814, ENSBTAG00000002214	673	71	7550	2.05408
KEGG_PATHWAY	bta04721:Synaptic vesicle cycle	12	0.698487	0.0218927	ENSBTAG00000010635, ENSBTAG00000018646, ENSBTAG00000013513, ENSBTAG00000021092, ENSBTAG00000026428, ENSBTAG00000016309, ENSBTAG00000019218, ENSBTAG00000019180, ENSBTAG00000002703, ENSBTAG00000003525, ENSBTAG00000004739, ENSBTAG00000000203	673	63	7550	2.13684
GOTERM_BP_DIRECT	GO:2000379~positive regulation of reactive oxygen species metabolic process	6	0.349243	0.0219801	ENSBTAG00000012519, ENSBTAG00000037640, ENSBTAG00000020783, ENSBTAG00000019832, ENSBTAG00000021697, ENSBTAG00000008353	1382	17	13824	3.53043
GOTERM_BP_DIRECT	GO:0007169~transmembrane receptor protein tyrosine kinase signaling pathway	13	0.756694	0.0231855	ENSBTAG00000018579, ENSBTAG00000010223, ENSBTAG00000005062, ENSBTAG00000017958, ENSBTAG00000009381, ENSBTAG00000010682, ENSBTAG00000012771, ENSBTAG00000011784, ENSBTAG00000021364, ENSBTAG00000015046, ENSBTAG00000005092, ENSBTAG00000001066, ENSBTAG00000000306	1382	64	13824	2.03184
KEGG_PATHWAY	bta00062:Fatty acid elongation	7	0.407451	0.0238919	ENSBTAG00000017741, ENSBTAG00000015038, ENSBTAG00000010083, ENSBTAG00000021202, ENSBTAG00000000087, ENSBTAG00000010564, ENSBTAG00000003359	673	26	7550	3.02035
GOTERM_BP_DIRECT	GO:0090090~negative regulation of canonical Wnt signaling pathway	16	0.931315	0.0247382	ENSBTAG00000010529, ENSBTAG00000008596, ENSBTAG00000002107, ENSBTAG00000012969, ENSBTAG00000020783, ENSBTAG00000004275, ENSBTAG00000018852, ENSBTAG00000018996, ENSBTAG00000003454, ENSBTAG00000017869, ENSBTAG00000030162, ENSBTAG00000009806, ENSBTAG00000013227, ENSBTAG00000006631, ENSBTAG00000005092, ENSBTAG00000016152	1382	87	13824	1.83961
GOTERM_CC_DIRECT	GO:0010494~cytoplasmic stress granule	8	0.465658	0.0251262	ENSBTAG00000007480, ENSBTAG00000016744, ENSBTAG00000009067, ENSBTAG00000009522, ENSBTAG00000004564, ENSBTAG00000017125, ENSBTAG00000018979, ENSBTAG00000008573	1540	30	15461	2.67723
GOTERM_CC_DIRECT	GO:0030897~HOPS complex	5	0.291036	0.025196	ENSBTAG00000011567, ENSBTAG00000008654, ENSBTAG00000000026, ENSBTAG00000020475, ENSBTAG00000005357	1540	12	15461	4.18317
GOTERM_CC_DIRECT	GO:0000124~SAGA complex	5	0.291036	0.025196	ENSBTAG00000000895, ENSBTAG00000019662, ENSBTAG00000010456, ENSBTAG00000007961, ENSBTAG00000003002	1540	12	15461	4.18317
GOTERM_CC_DIRECT	GO:0000139~Golgi membrane	32	1.86263	0.0252743	ENSBTAG00000012176, ENSBTAG00000019644, ENSBTAG00000005909, ENSBTAG00000018824, ENSBTAG00000009998, ENSBTAG00000004875, ENSBTAG00000022238, ENSBTAG00000019500, ENSBTAG00000020853, ENSBTAG00000005089, ENSBTAG00000018322, ENSBTAG00000003708, ENSBTAG00000012988, ENSBTAG00000005732, ENSBTAG00000009574, ENSBTAG00000001405, ENSBTAG00000002490, ENSBTAG00000003975, ENSBTAG00000006690, ENSBTAG00000008129,…	1540	217	15461	1.4805
GOTERM_BP_DIRECT	GO:0009725~response to hormone	5	0.291036	0.0254928	ENSBTAG00000012328, ENSBTAG00000001086, ENSBTAG00000005043, ENSBTAG00000001009, ENSBTAG00000002174	1382	12	13824	4.16787
GOTERM_BP_DIRECT	GO:0007498~mesoderm development	5	0.291036	0.0254928	ENSBTAG00000018114, ENSBTAG00000010990, ENSBTAG00000012656, ENSBTAG00000000469, ENSBTAG00000019443	1382	12	13824	4.16787
GOTERM_BP_DIRECT	GO:0015991~ATP hydrolysis coupled proton transport	8	0.465658	0.0255578	ENSBTAG00000018646, ENSBTAG00000005735, ENSBTAG00000013513, ENSBTAG00000021092, ENSBTAG00000026428, ENSBTAG00000019218, ENSBTAG00000010551, ENSBTAG00000002703	1382	30	13824	2.66744
GOTERM_BP_DIRECT	GO:0035234~ectopic germ cell programmed cell death	4	0.232829	0.0255869	ENSBTAG00000017549, ENSBTAG00000002699, ENSBTAG00000020884, ENSBTAG00000010349	1382	7	13824	5.71594
GOTERM_MF_DIRECT	GO:0016509~long-chain-3-hydroxyacyl-CoA dehydrogenase activity	3	0.174622	0.0257782	ENSBTAG00000015038, ENSBTAG00000010083, ENSBTAG00000000087	1256	3	13095	10.426
KEGG_PATHWAY	bta05200:Pathways in cancer	48	2.79395	0.0260973	ENSBTAG00000011953, ENSBTAG00000002918, ENSBTAG00000010529, ENSBTAG00000007133, ENSBTAG00000007876, ENSBTAG00000002107, ENSBTAG00000019565, ENSBTAG00000019832, ENSBTAG00000018852, ENSBTAG00000002714, ENSBTAG00000009087, ENSBTAG00000003012, ENSBTAG00000003762, ENSBTAG00000009578, ENSBTAG00000012020, ENSBTAG00000002472, ENSBTAG00000005359, ENSBTAG00000030162, ENSBTAG00000002699, ENSBTAG00000005665,…	673	398	7550	1.35298
GOTERM_BP_DIRECT	GO:0030335~positive regulation of cell migration	21	1.22235	0.0267997	ENSBTAG00000002730, ENSBTAG00000010223, ENSBTAG00000019910, ENSBTAG00000011909, ENSBTAG00000031998, ENSBTAG00000009578, ENSBTAG00000012228, ENSBTAG00000014541, ENSBTAG00000019892, ENSBTAG00000013227, ENSBTAG00000012771, ENSBTAG00000011784, ENSBTAG00000000745, ENSBTAG00000006989, ENSBTAG00000007173, ENSBTAG00000012293, ENSBTAG00000025250, ENSBTAG00000021697, ENSBTAG00000005092, ENSBTAG00000016800,…	1382	127	13824	1.65402
GOTERM_CC_DIRECT	GO:0002178~palmitoyltransferase complex	3	0.174622	0.0277386	ENSBTAG00000015354, ENSBTAG00000027626, ENSBTAG00000008100	1540	3	15461	10.0396
GOTERM_BP_DIRECT	GO:0031670~cellular response to nutrient	3	0.174622	0.0279297	ENSBTAG00000008744, ENSBTAG00000016412, ENSBTAG00000005970	1382	3	13824	10.0029
GOTERM_BP_DIRECT	GO:0010544~negative regulation of platelet activation	3	0.174622	0.0279297	ENSBTAG00000014541, ENSBTAG00000007173, ENSBTAG00000021697	1382	3	13824	10.0029
GOTERM_MF_DIRECT	GO:0044822~poly(A) RNA binding	98	5.70431	0.0280714	ENSBTAG00000009067, ENSBTAG00000012622, ENSBTAG00000018628, ENSBTAG00000017970, ENSBTAG00000013952, ENSBTAG00000006118, ENSBTAG00000016744, ENSBTAG00000008396, ENSBTAG00000014450, ENSBTAG00000019857, ENSBTAG00000020139, ENSBTAG00000010378, ENSBTAG00000022004, ENSBTAG00000008579, ENSBTAG00000026248, ENSBTAG00000004564, ENSBTAG00000005289, ENSBTAG00000000375, ENSBTAG00000004051, ENSBTAG00000031824,…	1256	840	13095	1.21636
GOTERM_CC_DIRECT	GO:0008180~COP9 signalosome	8	0.465658	0.0297531	ENSBTAG00000018973, ENSBTAG00000021249, ENSBTAG00000021850, ENSBTAG00000015615, ENSBTAG00000024605, ENSBTAG00000020936, ENSBTAG00000005207, ENSBTAG00000011111	1540	31	15461	2.59087
GOTERM_CC_DIRECT	GO:0000775~chromosome, centromeric region	8	0.465658	0.0297531	ENSBTAG00000013757, ENSBTAG00000010210, ENSBTAG00000019552, ENSBTAG00000007303, ENSBTAG00000016830, ENSBTAG00000000752, ENSBTAG00000002492, ENSBTAG00000000469	1540	31	15461	2.59087
GOTERM_MF_DIRECT	GO:0030295~protein kinase activator activity	6	0.349243	0.0298332	ENSBTAG00000000056, ENSBTAG00000002883, ENSBTAG00000016830, ENSBTAG00000007013, ENSBTAG00000018103, ENSBTAG00000019686	1256	19	13095	3.29241
GOTERM_CC_DIRECT	GO:0016023~cytoplasmic, membrane-bounded vesicle	15	0.873108	0.0309106	ENSBTAG00000004207, ENSBTAG00000010223, ENSBTAG00000009076, ENSBTAG00000010353, ENSBTAG00000020475, ENSBTAG00000045887, ENSBTAG00000019214, ENSBTAG00000014314, ENSBTAG00000006231, ENSBTAG00000003454, ENSBTAG00000016427, ENSBTAG00000030162, ENSBTAG00000000484, ENSBTAG00000013284, ENSBTAG00000019045	1540	82	15461	1.83651
KEGG_PATHWAY	bta01200:Carbon metabolism	17	0.989523	0.0310589	ENSBTAG00000019700, ENSBTAG00000015038, ENSBTAG00000006029, ENSBTAG00000018813, ENSBTAG00000011960, ENSBTAG00000013081, ENSBTAG00000007540, ENSBTAG00000003758, ENSBTAG00000009541, ENSBTAG00000020980, ENSBTAG00000025903, ENSBTAG00000010658, ENSBTAG00000032288, ENSBTAG00000000894, ENSBTAG00000005534, ENSBTAG00000007484, ENSBTAG00000031814	673	109	7550	1.74966
GOTERM_BP_DIRECT	GO:0043066~negative regulation of apoptotic process	35	2.03725	0.0319618	ENSBTAG00000017727, ENSBTAG00000007876, ENSBTAG00000023426, ENSBTAG00000000013, ENSBTAG00000001086, ENSBTAG00000014791, ENSBTAG00000019686, ENSBTAG00000000895, ENSBTAG00000009578, ENSBTAG00000023963, ENSBTAG00000017958, ENSBTAG00000024485, ENSBTAG00000003098, ENSBTAG00000000745, ENSBTAG00000020340, ENSBTAG00000016152, ENSBTAG00000001250, ENSBTAG00000011190, ENSBTAG00000027937, ENSBTAG00000012328,…	1382	246	13824	1.42318
GOTERM_BP_DIRECT	GO:0007626~locomotory behavior	13	0.756694	0.0321505	ENSBTAG00000005827, ENSBTAG00000020413, ENSBTAG00000015924, ENSBTAG00000008448, ENSBTAG00000018854, ENSBTAG00000004337, ENSBTAG00000011879, ENSBTAG00000006837, ENSBTAG00000047586, ENSBTAG00000013145, ENSBTAG00000014915, ENSBTAG00000025311, ENSBTAG00000004739	1382	67	13824	1.94086
GOTERM_BP_DIRECT	GO:0016192~vesicle-mediated transport	16	0.931315	0.032545	ENSBTAG00000011133, ENSBTAG00000002769, ENSBTAG00000005158, ENSBTAG00000014726, ENSBTAG00000005357, ENSBTAG00000019180, ENSBTAG00000021107, ENSBTAG00000018564, ENSBTAG00000019500, ENSBTAG00000017958, ENSBTAG00000007422, ENSBTAG00000012293, ENSBTAG00000007725, ENSBTAG00000033331, ENSBTAG00000009574, ENSBTAG00000017644	1382	90	13824	1.77829
GOTERM_MF_DIRECT	GO:0016874~ligase activity	16	0.931315	0.0333489	ENSBTAG00000000308, ENSBTAG00000034531, ENSBTAG00000022920, ENSBTAG00000038866, ENSBTAG00000009055, ENSBTAG00000008816, ENSBTAG00000018996, ENSBTAG00000009516, ENSBTAG00000018999, ENSBTAG00000014029, ENSBTAG00000002487, ENSBTAG00000010868, ENSBTAG00000014450, ENSBTAG00000027317, ENSBTAG00000002315, ENSBTAG00000000152	1256	94	13095	1.77463
GOTERM_BP_DIRECT	GO:0018108~peptidyl-tyrosine phosphorylation	6	0.349243	0.0349539	ENSBTAG00000005136, ENSBTAG00000002699, ENSBTAG00000021686, ENSBTAG00000021697, ENSBTAG00000020938, ENSBTAG00000011481	1382	19	13824	3.15881
GOTERM_MF_DIRECT	GO:0046982~protein heterodimerization activity	18	1.04773	0.0350563	ENSBTAG00000019692, ENSBTAG00000016457, ENSBTAG00000016533, ENSBTAG00000010653, ENSBTAG00000000507, ENSBTAG00000039812, ENSBTAG00000003386, ENSBTAG00000031886, ENSBTAG00000010649, ENSBTAG00000017873, ENSBTAG00000005970, ENSBTAG00000005807, ENSBTAG00000011339, ENSBTAG00000017354, ENSBTAG00000017869, ENSBTAG00000015154, ENSBTAG00000017189, ENSBTAG00000000469	1256	111	13095	1.6907
GOTERM_CC_DIRECT	GO:0001725~stress fiber	10	0.582072	0.0352246	ENSBTAG00000012342, ENSBTAG00000009578, ENSBTAG00000007343, ENSBTAG00000004553, ENSBTAG00000021372, ENSBTAG00000022004, ENSBTAG00000004896, ENSBTAG00000046332, ENSBTAG00000015046, ENSBTAG00000017970	1540	46	15461	2.18252
GOTERM_BP_DIRECT	GO:0042752~regulation of circadian rhythm	8	0.465658	0.0355008	ENSBTAG00000012178, ENSBTAG00000002487, ENSBTAG00000000013, ENSBTAG00000017024, ENSBTAG00000019986, ENSBTAG00000012447, ENSBTAG00000005469, ENSBTAG00000013952	1382	32	13824	2.50072
GOTERM_BP_DIRECT	GO:0006887~exocytosis	10	0.582072	0.0359074	ENSBTAG00000016223, ENSBTAG00000000460, ENSBTAG00000014726, ENSBTAG00000013042, ENSBTAG00000025250, ENSBTAG00000021318, ENSBTAG00000018824, ENSBTAG00000001460, ENSBTAG00000014603, ENSBTAG00000039819	1382	46	13824	2.17454
KEGG_PATHWAY	bta04152:AMPK signaling pathway	18	1.04773	0.0362738	ENSBTAG00000018317, ENSBTAG00000002126, ENSBTAG00000005763, ENSBTAG00000005940, ENSBTAG00000006143, ENSBTAG00000000013, ENSBTAG00000002883, ENSBTAG00000014023, ENSBTAG00000010658, ENSBTAG00000019813, ENSBTAG00000000056, ENSBTAG00000006752, ENSBTAG00000001862, ENSBTAG00000017866, ENSBTAG00000007166, ENSBTAG00000017024, ENSBTAG00000000469, ENSBTAG00000039958	673	120	7550	1.68276
GOTERM_MF_DIRECT	GO:0051117~ATPase binding	6	0.349243	0.0367317	ENSBTAG00000014140, ENSBTAG00000001822, ENSBTAG00000005476, ENSBTAG00000017869, ENSBTAG00000019218, ENSBTAG00000000203	1256	20	13095	3.12779
GOTERM_BP_DIRECT	GO:0007041~lysosomal transport	4	0.232829	0.0379448	ENSBTAG00000018126, ENSBTAG00000019750, ENSBTAG00000002643, ENSBTAG00000015195	1382	8	13824	5.00145
GOTERM_BP_DIRECT	GO:0048011~neurotrophin TRK receptor signaling pathway	4	0.232829	0.0379448	ENSBTAG00000018564, ENSBTAG00000005763, ENSBTAG00000015874, ENSBTAG00000000163	1382	8	13824	5.00145
GOTERM_BP_DIRECT	GO:0045824~negative regulation of innate immune response	4	0.232829	0.0379448	ENSBTAG00000040569, ENSBTAG00000032369, ENSBTAG00000010860, ENSBTAG00000046580	1382	8	13824	5.00145
GOTERM_BP_DIRECT	GO:0001764~neuron migration	15	0.873108	0.0380282	ENSBTAG00000002730, ENSBTAG00000001835, ENSBTAG00000007860, ENSBTAG00000010490, ENSBTAG00000013918, ENSBTAG00000038495, ENSBTAG00000017165, ENSBTAG00000018007, ENSBTAG00000034883, ENSBTAG00000003649, ENSBTAG00000009578, ENSBTAG00000006388, ENSBTAG00000011757, ENSBTAG00000000163, ENSBTAG00000015986	1382	84	13824	1.78623
GOTERM_CC_DIRECT	GO:0045202~synapse	18	1.04773	0.0380722	ENSBTAG00000020136, ENSBTAG00000001468, ENSBTAG00000014726, ENSBTAG00000015924, ENSBTAG00000003397, ENSBTAG00000015450, ENSBTAG00000003610, ENSBTAG00000019214, ENSBTAG00000002988, ENSBTAG00000039046, ENSBTAG00000019052, ENSBTAG00000015986, ENSBTAG00000001460, ENSBTAG00000030749, ENSBTAG00000004916, ENSBTAG00000016627, ENSBTAG00000022635, ENSBTAG00000002816	1540	108	15461	1.67327
GOTERM_MF_DIRECT	GO:0030170~pyridoxal phosphate binding	11	0.640279	0.0383567	ENSBTAG00000011075, ENSBTAG00000036101, ENSBTAG00000031814, ENSBTAG00000004364, ENSBTAG00000009984, ENSBTAG00000002214, ENSBTAG00000011960, ENSBTAG00000014791, ENSBTAG00000008465, ENSBTAG00000004038, ENSBTAG00000018186	1256	56	13095	2.04796
GOTERM_MF_DIRECT	GO:0061630~ubiquitin protein ligase activity	22	1.28056	0.0384919	ENSBTAG00000045779, ENSBTAG00000034531, ENSBTAG00000022920, ENSBTAG00000012081, ENSBTAG00000009055, ENSBTAG00000013645, ENSBTAG00000048090, ENSBTAG00000004877, ENSBTAG00000018996, ENSBTAG00000016746, ENSBTAG00000020865, ENSBTAG00000023218, ENSBTAG00000002487, ENSBTAG00000025191, ENSBTAG00000034936, ENSBTAG00000010868, ENSBTAG00000014433, ENSBTAG00000014450, ENSBTAG00000027317, ENSBTAG00000012142,…	1256	146	13095	1.57103
GOTERM_CC_DIRECT	GO:0005768~endosome	22	1.28056	0.0394432	ENSBTAG00000001822, ENSBTAG00000011567, ENSBTAG00000007871, ENSBTAG00000010635, ENSBTAG00000011544, ENSBTAG00000005909, ENSBTAG00000005357, ENSBTAG00000021364, ENSBTAG00000010611, ENSBTAG00000018103, ENSBTAG00000008625, ENSBTAG00000015195, ENSBTAG00000007460, ENSBTAG00000011189, ENSBTAG00000015628, ENSBTAG00000004791, ENSBTAG00000016882, ENSBTAG00000005359, ENSBTAG00000017869, ENSBTAG00000019290,…	1540	141	15461	1.56646
GOTERM_MF_DIRECT	GO:0004672~protein kinase activity	21	1.22235	0.0398289	ENSBTAG00000020136, ENSBTAG00000005940, ENSBTAG00000038495, ENSBTAG00000000013, ENSBTAG00000000396, ENSBTAG00000009676, ENSBTAG00000014794, ENSBTAG00000012106, ENSBTAG00000021251, ENSBTAG00000023179, ENSBTAG00000044083, ENSBTAG00000019722, ENSBTAG00000004114, ENSBTAG00000003649, ENSBTAG00000000056, ENSBTAG00000017007, ENSBTAG00000007370, ENSBTAG00000019986, ENSBTAG00000025250, ENSBTAG00000010737,…	1256	138	13095	1.58656
GOTERM_CC_DIRECT	GO:0005884~actin filament	10	0.582072	0.0398637	ENSBTAG00000011567, ENSBTAG00000011613, ENSBTAG00000006071, ENSBTAG00000001585, ENSBTAG00000011424, ENSBTAG00000046332, ENSBTAG00000005357, ENSBTAG00000045887, ENSBTAG00000014162, ENSBTAG00000003543	1540	47	15461	2.13609
GOTERM_BP_DIRECT	GO:0042632~cholesterol homeostasis	10	0.582072	0.0406251	ENSBTAG00000014269, ENSBTAG00000039046, ENSBTAG00000012855, ENSBTAG00000017869, ENSBTAG00000008109, ENSBTAG00000001154, ENSBTAG00000005970, ENSBTAG00000014023, ENSBTAG00000013018, ENSBTAG00000015195	1382	47	13824	2.12828
GOTERM_CC_DIRECT	GO:0005671~Ada2/Gcn5/Ada3 transcription activator complex	5	0.291036	0.0434182	ENSBTAG00000004271, ENSBTAG00000007961, ENSBTAG00000000746, ENSBTAG00000014677, ENSBTAG00000017189	1540	14	15461	3.58558
GOTERM_CC_DIRECT	GO:0005741~mitochondrial outer membrane	14	0.814901	0.0434868	ENSBTAG00000019692, ENSBTAG00000010653, ENSBTAG00000027937, ENSBTAG00000016516, ENSBTAG00000014068, ENSBTAG00000009213, ENSBTAG00000006693, ENSBTAG00000002921, ENSBTAG00000010924, ENSBTAG00000011917, ENSBTAG00000010083, ENSBTAG00000011395, ENSBTAG00000015154, ENSBTAG00000016627	1540	78	15461	1.80198
GOTERM_BP_DIRECT	GO:0023014~signal transduction by protein phosphorylation	5	0.291036	0.0439059	ENSBTAG00000018114, ENSBTAG00000005359, ENSBTAG00000002699, ENSBTAG00000009676, ENSBTAG00000011909	1382	14	13824	3.57246
GOTERM_BP_DIRECT	GO:0007034~vacuolar transport	5	0.291036	0.0439059	ENSBTAG00000004792, ENSBTAG00000013589, ENSBTAG00000007939, ENSBTAG00000021092, ENSBTAG00000033331	1382	14	13824	3.57246
GOTERM_MF_DIRECT	GO:0005096~GTPase activator activity	26	1.51339	0.0442567	ENSBTAG00000004294, ENSBTAG00000025898, ENSBTAG00000004499, ENSBTAG00000015381, ENSBTAG00000034366, ENSBTAG00000039172, ENSBTAG00000008424, ENSBTAG00000027151, ENSBTAG00000019686, ENSBTAG00000003762, ENSBTAG00000003454, ENSBTAG00000030162, ENSBTAG00000008028, ENSBTAG00000009574, ENSBTAG00000008006, ENSBTAG00000004916, ENSBTAG00000018247, ENSBTAG00000003378, ENSBTAG00000017812, ENSBTAG00000011544,…	1256	183	13095	1.48128
GOTERM_BP_DIRECT	GO:0006357~regulation of transcription from RNA polymerase II promoter	34	1.97905	0.0444105	ENSBTAG00000002730, ENSBTAG00000013740, ENSBTAG00000012074, ENSBTAG00000030282, ENSBTAG00000018103, ENSBTAG00000021910, ENSBTAG00000016243, ENSBTAG00000012865, ENSBTAG00000010456, ENSBTAG00000046561, ENSBTAG00000006587, ENSBTAG00000000565, ENSBTAG00000014677, ENSBTAG00000011001, ENSBTAG00000025856, ENSBTAG00000021158, ENSBTAG00000010582, ENSBTAG00000013653, ENSBTAG00000046670, ENSBTAG00000016103,…	1382	244	13824	1.39385
KEGG_PATHWAY	bta04114:Oocyte meiosis	17	0.989523	0.0445185	ENSBTAG00000011953, ENSBTAG00000016846, ENSBTAG00000002108, ENSBTAG00000012081, ENSBTAG00000002726, ENSBTAG00000005269, ENSBTAG00000021741, ENSBTAG00000000752, ENSBTAG00000015450, ENSBTAG00000035319, ENSBTAG00000004906, ENSBTAG00000033983, ENSBTAG00000025191, ENSBTAG00000006208, ENSBTAG00000014463, ENSBTAG00000012447, ENSBTAG00000000469	673	114	7550	1.67292
GOTERM_BP_DIRECT	GO:0050821~protein stabilization	17	0.989523	0.0456343	ENSBTAG00000014140, ENSBTAG00000011150, ENSBTAG00000007399, ENSBTAG00000020761, ENSBTAG00000011190, ENSBTAG00000009859, ENSBTAG00000011957, ENSBTAG00000018996, ENSBTAG00000044099, ENSBTAG00000012586, ENSBTAG00000000895, ENSBTAG00000010875, ENSBTAG00000013831, ENSBTAG00000006370, ENSBTAG00000004745, ENSBTAG00000027626, ENSBTAG00000017038	1382	102	13824	1.66715
GOTERM_BP_DIRECT	GO:0001570~vasculogenesis	10	0.582072	0.0457444	ENSBTAG00000034823, ENSBTAG00000009578, ENSBTAG00000009565, ENSBTAG00000019892, ENSBTAG00000017869, ENSBTAG00000005064, ENSBTAG00000019832, ENSBTAG00000009984, ENSBTAG00000021048, ENSBTAG00000017505	1382	48	13824	2.08394
KEGG_PATHWAY	bta04390:Hippo signaling pathway	21	1.22235	0.0458415	ENSBTAG00000018317, ENSBTAG00000010529, ENSBTAG00000016846, ENSBTAG00000002108, ENSBTAG00000002107, ENSBTAG00000023734, ENSBTAG00000014182, ENSBTAG00000019832, ENSBTAG00000005917, ENSBTAG00000019234, ENSBTAG00000000231, ENSBTAG00000018852, ENSBTAG00000031707, ENSBTAG00000001862, ENSBTAG00000001002, ENSBTAG00000005359, ENSBTAG00000030162, ENSBTAG00000013227, ENSBTAG00000019986, ENSBTAG00000012447,…	673	151	7550	1.56018
GOTERM_BP_DIRECT	GO:0032956~regulation of actin cytoskeleton organization	7	0.407451	0.0466918	ENSBTAG00000005359, ENSBTAG00000045887, ENSBTAG00000005665, ENSBTAG00000019044, ENSBTAG00000005670, ENSBTAG00000009260, ENSBTAG00000006697	1382	27	13824	2.59334
GOTERM_BP_DIRECT	GO:0043407~negative regulation of MAP kinase activity	7	0.407451	0.0466918	ENSBTAG00000019813, ENSBTAG00000015628, ENSBTAG00000006616, ENSBTAG00000008887, ENSBTAG00000008250, ENSBTAG00000034366, ENSBTAG00000000484	1382	27	13824	2.59334
GOTERM_MF_DIRECT	GO:0030371~translation repressor activity	4	0.232829	0.0474939	ENSBTAG00000019124, ENSBTAG00000007480, ENSBTAG00000001468, ENSBTAG00000012552	1256	9	13095	4.63376
GOTERM_MF_DIRECT	GO:0030296~protein tyrosine kinase activator activity	4	0.232829	0.0474939	ENSBTAG00000039046, ENSBTAG00000005136, ENSBTAG00000012328, ENSBTAG00000004895	1256	9	13095	4.63376
KEGG_PATHWAY	bta00270:Cysteine and methionine metabolism	8	0.465658	0.0476162	ENSBTAG00000030650, ENSBTAG00000003342, ENSBTAG00000012350, ENSBTAG00000031814, ENSBTAG00000002214, ENSBTAG00000011960, ENSBTAG00000014791, ENSBTAG00000030648	673	38	7550	2.36177
GOTERM_BP_DIRECT	GO:0030218~erythrocyte differentiation	8	0.465658	0.0477093	ENSBTAG00000021772, ENSBTAG00000013653, ENSBTAG00000002699, ENSBTAG00000015874, ENSBTAG00000021709, ENSBTAG00000001009, ENSBTAG00000009207, ENSBTAG00000022721	1382	34	13824	2.35362
KEGG_PATHWAY	bta04920:Adipocytokine signaling pathway	12	0.698487	0.0479392	ENSBTAG00000019813, ENSBTAG00000006231, ENSBTAG00000004344, ENSBTAG00000006707, ENSBTAG00000007876, ENSBTAG00000017866, ENSBTAG00000000013, ENSBTAG00000005940, ENSBTAG00000007166, ENSBTAG00000013705, ENSBTAG00000017024, ENSBTAG00000016683	673	71	7550	1.89607
GOTERM_CC_DIRECT	GO:0016020~membrane	106	6.16997	0.0479733	ENSBTAG00000000308, ENSBTAG00000020775, ENSBTAG00000009067, ENSBTAG00000002108, ENSBTAG00000004553, ENSBTAG00000018628, ENSBTAG00000033453, ENSBTAG00000012552, ENSBTAG00000002174, ENSBTAG00000005718, ENSBTAG00000016744, ENSBTAG00000008636, ENSBTAG00000002570, ENSBTAG00000007303, ENSBTAG00000015986, ENSBTAG00000018036, ENSBTAG00000019044, ENSBTAG00000017038, ENSBTAG00000008303, ENSBTAG00000020139,…	1540	902	15461	1.17982
GOTERM_MF_DIRECT	GO:0030515~snoRNA binding	5	0.291036	0.0485877	ENSBTAG00000015612, ENSBTAG00000007184, ENSBTAG00000012199, ENSBTAG00000006590, ENSBTAG00000018749	1256	15	13095	3.47532
GOTERM_MF_DIRECT	GO:0003713~transcription coactivator activity	19	1.10594	0.0486247	ENSBTAG00000015016, ENSBTAG00000001250, ENSBTAG00000015025, ENSBTAG00000016103, ENSBTAG00000003397, ENSBTAG00000009207, ENSBTAG00000016887, ENSBTAG00000009516, ENSBTAG00000002487, ENSBTAG00000005503, ENSBTAG00000010456, ENSBTAG00000007961, ENSBTAG00000003098, ENSBTAG00000000746, ENSBTAG00000014677, ENSBTAG00000017024, ENSBTAG00000021965, ENSBTAG00000025856, ENSBTAG00000000495	1256	124	13095	1.59753
KEGG_PATHWAY	bta05166:HTLV-I infection	33	1.92084	0.0496109	ENSBTAG00000013254, ENSBTAG00000011953, ENSBTAG00000010529, ENSBTAG00000035370, ENSBTAG00000002107, ENSBTAG00000019832, ENSBTAG00000012103, ENSBTAG00000023795, ENSBTAG00000018852, ENSBTAG00000012074, ENSBTAG00000007773, ENSBTAG00000035319, ENSBTAG00000016869, ENSBTAG00000020892, ENSBTAG00000005359, ENSBTAG00000000746, ENSBTAG00000008353, ENSBTAG00000007084, ENSBTAG00000014068, ENSBTAG00000002726,…	673	267	7550	1.38655
KEGG_PATHWAY	bta04380:Osteoclast differentiation	19	1.10594	0.0500297	ENSBTAG00000007213, ENSBTAG00000007876, ENSBTAG00000021035, ENSBTAG00000001086, ENSBTAG00000009381, ENSBTAG00000020783, ENSBTAG00000019832, ENSBTAG00000010349, ENSBTAG00000033983, ENSBTAG00000005062, ENSBTAG00000005359, ENSBTAG00000012771, ENSBTAG00000008004, ENSBTAG00000007867, ENSBTAG00000013454, ENSBTAG00000016683, ENSBTAG00000021709, ENSBTAG00000007084, ENSBTAG00000015591	673	134	7550	1.59067
KEGG_PATHWAY	bta04110:Cell cycle	18	1.04773	0.0505615	ENSBTAG00000040058, ENSBTAG00000016846, ENSBTAG00000002108, ENSBTAG00000012081, ENSBTAG00000005278, ENSBTAG00000002726, ENSBTAG00000005269, ENSBTAG00000004286, ENSBTAG00000016412, ENSBTAG00000011046, ENSBTAG00000035319, ENSBTAG00000016243, ENSBTAG00000004906, ENSBTAG00000025191, ENSBTAG00000005359, ENSBTAG00000007303, ENSBTAG00000018254, ENSBTAG00000008353	673	125	7550	1.61545
GOTERM_MF_DIRECT	GO:0003730~mRNA 3'-UTR binding	8	0.465658	0.0517838	ENSBTAG00000016457, ENSBTAG00000003702, ENSBTAG00000009663, ENSBTAG00000012552, ENSBTAG00000015450, ENSBTAG00000018979, ENSBTAG00000009516, ENSBTAG00000008573	1256	36	13095	2.31688
GOTERM_BP_DIRECT	GO:0045595~regulation of cell differentiation	6	0.349243	0.0518254	ENSBTAG00000001250, ENSBTAG00000000941, ENSBTAG00000002952, ENSBTAG00000009830, ENSBTAG00000018852, ENSBTAG00000027764	1382	21	13824	2.85797
GOTERM_BP_DIRECT	GO:0045892~negative regulation of transcription, DNA-templated	35	2.03725	0.0519189	ENSBTAG00000012178, ENSBTAG00000002108, ENSBTAG00000002107, ENSBTAG00000004275, ENSBTAG00000019813, ENSBTAG00000000266, ENSBTAG00000021543, ENSBTAG00000016427, ENSBTAG00000020356, ENSBTAG00000016152, ENSBTAG00000014396, ENSBTAG00000008596, ENSBTAG00000016533, ENSBTAG00000010210, ENSBTAG00000015025, ENSBTAG00000013538, ENSBTAG00000003397, ENSBTAG00000009859, ENSBTAG00000018578, ENSBTAG00000020829,…	1382	256	13824	1.36758
GOTERM_BP_DIRECT	GO:0050920~regulation of chemotaxis	3	0.174622	0.052177	ENSBTAG00000007173, ENSBTAG00000019214, ENSBTAG00000016991	1382	4	13824	7.50217
GOTERM_BP_DIRECT	GO:0090335~regulation of brown fat cell differentiation	3	0.174622	0.052177	ENSBTAG00000001729, ENSBTAG00000014023, ENSBTAG00000012501	1382	4	13824	7.50217
GOTERM_BP_DIRECT	GO:0071474~cellular hyperosmotic response	3	0.174622	0.052177	ENSBTAG00000000745, ENSBTAG00000009663, ENSBTAG00000014151	1382	4	13824	7.50217
GOTERM_BP_DIRECT	GO:0048024~regulation of mRNA splicing, via spliceosome	3	0.174622	0.052177	ENSBTAG00000040006, ENSBTAG00000015572, ENSBTAG00000019153	1382	4	13824	7.50217
GOTERM_CC_DIRECT	GO:0005845~mRNA cap binding complex	4	0.232829	0.0523072	ENSBTAG00000009522, ENSBTAG00000027069, ENSBTAG00000001579, ENSBTAG00000009732	1540	9	15461	4.46205
GOTERM_BP_DIRECT	GO:0071549~cellular response to dexamethasone stimulus	4	0.232829	0.0527785	ENSBTAG00000002472, ENSBTAG00000009522, ENSBTAG00000000745, ENSBTAG00000000163	1382	9	13824	4.44573
GOTERM_BP_DIRECT	GO:0000289~nuclear-transcribed mRNA poly(A) tail shortening	4	0.232829	0.0527785	ENSBTAG00000001468, ENSBTAG00000004376, ENSBTAG00000018036, ENSBTAG00000008573	1382	9	13824	4.44573
GOTERM_BP_DIRECT	GO:0050872~white fat cell differentiation	4	0.232829	0.0527785	ENSBTAG00000013227, ENSBTAG00000003397, ENSBTAG00000014023, ENSBTAG00000021910	1382	9	13824	4.44573
GOTERM_BP_DIRECT	GO:0007175~negative regulation of epidermal growth factor-activated receptor activity	4	0.232829	0.0527785	ENSBTAG00000008987, ENSBTAG00000007498, ENSBTAG00000011757, ENSBTAG00000006609	1382	9	13824	4.44573
GOTERM_MF_DIRECT	GO:0003727~single-stranded RNA binding	7	0.407451	0.0535355	ENSBTAG00000021921, ENSBTAG00000008219, ENSBTAG00000017367, ENSBTAG00000019153, ENSBTAG00000018103, ENSBTAG00000001808, ENSBTAG00000046580	1256	29	13095	2.51661
GOTERM_CC_DIRECT	GO:0030136~clathrin-coated vesicle	8	0.465658	0.0538533	ENSBTAG00000002769, ENSBTAG00000046385, ENSBTAG00000009507, ENSBTAG00000000026, ENSBTAG00000014726, ENSBTAG00000021364, ENSBTAG00000016152, ENSBTAG00000018247	1540	35	15461	2.29477
GOTERM_BP_DIRECT	GO:0031663~lipopolysaccharide-mediated signaling pathway	7	0.407451	0.0545967	ENSBTAG00000014269, ENSBTAG00000015032, ENSBTAG00000027051, ENSBTAG00000020783, ENSBTAG00000003098, ENSBTAG00000016683, ENSBTAG00000025250	1382	28	13824	2.50072
GOTERM_CC_DIRECT	GO:0030424~axon	18	1.04773	0.0548895	ENSBTAG00000016457, ENSBTAG00000013918, ENSBTAG00000012328, ENSBTAG00000001801, ENSBTAG00000015924, ENSBTAG00000020758, ENSBTAG00000005857, ENSBTAG00000020829, ENSBTAG00000002988, ENSBTAG00000018564, ENSBTAG00000021372, ENSBTAG00000019177, ENSBTAG00000024485, ENSBTAG00000005359, ENSBTAG00000000745, ENSBTAG00000011757, ENSBTAG00000003791, ENSBTAG00000010860	1540	113	15461	1.59923
GOTERM_BP_DIRECT	GO:0035855~megakaryocyte development	5	0.291036	0.0552831	ENSBTAG00000005136, ENSBTAG00000000026, ENSBTAG00000013525, ENSBTAG00000008448, ENSBTAG00000002699	1382	15	13824	3.3343
GOTERM_BP_DIRECT	GO:0017157~regulation of exocytosis	5	0.291036	0.0552831	ENSBTAG00000021107, ENSBTAG00000010635, ENSBTAG00000007306, ENSBTAG00000000279, ENSBTAG00000039819	1382	15	13824	3.3343
GOTERM_CC_DIRECT	GO:0005759~mitochondrial matrix	21	1.22235	0.0589366	ENSBTAG00000030650, ENSBTAG00000002918, ENSBTAG00000019700, ENSBTAG00000006029, ENSBTAG00000031895, ENSBTAG00000007540, ENSBTAG00000001808, ENSBTAG00000015567, ENSBTAG00000012586, ENSBTAG00000001780, ENSBTAG00000015563, ENSBTAG00000010181, ENSBTAG00000001353, ENSBTAG00000007484, ENSBTAG00000014918, ENSBTAG00000005064, ENSBTAG00000016211, ENSBTAG00000019950, ENSBTAG00000005469, ENSBTAG00000004038,…	1540	139	15461	1.51678
GOTERM_BP_DIRECT	GO:0040014~regulation of multicellular organism growth	6	0.349243	0.0617607	ENSBTAG00000014064, ENSBTAG00000047586, ENSBTAG00000009279, ENSBTAG00000018854, ENSBTAG00000009984, ENSBTAG00000012501	1382	22	13824	2.72806
GOTERM_CC_DIRECT	GO:0005604~basement membrane	10	0.582072	0.0624851	ENSBTAG00000019081, ENSBTAG00000019569, ENSBTAG00000013155, ENSBTAG00000020136, ENSBTAG00000000575, ENSBTAG00000010082, ENSBTAG00000017165, ENSBTAG00000005043, ENSBTAG00000015235, ENSBTAG00000000706	1540	51	15461	1.96855
GOTERM_MF_DIRECT	GO:0019706~protein-cysteine S-palmitoyltransferase activity	6	0.349243	0.0628737	ENSBTAG00000006713, ENSBTAG00000015354, ENSBTAG00000006197, ENSBTAG00000011484, ENSBTAG00000027626, ENSBTAG00000038134	1256	23	13095	2.71981
GOTERM_MF_DIRECT	GO:0004861~cyclin-dependent protein serine/threonine kinase inhibitor activity	4	0.232829	0.0631371	ENSBTAG00000000746, ENSBTAG00000016412, ENSBTAG00000018254, ENSBTAG00000008353	1256	10	13095	4.17038
GOTERM_CC_DIRECT	GO:0000922~spindle pole	13	0.756694	0.066186	ENSBTAG00000013192, ENSBTAG00000004051, ENSBTAG00000013915, ENSBTAG00000010492, ENSBTAG00000009383, ENSBTAG00000020783, ENSBTAG00000008180, ENSBTAG00000018775, ENSBTAG00000006287, ENSBTAG00000002921, ENSBTAG00000001894, ENSBTAG00000000752, ENSBTAG00000000469	1540	75	15461	1.7402
GOTERM_MF_DIRECT	GO:0004722~protein serine/threonine phosphatase activity	8	0.465658	0.0663891	ENSBTAG00000018317, ENSBTAG00000001862, ENSBTAG00000015352, ENSBTAG00000009103, ENSBTAG00000001030, ENSBTAG00000012447, ENSBTAG00000019443, ENSBTAG00000005754	1256	38	13095	2.19494
GOTERM_MF_DIRECT	GO:0043022~ribosome binding	8	0.465658	0.0663891	ENSBTAG00000010924, ENSBTAG00000004051, ENSBTAG00000004745, ENSBTAG00000019508, ENSBTAG00000012552, ENSBTAG00000015450, ENSBTAG00000034850, ENSBTAG00000006697	1256	38	13095	2.19494
KEGG_PATHWAY	bta04931:Insulin resistance	16	0.931315	0.0664639	ENSBTAG00000006616, ENSBTAG00000007876, ENSBTAG00000005940, ENSBTAG00000006143, ENSBTAG00000000013, ENSBTAG00000046670, ENSBTAG00000021741, ENSBTAG00000001933, ENSBTAG00000000253, ENSBTAG00000017007, ENSBTAG00000017866, ENSBTAG00000002215, ENSBTAG00000016683, ENSBTAG00000017024, ENSBTAG00000012447, ENSBTAG00000039958	673	111	7550	1.61707
KEGG_PATHWAY	bta00071:Fatty acid degradation	8	0.465658	0.0675082	ENSBTAG00000006231, ENSBTAG00000004344, ENSBTAG00000006707, ENSBTAG00000015038, ENSBTAG00000010083, ENSBTAG00000007484, ENSBTAG00000016211, ENSBTAG00000009646	673	41	7550	2.18896
KEGG_PATHWAY	bta03410:Base excision repair	7	0.407451	0.0679494	ENSBTAG00000007365, ENSBTAG00000004769, ENSBTAG00000026422, ENSBTAG00000021633, ENSBTAG00000017189, ENSBTAG00000018103, ENSBTAG00000016869	673	33	7550	2.37967
GOTERM_BP_DIRECT	GO:0006605~protein targeting	5	0.291036	0.0680866	ENSBTAG00000011133, ENSBTAG00000002108, ENSBTAG00000016846, ENSBTAG00000011484, ENSBTAG00000017038	1382	16	13824	3.1259
GOTERM_BP_DIRECT	GO:0051056~regulation of small GTPase mediated signal transduction	5	0.291036	0.0680866	ENSBTAG00000015381, ENSBTAG00000008028, ENSBTAG00000027151, ENSBTAG00000001282, ENSBTAG00000003040	1382	16	13824	3.1259
GOTERM_CC_DIRECT	GO:0015629~actin cytoskeleton	20	1.16414	0.0682087	ENSBTAG00000021602, ENSBTAG00000023734, ENSBTAG00000014182, ENSBTAG00000001086, ENSBTAG00000001585, ENSBTAG00000010534, ENSBTAG00000015543, ENSBTAG00000020938, ENSBTAG00000020407, ENSBTAG00000046385, ENSBTAG00000030255, ENSBTAG00000017183, ENSBTAG00000019011, ENSBTAG00000017367, ENSBTAG00000011784, ENSBTAG00000021879, ENSBTAG00000005665, ENSBTAG00000015053, ENSBTAG00000011798, ENSBTAG00000019044	1540	133	15461	1.50972
GOTERM_MF_DIRECT	GO:0004702~receptor signaling protein serine/threonine kinase activity	10	0.582072	0.069477	ENSBTAG00000033983, ENSBTAG00000018114, ENSBTAG00000005359, ENSBTAG00000019832, ENSBTAG00000012103, ENSBTAG00000000231, ENSBTAG00000014792, ENSBTAG00000009676, ENSBTAG00000007084, ENSBTAG00000011909	1256	54	13095	1.93073
GOTERM_BP_DIRECT	GO:0035414~negative regulation of catenin import into nucleus	4	0.232829	0.069948	ENSBTAG00000022314, ENSBTAG00000002107, ENSBTAG00000030162, ENSBTAG00000013227	1382	10	13824	4.00116
GOTERM_BP_DIRECT	GO:2000637~positive regulation of gene silencing by miRNA	4	0.232829	0.069948	ENSBTAG00000016457, ENSBTAG00000012552, ENSBTAG00000018979, ENSBTAG00000008573	1382	10	13824	4.00116
GOTERM_BP_DIRECT	GO:0051489~regulation of filopodium assembly	4	0.232829	0.069948	ENSBTAG00000000653, ENSBTAG00000046385, ENSBTAG00000045887, ENSBTAG00000012552	1382	10	13824	4.00116
GOTERM_BP_DIRECT	GO:0045744~negative regulation of G-protein coupled receptor protein signaling pathway	4	0.232829	0.069948	ENSBTAG00000016846, ENSBTAG00000034366, ENSBTAG00000012499, ENSBTAG00000039819	1382	10	13824	4.00116
GOTERM_BP_DIRECT	GO:0006338~chromatin remodeling	10	0.582072	0.0704213	ENSBTAG00000012865, ENSBTAG00000010210, ENSBTAG00000020860, ENSBTAG00000007494, ENSBTAG00000000746, ENSBTAG00000014677, ENSBTAG00000016830, ENSBTAG00000012074, ENSBTAG00000018103, ENSBTAG00000021158	1382	52	13824	1.92363
GOTERM_BP_DIRECT	GO:0007179~transforming growth factor beta receptor signaling pathway	10	0.582072	0.0704213	ENSBTAG00000007589, ENSBTAG00000020829, ENSBTAG00000009578, ENSBTAG00000015352, ENSBTAG00000005359, ENSBTAG00000021772, ENSBTAG00000019832, ENSBTAG00000021466, ENSBTAG00000017970, ENSBTAG00000011909	1382	52	13824	1.92363
GOTERM_CC_DIRECT	GO:0000776~kinetochore	11	0.640279	0.0709079	ENSBTAG00000021254, ENSBTAG00000013254, ENSBTAG00000038156, ENSBTAG00000024605, ENSBTAG00000000746, ENSBTAG00000032340, ENSBTAG00000011757, ENSBTAG00000001323, ENSBTAG00000000162, ENSBTAG00000015986, ENSBTAG00000000752	1540	60	15461	1.8406
GOTERM_BP_DIRECT	GO:0032007~negative regulation of TOR signaling	6	0.349243	0.0726932	ENSBTAG00000015341, ENSBTAG00000037765, ENSBTAG00000005763, ENSBTAG00000000013, ENSBTAG00000000163, ENSBTAG00000014023	1382	23	13824	2.60945
GOTERM_BP_DIRECT	GO:0048863~stem cell differentiation	6	0.349243	0.0726932	ENSBTAG00000008113, ENSBTAG00000020781, ENSBTAG00000010875, ENSBTAG00000016958, ENSBTAG00000002699, ENSBTAG00000018979	1382	23	13824	2.60945
GOTERM_BP_DIRECT	GO:0030308~negative regulation of cell growth	14	0.814901	0.072994	ENSBTAG00000006136, ENSBTAG00000001835, ENSBTAG00000019220, ENSBTAG00000018513, ENSBTAG00000014023, ENSBTAG00000002174, ENSBTAG00000007494, ENSBTAG00000005359, ENSBTAG00000010875, ENSBTAG00000000484, ENSBTAG00000005469, ENSBTAG00000008353, ENSBTAG00000018254, ENSBTAG00000018381	1382	84	13824	1.66715
GOTERM_MF_DIRECT	GO:0008094~DNA-dependent ATPase activity	6	0.349243	0.0734169	ENSBTAG00000002918, ENSBTAG00000019082, ENSBTAG00000018971, ENSBTAG00000005904, ENSBTAG00000019220, ENSBTAG00000011046	1256	24	13095	2.60649
GOTERM_CC_DIRECT	GO:0005901~caveola	9	0.523865	0.073811	ENSBTAG00000014269, ENSBTAG00000039684, ENSBTAG00000018497, ENSBTAG00000017869, ENSBTAG00000019290, ENSBTAG00000019832, ENSBTAG00000000745, ENSBTAG00000000231, ENSBTAG00000017537	1540	45	15461	2.00792
GOTERM_CC_DIRECT	GO:0005856~cytoskeleton	23	1.33877	0.0741198	ENSBTAG00000011150, ENSBTAG00000009076, ENSBTAG00000022920, ENSBTAG00000017549, ENSBTAG00000008147, ENSBTAG00000020936, ENSBTAG00000007958, ENSBTAG00000014601, ENSBTAG00000000146, ENSBTAG00000031707, ENSBTAG00000004277, ENSBTAG00000009578, ENSBTAG00000030255, ENSBTAG00000001862, ENSBTAG00000002039, ENSBTAG00000007343, ENSBTAG00000005062, ENSBTAG00000032534, ENSBTAG00000030587, ENSBTAG00000011424,…	1540	160	15461	1.44319
GOTERM_BP_DIRECT	GO:0008104~protein localization	9	0.523865	0.0750162	ENSBTAG00000011700, ENSBTAG00000004688, ENSBTAG00000017727, ENSBTAG00000017869, ENSBTAG00000007958, ENSBTAG00000000240, ENSBTAG00000003439, ENSBTAG00000010860, ENSBTAG00000014471	1382	45	13824	2.00058
KEGG_PATHWAY	bta04150:mTOR signaling pathway	10	0.582072	0.0753121	ENSBTAG00000000056, ENSBTAG00000005763, ENSBTAG00000009522, ENSBTAG00000000013, ENSBTAG00000002883, ENSBTAG00000030977, ENSBTAG00000020921, ENSBTAG00000021741, ENSBTAG00000000163, ENSBTAG00000006697	673	59	7550	1.90143
GOTERM_MF_DIRECT	GO:0030742~GTP-dependent protein binding	3	0.174622	0.0754438	ENSBTAG00000010635, ENSBTAG00000007306, ENSBTAG00000011395	1256	5	13095	6.25557
GOTERM_MF_DIRECT	GO:0019894~kinesin binding	3	0.174622	0.0754438	ENSBTAG00000017713, ENSBTAG00000014561, ENSBTAG00000012293	1256	5	13095	6.25557
GOTERM_MF_DIRECT	GO:0050431~transforming growth factor beta binding	3	0.174622	0.0754438	ENSBTAG00000046339, ENSBTAG00000000484, ENSBTAG00000011909	1256	5	13095	6.25557
GOTERM_MF_DIRECT	GO:0000774~adenyl-nucleotide exchange factor activity	3	0.174622	0.0754438	ENSBTAG00000011150, ENSBTAG00000010181, ENSBTAG00000019950	1256	5	13095	6.25557
KEGG_PATHWAY	bta04520:Adherens junction	11	0.640279	0.076953	ENSBTAG00000006616, ENSBTAG00000001002, ENSBTAG00000014182, ENSBTAG00000019832, ENSBTAG00000013227, ENSBTAG00000021879, ENSBTAG00000018942, ENSBTAG00000010693, ENSBTAG00000000253, ENSBTAG00000019044, ENSBTAG00000016627	673	68	7550	1.81475
KEGG_PATHWAY	bta05323:Rheumatoid arthritis	14	0.814901	0.0771943	ENSBTAG00000017077, ENSBTAG00000013118, ENSBTAG00000021035, ENSBTAG00000005359, ENSBTAG00000018646, ENSBTAG00000013513, ENSBTAG00000026428, ENSBTAG00000021092, ENSBTAG00000019218, ENSBTAG00000025250, ENSBTAG00000016309, ENSBTAG00000002703, ENSBTAG00000010349, ENSBTAG00000000203	673	95	7550	1.65324
GOTERM_BP_DIRECT	GO:0030324~lung development	10	0.582072	0.0776712	ENSBTAG00000014064, ENSBTAG00000003636, ENSBTAG00000010635, ENSBTAG00000018223, ENSBTAG00000007173, ENSBTAG00000006631, ENSBTAG00000000231, ENSBTAG00000019153, ENSBTAG00000012994, ENSBTAG00000018103	1382	53	13824	1.88734
GOTERM_CC_DIRECT	GO:0043197~dendritic spine	8	0.465658	0.078166	ENSBTAG00000012178, ENSBTAG00000014958, ENSBTAG00000016457, ENSBTAG00000008636, ENSBTAG00000021372, ENSBTAG00000010704, ENSBTAG00000011461, ENSBTAG00000015979	1540	38	15461	2.1136
GOTERM_MF_DIRECT	GO:0005102~receptor binding	15	0.873108	0.0783947	ENSBTAG00000001835, ENSBTAG00000005909, ENSBTAG00000021364, ENSBTAG00000045887, ENSBTAG00000001933, ENSBTAG00000020980, ENSBTAG00000019813, ENSBTAG00000009578, ENSBTAG00000009565, ENSBTAG00000012855, ENSBTAG00000005359, ENSBTAG00000017869, ENSBTAG00000011784, ENSBTAG00000007016, ENSBTAG00000000704	1256	97	13095	1.61226
GOTERM_CC_DIRECT	GO:0030870~Mre11 complex	3	0.174622	0.0807632	ENSBTAG00000008925, ENSBTAG00000015686, ENSBTAG00000011252	1540	5	15461	6.02377
GOTERM_CC_DIRECT	GO:0005813~centrosome	41	2.3865	0.0810058	ENSBTAG00000008082, ENSBTAG00000001822, ENSBTAG00000011953, ENSBTAG00000005311, ENSBTAG00000017727, ENSBTAG00000013436, ENSBTAG00000019082, ENSBTAG00000010492, ENSBTAG00000033680, ENSBTAG00000002714, ENSBTAG00000016309, ENSBTAG00000000752, ENSBTAG00000012499, ENSBTAG00000018745, ENSBTAG00000012020, ENSBTAG00000008654, ENSBTAG00000008636, ENSBTAG00000007181, ENSBTAG00000017958, ENSBTAG00000030162,…	1540	321	15461	1.28232
GOTERM_MF_DIRECT	GO:0003677~DNA binding	73	4.24913	0.0811087	ENSBTAG00000007589, ENSBTAG00000005311, ENSBTAG00000005757, ENSBTAG00000039172, ENSBTAG00000012353, ENSBTAG00000001949, ENSBTAG00000013740, ENSBTAG00000012074, ENSBTAG00000005354, ENSBTAG00000003462, ENSBTAG00000020327, ENSBTAG00000012865, ENSBTAG00000046561, ENSBTAG00000017409, ENSBTAG00000031875, ENSBTAG00000031061, ENSBTAG00000012142, ENSBTAG00000039313, ENSBTAG00000020139, ENSBTAG00000038025,…	1256	640	13095	1.18921
GOTERM_BP_DIRECT	GO:0035356~cellular triglyceride homeostasis	3	0.174622	0.0812807	ENSBTAG00000001154, ENSBTAG00000005970, ENSBTAG00000014023	1382	5	13824	6.00174
GOTERM_BP_DIRECT	GO:0071639~positive regulation of monocyte chemotactic protein-1 production	3	0.174622	0.0812807	ENSBTAG00000019813, ENSBTAG00000014420, ENSBTAG00000010349	1382	5	13824	6.00174
GOTERM_BP_DIRECT	GO:0001832~blastocyst growth	3	0.174622	0.0812807	ENSBTAG00000001671, ENSBTAG00000018971, ENSBTAG00000020340	1382	5	13824	6.00174
GOTERM_BP_DIRECT	GO:0035336~long-chain fatty-acyl-CoA metabolic process	3	0.174622	0.0812807	ENSBTAG00000009061, ENSBTAG00000001154, ENSBTAG00000011095	1382	5	13824	6.00174
GOTERM_BP_DIRECT	GO:0021532~neural tube patterning	3	0.174622	0.0812807	ENSBTAG00000015973, ENSBTAG00000001702, ENSBTAG00000012499	1382	5	13824	6.00174
GOTERM_BP_DIRECT	GO:0002526~acute inflammatory response	3	0.174622	0.0812807	ENSBTAG00000007370, ENSBTAG00000015249, ENSBTAG00000011909	1382	5	13824	6.00174
GOTERM_BP_DIRECT	GO:0007033~vacuole organization	3	0.174622	0.0812807	ENSBTAG00000010492, ENSBTAG00000005827, ENSBTAG00000001659	1382	5	13824	6.00174
GOTERM_BP_DIRECT	GO:0002830~positive regulation of type 2 immune response	3	0.174622	0.0812807	ENSBTAG00000015228, ENSBTAG00000020936, ENSBTAG00000018347	1382	5	13824	6.00174
GOTERM_BP_DIRECT	GO:0038066~p38MAPK cascade	3	0.174622	0.0812807	ENSBTAG00000009065, ENSBTAG00000020783, ENSBTAG00000008573	1382	5	13824	6.00174
GOTERM_CC_DIRECT	GO:0000159~protein phosphatase type 2A complex	5	0.291036	0.0814239	ENSBTAG00000018317, ENSBTAG00000001862, ENSBTAG00000023416, ENSBTAG00000001933, ENSBTAG00000000469	1540	17	15461	2.95283
GOTERM_BP_DIRECT	GO:0061098~positive regulation of protein tyrosine kinase activity	5	0.291036	0.0822732	ENSBTAG00000006616, ENSBTAG00000012328, ENSBTAG00000004895, ENSBTAG00000012771, ENSBTAG00000021697	1382	17	13824	2.94203
GOTERM_BP_DIRECT	GO:0030501~positive regulation of bone mineralization	7	0.407451	0.0828702	ENSBTAG00000001250, ENSBTAG00000018114, ENSBTAG00000019234, ENSBTAG00000031849, ENSBTAG00000000231, ENSBTAG00000011909, ENSBTAG00000009260	1382	31	13824	2.25872
GOTERM_BP_DIRECT	GO:0007265~Ras protein signal transduction	7	0.407451	0.0828702	ENSBTAG00000018579, ENSBTAG00000000105, ENSBTAG00000021249, ENSBTAG00000001762, ENSBTAG00000008353, ENSBTAG00000019910, ENSBTAG00000008006	1382	31	13824	2.25872
KEGG_PATHWAY	bta04727:GABAergic synapse	13	0.756694	0.0832008	ENSBTAG00000003762, ENSBTAG00000011953, ENSBTAG00000006208, ENSBTAG00000011105, ENSBTAG00000011765, ENSBTAG00000002714, ENSBTAG00000020921, ENSBTAG00000009087, ENSBTAG00000008509, ENSBTAG00000004038, ENSBTAG00000007644, ENSBTAG00000005857, ENSBTAG00000000215	673	87	7550	1.67632
GOTERM_BP_DIRECT	GO:0034976~response to endoplasmic reticulum stress	9	0.523865	0.0832496	ENSBTAG00000011990, ENSBTAG00000017007, ENSBTAG00000010401, ENSBTAG00000021705, ENSBTAG00000021318, ENSBTAG00000005970, ENSBTAG00000007152, ENSBTAG00000007567, ENSBTAG00000018996	1382	46	13824	1.95709
GOTERM_CC_DIRECT	GO:0005770~late endosome	13	0.756694	0.0839671	ENSBTAG00000001835, ENSBTAG00000011567, ENSBTAG00000022920, ENSBTAG00000010353, ENSBTAG00000000026, ENSBTAG00000003745, ENSBTAG00000020475, ENSBTAG00000015520, ENSBTAG00000000831, ENSBTAG00000002357, ENSBTAG00000009899, ENSBTAG00000005115, ENSBTAG00000018408	1540	78	15461	1.67327
GOTERM_BP_DIRECT	GO:0030282~bone mineralization	6	0.349243	0.0846078	ENSBTAG00000004051, ENSBTAG00000014064, ENSBTAG00000011990, ENSBTAG00000030162, ENSBTAG00000011847, ENSBTAG00000014396	1382	24	13824	2.50072
GOTERM_BP_DIRECT	GO:0000281~mitotic cytokinesis	6	0.349243	0.0846078	ENSBTAG00000006995, ENSBTAG00000009565, ENSBTAG00000009600, ENSBTAG00000019052, ENSBTAG00000018852, ENSBTAG00000013761	1382	24	13824	2.50072
GOTERM_BP_DIRECT	GO:0000209~protein polyubiquitination	13	0.756694	0.0856647	ENSBTAG00000016746, ENSBTAG00000045779, ENSBTAG00000034936, ENSBTAG00000009279, ENSBTAG00000014433, ENSBTAG00000009055, ENSBTAG00000010401, ENSBTAG00000018854, ENSBTAG00000027317, ENSBTAG00000048090, ENSBTAG00000016103, ENSBTAG00000018996, ENSBTAG00000009516	1382	78	13824	1.66715
GOTERM_MF_DIRECT	GO:0004714~transmembrane receptor protein tyrosine kinase activity	5	0.291036	0.0867591	ENSBTAG00000010682, ENSBTAG00000012771, ENSBTAG00000002699, ENSBTAG00000015046, ENSBTAG00000005092	1256	18	13095	2.8961
GOTERM_BP_DIRECT	GO:0006839~mitochondrial transport	4	0.232829	0.0892691	ENSBTAG00000016529, ENSBTAG00000014561, ENSBTAG00000011757, ENSBTAG00000016263	1382	11	13824	3.63742
GOTERM_BP_DIRECT	GO:1901673~regulation of mitotic spindle assembly	4	0.232829	0.0892691	ENSBTAG00000004792, ENSBTAG00000010492, ENSBTAG00000007939, ENSBTAG00000033331	1382	11	13824	3.63742
GOTERM_BP_DIRECT	GO:0006878~cellular copper ion homeostasis	4	0.232829	0.0892691	ENSBTAG00000010353, ENSBTAG00000005115, ENSBTAG00000011010, ENSBTAG00000007725	1382	11	13824	3.63742
GOTERM_MF_DIRECT	GO:0001046~core promoter sequence-specific DNA binding	7	0.407451	0.0904391	ENSBTAG00000012178, ENSBTAG00000015751, ENSBTAG00000009905, ENSBTAG00000017776, ENSBTAG00000014023, ENSBTAG00000014396, ENSBTAG00000011789	1256	33	13095	2.21157
GOTERM_BP_DIRECT	GO:0098779~mitophagy in response to mitochondrial depolarization	17	0.989523	0.0907107	ENSBTAG00000021746, ENSBTAG00000004207, ENSBTAG00000016271, ENSBTAG00000020758, ENSBTAG00000011880, ENSBTAG00000010795, ENSBTAG00000005857, ENSBTAG00000018996, ENSBTAG00000007763, ENSBTAG00000002309, ENSBTAG00000033983, ENSBTAG00000004622, ENSBTAG00000031497, ENSBTAG00000005688, ENSBTAG00000002441, ENSBTAG00000015591, ENSBTAG00000004903	1382	112	13824	1.5183
GOTERM_CC_DIRECT	GO:0042470~melanosome	12	0.698487	0.0916015	ENSBTAG00000014140, ENSBTAG00000046385, ENSBTAG00000020940, ENSBTAG00000016846, ENSBTAG00000000831, ENSBTAG00000000460, ENSBTAG00000018646, ENSBTAG00000013577, ENSBTAG00000019218, ENSBTAG00000016648, ENSBTAG00000017038, ENSBTAG00000007763	1540	71	15461	1.69684
GOTERM_BP_DIRECT	GO:0051865~protein autoubiquitination	9	0.523865	0.0919931	ENSBTAG00000045779, ENSBTAG00000015767, ENSBTAG00000034531, ENSBTAG00000002487, ENSBTAG00000010401, ENSBTAG00000012996, ENSBTAG00000012142, ENSBTAG00000018996, ENSBTAG00000002828	1382	47	13824	1.91545
GOTERM_CC_DIRECT	GO:0005777~peroxisome	11	0.640279	0.0921607	ENSBTAG00000012519, ENSBTAG00000010490, ENSBTAG00000011826, ENSBTAG00000009061, ENSBTAG00000007184, ENSBTAG00000013538, ENSBTAG00000011395, ENSBTAG00000021319, ENSBTAG00000018321, ENSBTAG00000011095, ENSBTAG00000020980	1540	63	15461	1.75295
GOTERM_MF_DIRECT	GO:0003725~double-stranded RNA binding	9	0.523865	0.0925139	ENSBTAG00000021921, ENSBTAG00000007192, ENSBTAG00000006510, ENSBTAG00000004564, ENSBTAG00000003098, ENSBTAG00000014628, ENSBTAG00000018103, ENSBTAG00000046580, ENSBTAG00000012586	1256	49	13095	1.91497
GOTERM_BP_DIRECT	GO:0050728~negative regulation of inflammatory response	10	0.582072	0.0934852	ENSBTAG00000019813, ENSBTAG00000040569, ENSBTAG00000012328, ENSBTAG00000011461, ENSBTAG00000008424, ENSBTAG00000008987, ENSBTAG00000003476, ENSBTAG00000017537, ENSBTAG00000020892, ENSBTAG00000008573	1382	55	13824	1.81871
GOTERM_BP_DIRECT	GO:0042981~regulation of apoptotic process	18	1.04773	0.0936676	ENSBTAG00000019692, ENSBTAG00000047225, ENSBTAG00000019234, ENSBTAG00000020936, ENSBTAG00000013956, ENSBTAG00000020154, ENSBTAG00000017537, ENSBTAG00000020884, ENSBTAG00000018996, ENSBTAG00000012020, ENSBTAG00000015635, ENSBTAG00000005359, ENSBTAG00000016680, ENSBTAG00000013187, ENSBTAG00000013284, ENSBTAG00000015718, ENSBTAG00000004356, ENSBTAG00000002816	1382	121	13824	1.48803
GOTERM_BP_DIRECT	GO:0010506~regulation of autophagy	7	0.407451	0.0938017	ENSBTAG00000017287, ENSBTAG00000003952, ENSBTAG00000020761, ENSBTAG00000030977, ENSBTAG00000005970, ENSBTAG00000018103, ENSBTAG00000018996	1382	32	13824	2.18813
GOTERM_BP_DIRECT	GO:0009411~response to UV	7	0.407451	0.0938017	ENSBTAG00000045779, ENSBTAG00000007876, ENSBTAG00000000013, ENSBTAG00000010401, ENSBTAG00000017873, ENSBTAG00000012142, ENSBTAG00000005469	1382	32	13824	2.18813
KEGG_PATHWAY	bta04120:Ubiquitin mediated proteolysis	18	1.04773	0.094907	ENSBTAG00000000308, ENSBTAG00000045779, ENSBTAG00000007133, ENSBTAG00000012081, ENSBTAG00000038866, ENSBTAG00000002726, ENSBTAG00000048090, ENSBTAG00000003543, ENSBTAG00000018996, ENSBTAG00000006837, ENSBTAG00000016746, ENSBTAG00000018999, ENSBTAG00000002487, ENSBTAG00000014029, ENSBTAG00000025191, ENSBTAG00000010868, ENSBTAG00000014433, ENSBTAG00000010401	673	136	7550	1.48479
GOTERM_BP_DIRECT	GO:0008285~negative regulation of cell proliferation	29	1.68801	0.0951312	ENSBTAG00000017727, ENSBTAG00000015345, ENSBTAG00000018852, ENSBTAG00000010349, ENSBTAG00000002174, ENSBTAG00000005359, ENSBTAG00000030162, ENSBTAG00000000746, ENSBTAG00000008353, ENSBTAG00000010860, ENSBTAG00000018036, ENSBTAG00000011789, ENSBTAG00000015326, ENSBTAG00000001835, ENSBTAG00000001250, ENSBTAG00000005289, ENSBTAG00000007592, ENSBTAG00000016412, ENSBTAG00000021741, ENSBTAG00000005897,…	1382	217	13824	1.33679
KEGG_PATHWAY	bta04115:p53 signaling pathway	11	0.640279	0.0966164	ENSBTAG00000004906, ENSBTAG00000002472, ENSBTAG00000010868, ENSBTAG00000012463, ENSBTAG00000005269, ENSBTAG00000015874, ENSBTAG00000015718, ENSBTAG00000006607, ENSBTAG00000009183, ENSBTAG00000008353, ENSBTAG00000003015	673	71	7550	1.73807
GOTERM_BP_DIRECT	GO:0046034~ATP metabolic process	6	0.349243	0.0974798	ENSBTAG00000000831, ENSBTAG00000018646, ENSBTAG00000011912, ENSBTAG00000010551, ENSBTAG00000002703, ENSBTAG00000013018	1382	25	13824	2.40069
GOTERM_BP_DIRECT	GO:0006096~glycolytic process	6	0.349243	0.0974798	ENSBTAG00000032288, ENSBTAG00000000894, ENSBTAG00000002126, ENSBTAG00000005534, ENSBTAG00000006029, ENSBTAG00000010658	1382	25	13824	2.40069
GOTERM_BP_DIRECT	GO:0006631~fatty acid metabolic process	6	0.349243	0.0974798	ENSBTAG00000007512, ENSBTAG00000014958, ENSBTAG00000011917, ENSBTAG00000009914, ENSBTAG00000009984, ENSBTAG00000012222	1382	25	13824	2.40069
GOTERM_BP_DIRECT	GO:0060612~adipose tissue development	5	0.291036	0.0977817	ENSBTAG00000011912, ENSBTAG00000017024, ENSBTAG00000005970, ENSBTAG00000012501, ENSBTAG00000017505	1382	18	13824	2.77858
GOTERM_BP_DIRECT	GO:0045736~negative regulation of cyclin-dependent protein serine/threonine kinase activity	5	0.291036	0.0977817	ENSBTAG00000020634, ENSBTAG00000000746, ENSBTAG00000018254, ENSBTAG00000018007, ENSBTAG00000008353	1382	18	13824	2.77858
GOTERM_BP_DIRECT	GO:0000132~establishment of mitotic spindle orientation	5	0.291036	0.0977817	ENSBTAG00000017124, ENSBTAG00000008180, ENSBTAG00000021673, ENSBTAG00000000113, ENSBTAG00000015986	1382	18	13824	2.77858
KEGG_PATHWAY	bta00601:Glycosphingolipid biosynthesis - lacto and neolacto series	6	0.349243	0.0978415	ENSBTAG00000022238, ENSBTAG00000016506, ENSBTAG00000023374, ENSBTAG00000018046, ENSBTAG00000011879, ENSBTAG00000015249	673	28	7550	2.40395
GOTERM_BP_DIRECT	GO:0032755~positive regulation of interleukin-6 production	8	0.465658	0.0988018	ENSBTAG00000002357, ENSBTAG00000020936, ENSBTAG00000018347, ENSBTAG00000000113, ENSBTAG00000018103, ENSBTAG00000010349, ENSBTAG00000003764, ENSBTAG00000012586	1382	40	13824	2.00058
GOTERM_CC_DIRECT	GO:0032587~ruffle membrane	9	0.523865	0.0996972	ENSBTAG00000030255, ENSBTAG00000008250, ENSBTAG00000017367, ENSBTAG00000011784, ENSBTAG00000009512, ENSBTAG00000000113, ENSBTAG00000020938, ENSBTAG00000018236, ENSBTAG00000008140	1540	48	15461	1.88243
KEGG_PATHWAY	bta04310:Wnt signaling pathway	18	1.04773	0.0998775	ENSBTAG00000011953, ENSBTAG00000008596, ENSBTAG00000010529, ENSBTAG00000007876, ENSBTAG00000012081, ENSBTAG00000002107, ENSBTAG00000012969, ENSBTAG00000003397, ENSBTAG00000004594, ENSBTAG00000018852, ENSBTAG00000020921, ENSBTAG00000021910, ENSBTAG00000025191, ENSBTAG00000014463, ENSBTAG00000001002, ENSBTAG00000010868, ENSBTAG00000030162, ENSBTAG00000011757	673	137	7550	1.47395
