# Supplementary material for: Integrated Small RNA Sequencing, Transcriptome and GWAS Data Reveal microRNA Regulation in Response to Milk Protein Traits in Chinese Holstein Cattle
Source: Front Genet. 2021 Oct 12;12:726706. doi: 10.3389/fgene.2021.726706 (PMC8546187; doi:10.3389/fgene.2021.726706)
Supplement: Supplementary file 14 [file Table8.XLSX]

## Sheet: Supplementary Table 8 
Supplementary Table 8. Functional annotation of targets of DE miRNA with similar expression pattern across groups.
Category	Term	Count	Percentage	PValue	Genes	List Total	Pop Hits	Pop Total	Fold Enrichment
KEGG_PATHWAY	bta01130:Biosynthesis of antibiotics	33	2.06637	0.000305486	ENSBTAG00000011960, ENSBTAG00000009541, ENSBTAG00000016810, ENSBTAG00000013303, ENSBTAG00000004371, ENSBTAG00000018813, ENSBTAG00000010336, ENSBTAG00000018936, ENSBTAG00000010658, ENSBTAG00000009646, ENSBTAG00000005105, ENSBTAG00000000111, ENSBTAG00000007840, ENSBTAG00000008895, ENSBTAG00000002215, ENSBTAG00000019782, ENSBTAG00000000894, ENSBTAG00000013081, ENSBTAG00000014791, ENSBTAG00000016037,…	621	206	7550	1.94761
KEGG_PATHWAY	bta01100:Metabolic pathways	134	8.39073	0.000318817	ENSBTAG00000013885, ENSBTAG00000009541, ENSBTAG00000007484, ENSBTAG00000004371, ENSBTAG00000018813, ENSBTAG00000018936, ENSBTAG00000008216, ENSBTAG00000010658, ENSBTAG00000022238, ENSBTAG00000005105, ENSBTAG00000006033, ENSBTAG00000013081, ENSBTAG00000018893, ENSBTAG00000013018, ENSBTAG00000008341, ENSBTAG00000016007, ENSBTAG00000011479, ENSBTAG00000001030, ENSBTAG00000011879, ENSBTAG00000001392,…	621	1235	7550	1.31915
KEGG_PATHWAY	bta04668:TNF signaling pathway	21	1.31497	0.000428328	ENSBTAG00000012103, ENSBTAG00000007591, ENSBTAG00000020936, ENSBTAG00000020848, ENSBTAG00000011600, ENSBTAG00000015802, ENSBTAG00000010007, ENSBTAG00000006378, ENSBTAG00000002350, ENSBTAG00000025471, ENSBTAG00000007773, ENSBTAG00000003012, ENSBTAG00000000016, ENSBTAG00000001725, ENSBTAG00000020270, ENSBTAG00000016156, ENSBTAG00000013143, ENSBTAG00000011395, ENSBTAG00000015874, ENSBTAG00000001609,…	621	108	7550	2.36402
KEGG_PATHWAY	bta05205:Proteoglycans in cancer	31	1.94114	0.00108348	ENSBTAG00000006590, ENSBTAG00000002350, ENSBTAG00000025471, ENSBTAG00000004672, ENSBTAG00000021761, ENSBTAG00000001069, ENSBTAG00000002313, ENSBTAG00000002813, ENSBTAG00000014291, ENSBTAG00000016156, ENSBTAG00000013287, ENSBTAG00000013066, ENSBTAG00000020848, ENSBTAG00000005691, ENSBTAG00000011953, ENSBTAG00000011931, ENSBTAG00000010007, ENSBTAG00000046797, ENSBTAG00000001497, ENSBTAG00000022004,…	621	203	7550	1.85661
KEGG_PATHWAY	bta05200:Pathways in cancer	50	3.13087	0.00244575	ENSBTAG00000021709, ENSBTAG00000008172, ENSBTAG00000007644, ENSBTAG00000004652, ENSBTAG00000002350, ENSBTAG00000005464, ENSBTAG00000001069, ENSBTAG00000006998, ENSBTAG00000014291, ENSBTAG00000016156, ENSBTAG00000030225, ENSBTAG00000013287, ENSBTAG00000014575, ENSBTAG00000002918, ENSBTAG00000011953, ENSBTAG00000016728, ENSBTAG00000010427, ENSBTAG00000046797, ENSBTAG00000004021, ENSBTAG00000005077,…	621	398	7550	1.52736
KEGG_PATHWAY	bta04015:Rap1 signaling pathway	31	1.94114	0.00251042	ENSBTAG00000032021, ENSBTAG00000009381, ENSBTAG00000021601, ENSBTAG00000002350, ENSBTAG00000004652, ENSBTAG00000005464, ENSBTAG00000021761, ENSBTAG00000002699, ENSBTAG00000002411, ENSBTAG00000034827, ENSBTAG00000016156, ENSBTAG00000012450, ENSBTAG00000001609, ENSBTAG00000012771, ENSBTAG00000010860, ENSBTAG00000020848, ENSBTAG00000005691, ENSBTAG00000010007, ENSBTAG00000001492, ENSBTAG00000010427,…	621	214	7550	1.76118
KEGG_PATHWAY	bta04150:mTOR signaling pathway	13	0.814026	0.00261257	ENSBTAG00000020848, ENSBTAG00000010598, ENSBTAG00000018438, ENSBTAG00000040055, ENSBTAG00000002350, ENSBTAG00000025471, ENSBTAG00000006697, ENSBTAG00000005763, ENSBTAG00000000056, ENSBTAG00000021761, ENSBTAG00000000013, ENSBTAG00000030977, ENSBTAG00000016156	621	59	7550	2.67884
KEGG_PATHWAY	bta01200:Carbon metabolism	19	1.18973	0.00313244	ENSBTAG00000011960, ENSBTAG00000009541, ENSBTAG00000007484, ENSBTAG00000016007, ENSBTAG00000012885, ENSBTAG00000004371, ENSBTAG00000013303, ENSBTAG00000010336, ENSBTAG00000018813, ENSBTAG00000010658, ENSBTAG00000006029, ENSBTAG00000000246, ENSBTAG00000001578, ENSBTAG00000019782, ENSBTAG00000000894, ENSBTAG00000013081, ENSBTAG00000003758, ENSBTAG00000019700, ENSBTAG00000017710	621	109	7550	2.11925
KEGG_PATHWAY	bta04620:Toll-like receptor signaling pathway	18	1.12711	0.00495915	ENSBTAG00000012103, ENSBTAG00000007591, ENSBTAG00000005260, ENSBTAG00000020848, ENSBTAG00000011600, ENSBTAG00000013118, ENSBTAG00000010007, ENSBTAG00000006378, ENSBTAG00000002350, ENSBTAG00000025471, ENSBTAG00000008237, ENSBTAG00000004989, ENSBTAG00000001725, ENSBTAG00000020270, ENSBTAG00000016156, ENSBTAG00000001609, ENSBTAG00000017401, ENSBTAG00000013475	621	105	7550	2.0842
KEGG_PATHWAY	bta04966:Collecting duct acid secretion	8	0.500939	0.00504523	ENSBTAG00000001610, ENSBTAG00000007272, ENSBTAG00000000203, ENSBTAG00000014491, ENSBTAG00000002703, ENSBTAG00000016309, ENSBTAG00000015100, ENSBTAG00000019218	621	27	7550	3.60231
KEGG_PATHWAY	bta05221:Acute myeloid leukemia	12	0.751409	0.00514285	ENSBTAG00000002699, ENSBTAG00000007591, ENSBTAG00000021709, ENSBTAG00000020848, ENSBTAG00000010125, ENSBTAG00000020270, ENSBTAG00000016156, ENSBTAG00000002350, ENSBTAG00000004597, ENSBTAG00000046797, ENSBTAG00000001002, ENSBTAG00000021761	621	56	7550	2.60524
KEGG_PATHWAY	bta05166:HTLV-I infection	35	2.19161	0.00644253	ENSBTAG00000038128, ENSBTAG00000021709, ENSBTAG00000008573, ENSBTAG00000020116, ENSBTAG00000002350, ENSBTAG00000025471, ENSBTAG00000006656, ENSBTAG00000020892, ENSBTAG00000000252, ENSBTAG00000005464, ENSBTAG00000000016, ENSBTAG00000001069, ENSBTAG00000018131, ENSBTAG00000020270, ENSBTAG00000014291, ENSBTAG00000017189, ENSBTAG00000012074, ENSBTAG00000012103, ENSBTAG00000007591, ENSBTAG00000020848,…	621	267	7550	1.59372
KEGG_PATHWAY	bta04146:Peroxisome	15	0.939261	0.00796986	ENSBTAG00000008372, ENSBTAG00000007184, ENSBTAG00000006140, ENSBTAG00000004344, ENSBTAG00000005532, ENSBTAG00000012519, ENSBTAG00000003642, ENSBTAG00000020551, ENSBTAG00000006707, ENSBTAG00000027728, ENSBTAG00000011095, ENSBTAG00000018321, ENSBTAG00000010490, ENSBTAG00000016791, ENSBTAG00000016313	621	84	7550	2.17104
KEGG_PATHWAY	bta04152:AMPK signaling pathway	19	1.18973	0.00875233	ENSBTAG00000020848, ENSBTAG00000017866, ENSBTAG00000039958, ENSBTAG00000015802, ENSBTAG00000010658, ENSBTAG00000040055, ENSBTAG00000002350, ENSBTAG00000005763, ENSBTAG00000007166, ENSBTAG00000000056, ENSBTAG00000002475, ENSBTAG00000007840, ENSBTAG00000001333, ENSBTAG00000002126, ENSBTAG00000000013, ENSBTAG00000000613, ENSBTAG00000000469, ENSBTAG00000031632, ENSBTAG00000017024	621	120	7550	1.92499
KEGG_PATHWAY	bta05100:Bacterial invasion of epithelial cells	14	0.876644	0.00931081	ENSBTAG00000020848, ENSBTAG00000031890, ENSBTAG00000003490, ENSBTAG00000021879, ENSBTAG00000019838, ENSBTAG00000002350, ENSBTAG00000009578, ENSBTAG00000008609, ENSBTAG00000018374, ENSBTAG00000002813, ENSBTAG00000000347, ENSBTAG00000016420, ENSBTAG00000015991, ENSBTAG00000013057	621	77	7550	2.21051
KEGG_PATHWAY	bta04145:Phagosome	23	1.4402	0.00966544	ENSBTAG00000014546, ENSBTAG00000012774, ENSBTAG00000038128, ENSBTAG00000007272, ENSBTAG00000014269, ENSBTAG00000018207, ENSBTAG00000017866, ENSBTAG00000014726, ENSBTAG00000016309, ENSBTAG00000019508, ENSBTAG00000020116, ENSBTAG00000008612, ENSBTAG00000002069, ENSBTAG00000008004, ENSBTAG00000000411, ENSBTAG00000000203, ENSBTAG00000014491, ENSBTAG00000002703, ENSBTAG00000006536, ENSBTAG00000005712,…	621	158	7550	1.76981
KEGG_PATHWAY	bta05215:Prostate cancer	15	0.939261	0.00979457	ENSBTAG00000007591, ENSBTAG00000020848, ENSBTAG00000015802, ENSBTAG00000002350, ENSBTAG00000046797, ENSBTAG00000021697, ENSBTAG00000001002, ENSBTAG00000004021, ENSBTAG00000021761, ENSBTAG00000001069, ENSBTAG00000034827, ENSBTAG00000020270, ENSBTAG00000016420, ENSBTAG00000016156, ENSBTAG00000014064	621	86	7550	2.12055
KEGG_PATHWAY	bta05216:Thyroid cancer	8	0.500939	0.0112167	ENSBTAG00000001069, ENSBTAG00000001333, ENSBTAG00000016420, ENSBTAG00000016156, ENSBTAG00000015991, ENSBTAG00000046797, ENSBTAG00000001002, ENSBTAG00000021761	621	31	7550	3.1375
KEGG_PATHWAY	bta01230:Biosynthesis of amino acids	13	0.814026	0.0121205	ENSBTAG00000011960, ENSBTAG00000016810, ENSBTAG00000004371, ENSBTAG00000010336, ENSBTAG00000018813, ENSBTAG00000010658, ENSBTAG00000019782, ENSBTAG00000000894, ENSBTAG00000013081, ENSBTAG00000003758, ENSBTAG00000014791, ENSBTAG00000019700, ENSBTAG00000012350	621	71	7550	2.22608
KEGG_PATHWAY	bta04670:Leukocyte transendothelial migration	18	1.12711	0.0133186	ENSBTAG00000020848, ENSBTAG00000019627, ENSBTAG00000010007, ENSBTAG00000021879, ENSBTAG00000003176, ENSBTAG00000010427, ENSBTAG00000002350, ENSBTAG00000009578, ENSBTAG00000005077, ENSBTAG00000007773, ENSBTAG00000008004, ENSBTAG00000002411, ENSBTAG00000003418, ENSBTAG00000016420, ENSBTAG00000015543, ENSBTAG00000013451, ENSBTAG00000039820, ENSBTAG00000031575	621	116	7550	1.88656
KEGG_PATHWAY	bta01212:Fatty acid metabolism	10	0.626174	0.0147687	ENSBTAG00000002413, ENSBTAG00000007484, ENSBTAG00000010564, ENSBTAG00000006707, ENSBTAG00000012885, ENSBTAG00000015505, ENSBTAG00000004344, ENSBTAG00000015155, ENSBTAG00000010083, ENSBTAG00000017710	621	48	7550	2.53288
KEGG_PATHWAY	bta05220:Chronic myeloid leukemia	13	0.814026	0.0149883	ENSBTAG00000007591, ENSBTAG00000020848, ENSBTAG00000010125, ENSBTAG00000019838, ENSBTAG00000002350, ENSBTAG00000046797, ENSBTAG00000003397, ENSBTAG00000021761, ENSBTAG00000001069, ENSBTAG00000020270, ENSBTAG00000016156, ENSBTAG00000019832, ENSBTAG00000013057	621	73	7550	2.16509
KEGG_PATHWAY	bta04120:Ubiquitin mediated proteolysis	20	1.25235	0.0149976	ENSBTAG00000016746, ENSBTAG00000004161, ENSBTAG00000010401, ENSBTAG00000018999, ENSBTAG00000021209, ENSBTAG00000021769, ENSBTAG00000020796, ENSBTAG00000020115, ENSBTAG00000008025, ENSBTAG00000007189, ENSBTAG00000002487, ENSBTAG00000003543, ENSBTAG00000002573, ENSBTAG00000021121, ENSBTAG00000012081, ENSBTAG00000000967, ENSBTAG00000030225, ENSBTAG00000013790, ENSBTAG00000018421, ENSBTAG00000013057	621	136	7550	1.78791
KEGG_PATHWAY	bta04520:Adherens junction	12	0.751409	0.0216829	ENSBTAG00000019044, ENSBTAG00000002411, ENSBTAG00000018374, ENSBTAG00000006616, ENSBTAG00000021879, ENSBTAG00000016420, ENSBTAG00000016156, ENSBTAG00000019832, ENSBTAG00000015991, ENSBTAG00000000253, ENSBTAG00000001002, ENSBTAG00000014554	621	68	7550	2.1455
KEGG_PATHWAY	bta05168:Herpes simplex infection	25	1.56544	0.0219511	ENSBTAG00000038128, ENSBTAG00000040006, ENSBTAG00000020933, ENSBTAG00000020116, ENSBTAG00000025471, ENSBTAG00000013309, ENSBTAG00000000016, ENSBTAG00000047991, ENSBTAG00000001069, ENSBTAG00000020270, ENSBTAG00000014351, ENSBTAG00000017401, ENSBTAG00000018258, ENSBTAG00000011596, ENSBTAG00000014766, ENSBTAG00000007591, ENSBTAG00000012223, ENSBTAG00000010109, ENSBTAG00000002069, ENSBTAG00000004021,…	621	190	7550	1.59971
KEGG_PATHWAY	bta04660:T cell receptor signaling pathway	16	1.00188	0.0239117	ENSBTAG00000013851, ENSBTAG00000007591, ENSBTAG00000005062, ENSBTAG00000020848, ENSBTAG00000011543, ENSBTAG00000011600, ENSBTAG00000012700, ENSBTAG00000010007, ENSBTAG00000009381, ENSBTAG00000002350, ENSBTAG00000025471, ENSBTAG00000004368, ENSBTAG00000046797, ENSBTAG00000020270, ENSBTAG00000016156, ENSBTAG00000031575	621	105	7550	1.85262
KEGG_PATHWAY	bta04151:PI3K-Akt signaling pathway	40	2.5047	0.0262488	ENSBTAG00000005260, ENSBTAG00000010598, ENSBTAG00000039958, ENSBTAG00000003061, ENSBTAG00000015802, ENSBTAG00000007644, ENSBTAG00000002350, ENSBTAG00000005664, ENSBTAG00000004652, ENSBTAG00000007602, ENSBTAG00000021466, ENSBTAG00000020892, ENSBTAG00000002699, ENSBTAG00000021462, ENSBTAG00000001069, ENSBTAG00000000013, ENSBTAG00000000575, ENSBTAG00000034827, ENSBTAG00000020270, ENSBTAG00000001602,…	621	347	7550	1.40148
KEGG_PATHWAY	bta04662:B cell receptor signaling pathway	12	0.751409	0.0263994	ENSBTAG00000013851, ENSBTAG00000007591, ENSBTAG00000020848, ENSBTAG00000020270, ENSBTAG00000016156, ENSBTAG00000002350, ENSBTAG00000038496, ENSBTAG00000007921, ENSBTAG00000004368, ENSBTAG00000046797, ENSBTAG00000001882, ENSBTAG00000031575	621	70	7550	2.0842
KEGG_PATHWAY	bta04010:MAPK signaling pathway	31	1.94114	0.0279041	ENSBTAG00000011600, ENSBTAG00000008436, ENSBTAG00000025471, ENSBTAG00000004114, ENSBTAG00000020079, ENSBTAG00000021761, ENSBTAG00000001069, ENSBTAG00000006998, ENSBTAG00000020270, ENSBTAG00000016156, ENSBTAG00000001729, ENSBTAG00000012450, ENSBTAG00000001609, ENSBTAG00000012103, ENSBTAG00000007591, ENSBTAG00000010223, ENSBTAG00000005691, ENSBTAG00000011953, ENSBTAG00000010007, ENSBTAG00000010647,…	621	255	7550	1.47801
KEGG_PATHWAY	bta03420:Nucleotide excision repair	9	0.563557	0.0282439	ENSBTAG00000012081, ENSBTAG00000007270, ENSBTAG00000007137, ENSBTAG00000020777, ENSBTAG00000018589, ENSBTAG00000017189, ENSBTAG00000030225, ENSBTAG00000000252, ENSBTAG00000008543	621	45	7550	2.43156
KEGG_PATHWAY	bta04062:Chemokine signaling pathway	24	1.50282	0.0289327	ENSBTAG00000007591, ENSBTAG00000020848, ENSBTAG00000010125, ENSBTAG00000014798, ENSBTAG00000019428, ENSBTAG00000017718, ENSBTAG00000011953, ENSBTAG00000003490, ENSBTAG00000019838, ENSBTAG00000009812, ENSBTAG00000007644, ENSBTAG00000002350, ENSBTAG00000046797, ENSBTAG00000009578, ENSBTAG00000005077, ENSBTAG00000005464, ENSBTAG00000021761, ENSBTAG00000001725, ENSBTAG00000020270, ENSBTAG00000006208,…	621	185	7550	1.57723
KEGG_PATHWAY	bta05212:Pancreatic cancer	11	0.688791	0.0379707	ENSBTAG00000007591, ENSBTAG00000001069, ENSBTAG00000020848, ENSBTAG00000021250, ENSBTAG00000032021, ENSBTAG00000020270, ENSBTAG00000016156, ENSBTAG00000002350, ENSBTAG00000019832, ENSBTAG00000002918, ENSBTAG00000021761	621	65	7550	2.05748
KEGG_PATHWAY	bta05146:Amoebiasis	16	1.00188	0.0398038	ENSBTAG00000012774, ENSBTAG00000020848, ENSBTAG00000011953, ENSBTAG00000003061, ENSBTAG00000021879, ENSBTAG00000002350, ENSBTAG00000021217, ENSBTAG00000025471, ENSBTAG00000021466, ENSBTAG00000009578, ENSBTAG00000023198, ENSBTAG00000020270, ENSBTAG00000019988, ENSBTAG00000013155, ENSBTAG00000014575, ENSBTAG00000015874	621	112	7550	1.73683
KEGG_PATHWAY	bta04390:Hippo signaling pathway	20	1.25235	0.0398755	ENSBTAG00000021601, ENSBTAG00000005664, ENSBTAG00000023734, ENSBTAG00000000231, ENSBTAG00000001002, ENSBTAG00000021187, ENSBTAG00000019495, ENSBTAG00000031707, ENSBTAG00000004635, ENSBTAG00000014291, ENSBTAG00000002107, ENSBTAG00000000469, ENSBTAG00000016420, ENSBTAG00000011291, ENSBTAG00000015991, ENSBTAG00000019986, ENSBTAG00000019832, ENSBTAG00000013573, ENSBTAG00000005917, ENSBTAG00000011198	621	151	7550	1.61031
KEGG_PATHWAY	bta05210:Colorectal cancer	11	0.688791	0.0416054	ENSBTAG00000001069, ENSBTAG00000002742, ENSBTAG00000020848, ENSBTAG00000016420, ENSBTAG00000016156, ENSBTAG00000002350, ENSBTAG00000019832, ENSBTAG00000013573, ENSBTAG00000015874, ENSBTAG00000001002, ENSBTAG00000021761	621	66	7550	2.0263
KEGG_PATHWAY	bta05203:Viral carcinogenesis	28	1.75329	0.0439403	ENSBTAG00000015802, ENSBTAG00000020116, ENSBTAG00000002350, ENSBTAG00000005664, ENSBTAG00000006656, ENSBTAG00000006936, ENSBTAG00000001069, ENSBTAG00000020270, ENSBTAG00000016156, ENSBTAG00000016254, ENSBTAG00000015240, ENSBTAG00000011000, ENSBTAG00000020848, ENSBTAG00000010125, ENSBTAG00000011953, ENSBTAG00000007270, ENSBTAG00000010109, ENSBTAG00000002069, ENSBTAG00000046797, ENSBTAG00000002487,…	621	234	7550	1.45478
KEGG_PATHWAY	bta05160:Hepatitis C	18	1.12711	0.0441087	ENSBTAG00000007591, ENSBTAG00000014269, ENSBTAG00000020848, ENSBTAG00000010007, ENSBTAG00000006378, ENSBTAG00000002350, ENSBTAG00000025471, ENSBTAG00000046797, ENSBTAG00000021761, ENSBTAG00000001069, ENSBTAG00000005816, ENSBTAG00000020270, ENSBTAG00000000469, ENSBTAG00000014351, ENSBTAG00000016156, ENSBTAG00000039820, ENSBTAG00000017401, ENSBTAG00000013475	621	133	7550	1.64542
KEGG_PATHWAY	bta05323:Rheumatoid arthritis	14	0.876644	0.0459726	ENSBTAG00000038128, ENSBTAG00000007272, ENSBTAG00000013118, ENSBTAG00000016309, ENSBTAG00000009812, ENSBTAG00000025471, ENSBTAG00000020148, ENSBTAG00000005077, ENSBTAG00000000203, ENSBTAG00000014491, ENSBTAG00000002703, ENSBTAG00000015100, ENSBTAG00000017077, ENSBTAG00000019218	621	95	7550	1.79168
KEGG_PATHWAY	bta00071:Fatty acid degradation	8	0.500939	0.0472395	ENSBTAG00000007484, ENSBTAG00000006707, ENSBTAG00000016007, ENSBTAG00000012885, ENSBTAG00000004344, ENSBTAG00000010083, ENSBTAG00000009646, ENSBTAG00000017710	621	41	7550	2.37226
KEGG_PATHWAY	bta00280:Valine, leucine and isoleucine degradation	9	0.563557	0.0492206	ENSBTAG00000007484, ENSBTAG00000012885, ENSBTAG00000005678, ENSBTAG00000010083, ENSBTAG00000009646, ENSBTAG00000004038, ENSBTAG00000011839, ENSBTAG00000017710, ENSBTAG00000016037	621	50	7550	2.18841
KEGG_PATHWAY	bta04722:Neurotrophin signaling pathway	17	1.0645	0.0492504	ENSBTAG00000010223, ENSBTAG00000020848, ENSBTAG00000010007, ENSBTAG00000011757, ENSBTAG00000019838, ENSBTAG00000006193, ENSBTAG00000010647, ENSBTAG00000002350, ENSBTAG00000005664, ENSBTAG00000046797, ENSBTAG00000021761, ENSBTAG00000001069, ENSBTAG00000020270, ENSBTAG00000002813, ENSBTAG00000016156, ENSBTAG00000013790, ENSBTAG00000014463	621	125	7550	1.65346
KEGG_PATHWAY	bta04512:ECM-receptor interaction	13	0.814026	0.0511487	ENSBTAG00000005260, ENSBTAG00000017866, ENSBTAG00000030190, ENSBTAG00000003061, ENSBTAG00000021217, ENSBTAG00000007602, ENSBTAG00000021466, ENSBTAG00000003585, ENSBTAG00000001599, ENSBTAG00000000575, ENSBTAG00000013155, ENSBTAG00000014575, ENSBTAG00000011154	621	87	7550	1.81668
KEGG_PATHWAY	bta05213:Endometrial cancer	9	0.563557	0.0543726	ENSBTAG00000001069, ENSBTAG00000020848, ENSBTAG00000016420, ENSBTAG00000016156, ENSBTAG00000002350, ENSBTAG00000015991, ENSBTAG00000046797, ENSBTAG00000001002, ENSBTAG00000021761	621	51	7550	2.1455
KEGG_PATHWAY	bta04914:Progesterone-mediated oocyte maturation	13	0.814026	0.0550177	ENSBTAG00000020848, ENSBTAG00000011953, ENSBTAG00000010007, ENSBTAG00000008436, ENSBTAG00000002350, ENSBTAG00000010109, ENSBTAG00000005269, ENSBTAG00000009995, ENSBTAG00000004021, ENSBTAG00000005464, ENSBTAG00000021761, ENSBTAG00000006208, ENSBTAG00000016156	621	88	7550	1.79604
KEGG_PATHWAY	bta00640:Propanoate metabolism	6	0.375704	0.0571191	ENSBTAG00000003887, ENSBTAG00000009541, ENSBTAG00000013303, ENSBTAG00000012885, ENSBTAG00000004038, ENSBTAG00000017710	621	26	7550	2.80565
KEGG_PATHWAY	bta05169:Epstein-Barr virus infection	16	1.00188	0.0585087	ENSBTAG00000012103, ENSBTAG00000007591, ENSBTAG00000020848, ENSBTAG00000010007, ENSBTAG00000020116, ENSBTAG00000006378, ENSBTAG00000002350, ENSBTAG00000002069, ENSBTAG00000004021, ENSBTAG00000006101, ENSBTAG00000001069, ENSBTAG00000020270, ENSBTAG00000038496, ENSBTAG00000001609, ENSBTAG00000017401, ENSBTAG00000013475	621	118	7550	1.64852
KEGG_PATHWAY	bta04115:p53 signaling pathway	11	0.688791	0.063333	ENSBTAG00000006607, ENSBTAG00000001069, ENSBTAG00000021768, ENSBTAG00000009183, ENSBTAG00000008216, ENSBTAG00000010109, ENSBTAG00000005269, ENSBTAG00000007189, ENSBTAG00000003015, ENSBTAG00000015874, ENSBTAG00000004021	621	71	7550	1.8836
KEGG_PATHWAY	bta04931:Insulin resistance	15	0.939261	0.0695768	ENSBTAG00000020848, ENSBTAG00000017866, ENSBTAG00000039958, ENSBTAG00000015802, ENSBTAG00000002350, ENSBTAG00000025471, ENSBTAG00000000253, ENSBTAG00000002215, ENSBTAG00000000013, ENSBTAG00000001933, ENSBTAG00000020270, ENSBTAG00000006616, ENSBTAG00000017024, ENSBTAG00000011494, ENSBTAG00000011198	621	111	7550	1.64295
KEGG_PATHWAY	bta04721:Synaptic vesicle cycle	10	0.626174	0.0704582	ENSBTAG00000003525, ENSBTAG00000007272, ENSBTAG00000000203, ENSBTAG00000014491, ENSBTAG00000002703, ENSBTAG00000016309, ENSBTAG00000010635, ENSBTAG00000013084, ENSBTAG00000015100, ENSBTAG00000019218	621	63	7550	1.92981
KEGG_PATHWAY	bta00601:Glycosphingolipid biosynthesis - lacto and neolacto series	6	0.375704	0.074678	ENSBTAG00000023374, ENSBTAG00000015249, ENSBTAG00000046750, ENSBTAG00000019859, ENSBTAG00000011879, ENSBTAG00000022238	621	28	7550	2.60524
KEGG_PATHWAY	bta00650:Butanoate metabolism	6	0.375704	0.074678	ENSBTAG00000007484, ENSBTAG00000012885, ENSBTAG00000005678, ENSBTAG00000004038, ENSBTAG00000011839, ENSBTAG00000017710	621	28	7550	2.60524
KEGG_PATHWAY	bta04350:TGF-beta signaling pathway	12	0.751409	0.0759415	ENSBTAG00000007718, ENSBTAG00000021187, ENSBTAG00000002912, ENSBTAG00000012081, ENSBTAG00000000469, ENSBTAG00000016156, ENSBTAG00000018114, ENSBTAG00000019832, ENSBTAG00000025471, ENSBTAG00000030225, ENSBTAG00000000231, ENSBTAG00000003045	621	83	7550	1.75776
KEGG_PATHWAY	bta04380:Osteoclast differentiation	17	1.0645	0.0818267	ENSBTAG00000007591, ENSBTAG00000005062, ENSBTAG00000021709, ENSBTAG00000020848, ENSBTAG00000010007, ENSBTAG00000009381, ENSBTAG00000002350, ENSBTAG00000025471, ENSBTAG00000007213, ENSBTAG00000008004, ENSBTAG00000001333, ENSBTAG00000005816, ENSBTAG00000020270, ENSBTAG00000016156, ENSBTAG00000019832, ENSBTAG00000001609, ENSBTAG00000012771	621	134	7550	1.54241
KEGG_PATHWAY	bta04114:Oocyte meiosis	15	0.939261	0.0828372	ENSBTAG00000011953, ENSBTAG00000010109, ENSBTAG00000005664, ENSBTAG00000005269, ENSBTAG00000009995, ENSBTAG00000004021, ENSBTAG00000005464, ENSBTAG00000002313, ENSBTAG00000006208, ENSBTAG00000012081, ENSBTAG00000000469, ENSBTAG00000016156, ENSBTAG00000030225, ENSBTAG00000014463, ENSBTAG00000011198	621	114	7550	1.59971
KEGG_PATHWAY	bta00230:Purine metabolism	21	1.31497	0.0847954	ENSBTAG00000013885, ENSBTAG00000011354, ENSBTAG00000015336, ENSBTAG00000013018, ENSBTAG00000018637, ENSBTAG00000018749, ENSBTAG00000008216, ENSBTAG00000012519, ENSBTAG00000006721, ENSBTAG00000000252, ENSBTAG00000005464, ENSBTAG00000008642, ENSBTAG00000019011, ENSBTAG00000024888, ENSBTAG00000004337, ENSBTAG00000006208, ENSBTAG00000030674, ENSBTAG00000017189, ENSBTAG00000014685, ENSBTAG00000017411,…	621	176	7550	1.45065
KEGG_PATHWAY	bta04510:Focal adhesion	24	1.50282	0.0865313	ENSBTAG00000005260, ENSBTAG00000020848, ENSBTAG00000031890, ENSBTAG00000030190, ENSBTAG00000003061, ENSBTAG00000021879, ENSBTAG00000019838, ENSBTAG00000002350, ENSBTAG00000021217, ENSBTAG00000007602, ENSBTAG00000021697, ENSBTAG00000022004, ENSBTAG00000021466, ENSBTAG00000009578, ENSBTAG00000021761, ENSBTAG00000000575, ENSBTAG00000034827, ENSBTAG00000016420, ENSBTAG00000016156, ENSBTAG00000013155,…	621	208	7550	1.40282
KEGG_PATHWAY	bta00514:Other types of O-glycan biosynthesis	5	0.313087	0.0880727	ENSBTAG00000015249, ENSBTAG00000007818, ENSBTAG00000011879, ENSBTAG00000016231, ENSBTAG00000015043	621	21	7550	2.89472
KEGG_PATHWAY	bta05211:Renal cell carcinoma	10	0.626174	0.088954	ENSBTAG00000020848, ENSBTAG00000002813, ENSBTAG00000008172, ENSBTAG00000012081, ENSBTAG00000016156, ENSBTAG00000002350, ENSBTAG00000030225, ENSBTAG00000046797, ENSBTAG00000021697, ENSBTAG00000021761	621	66	7550	1.84209
KEGG_PATHWAY	bta04910:Insulin signaling pathway	17	1.0645	0.0906128	ENSBTAG00000020848, ENSBTAG00000010598, ENSBTAG00000039958, ENSBTAG00000011953, ENSBTAG00000019838, ENSBTAG00000002350, ENSBTAG00000000253, ENSBTAG00000046797, ENSBTAG00000021100, ENSBTAG00000021761, ENSBTAG00000000013, ENSBTAG00000006616, ENSBTAG00000016156, ENSBTAG00000017024, ENSBTAG00000011494, ENSBTAG00000011198, ENSBTAG00000013057	621	136	7550	1.51973
KEGG_PATHWAY	bta04912:GnRH signaling pathway	12	0.751409	0.0925675	ENSBTAG00000012103, ENSBTAG00000002313, ENSBTAG00000011953, ENSBTAG00000010007, ENSBTAG00000006208, ENSBTAG00000016156, ENSBTAG00000013790, ENSBTAG00000020079, ENSBTAG00000046797, ENSBTAG00000014463, ENSBTAG00000001609, ENSBTAG00000005464	621	86	7550	1.69644
KEGG_PATHWAY	bta04012:ErbB signaling pathway	12	0.751409	0.0925675	ENSBTAG00000012103, ENSBTAG00000020848, ENSBTAG00000010125, ENSBTAG00000002813, ENSBTAG00000019838, ENSBTAG00000016156, ENSBTAG00000002350, ENSBTAG00000046797, ENSBTAG00000009578, ENSBTAG00000014463, ENSBTAG00000013057, ENSBTAG00000021761	621	86	7550	1.69644
KEGG_PATHWAY	bta04664:Fc epsilon RI signaling pathway	10	0.626174	0.0957014	ENSBTAG00000012103, ENSBTAG00000020848, ENSBTAG00000010007, ENSBTAG00000009381, ENSBTAG00000016156, ENSBTAG00000002350, ENSBTAG00000025471, ENSBTAG00000046797, ENSBTAG00000001609, ENSBTAG00000031575	621	67	7550	1.8146
KEGG_PATHWAY	bta05161:Hepatitis B	18	1.12711	0.0982669	ENSBTAG00000012103, ENSBTAG00000007591, ENSBTAG00000020848, ENSBTAG00000010125, ENSBTAG00000015802, ENSBTAG00000002350, ENSBTAG00000025471, ENSBTAG00000004368, ENSBTAG00000046797, ENSBTAG00000004021, ENSBTAG00000001069, ENSBTAG00000020270, ENSBTAG00000016156, ENSBTAG00000013790, ENSBTAG00000013573, ENSBTAG00000015874, ENSBTAG00000017401, ENSBTAG00000014068	621	148	7550	1.47865
GOTERM_CC_DIRECT	GO:0005829~cytosol	140	8.76644	7.82795e-07	ENSBTAG00000006392, ENSBTAG00000008573, ENSBTAG00000009381, ENSBTAG00000020458, ENSBTAG00000003162, ENSBTAG00000005105, ENSBTAG00000001662, ENSBTAG00000022991, ENSBTAG00000001306, ENSBTAG00000000613, ENSBTAG00000005503, ENSBTAG00000032848, ENSBTAG00000006714, ENSBTAG00000010091, ENSBTAG00000014175, ENSBTAG00000010490, ENSBTAG00000010371, ENSBTAG00000018497, ENSBTAG00000018893, ENSBTAG00000010890,…	1409	1025	15461	1.49876
GOTERM_CC_DIRECT	GO:0005737~cytoplasm	347	21.7282	1.00645e-05	ENSBTAG00000014217, ENSBTAG00000008573, ENSBTAG00000010774, ENSBTAG00000010534, ENSBTAG00000046609, ENSBTAG00000007365, ENSBTAG00000002233, ENSBTAG00000005066, ENSBTAG00000000056, ENSBTAG00000006035, ENSBTAG00000005869, ENSBTAG00000004777, ENSBTAG00000015543, ENSBTAG00000018497, ENSBTAG00000000619, ENSBTAG00000002918, ENSBTAG00000011632, ENSBTAG00000010786, ENSBTAG00000006280, ENSBTAG00000018704,…	1409	3109	15461	1.22472
GOTERM_CC_DIRECT	GO:0005739~mitochondrion	114	7.13838	0.000135563	ENSBTAG00000037972, ENSBTAG00000009541, ENSBTAG00000007484, ENSBTAG00000018813, ENSBTAG00000046846, ENSBTAG00000002475, ENSBTAG00000001780, ENSBTAG00000000179, ENSBTAG00000001306, ENSBTAG00000032848, ENSBTAG00000027937, ENSBTAG00000019589, ENSBTAG00000010490, ENSBTAG00000011354, ENSBTAG00000014503, ENSBTAG00000009275, ENSBTAG00000016007, ENSBTAG00000011753, ENSBTAG00000011757, ENSBTAG00000004387,…	1409	887	15461	1.41029
GOTERM_BP_DIRECT	GO:0018108~peptidyl-tyrosine phosphorylation	9	0.563557	0.000147229	ENSBTAG00000020938, ENSBTAG00000002699, ENSBTAG00000016618, ENSBTAG00000005136, ENSBTAG00000011481, ENSBTAG00000020148, ENSBTAG00000021697, ENSBTAG00000021686, ENSBTAG00000001609	1269	19	13824	5.16013
GOTERM_BP_DIRECT	GO:0021987~cerebral cortex development	12	0.751409	0.000257462	ENSBTAG00000015986, ENSBTAG00000010786, ENSBTAG00000013955, ENSBTAG00000025181, ENSBTAG00000014923, ENSBTAG00000010647, ENSBTAG00000013184, ENSBTAG00000005664, ENSBTAG00000013287, ENSBTAG00000007860, ENSBTAG00000021466, ENSBTAG00000010990	1269	36	13824	3.63121
GOTERM_MF_DIRECT	GO:0043022~ribosome binding	12	0.751409	0.000353597	ENSBTAG00000002018, ENSBTAG00000009275, ENSBTAG00000019508, ENSBTAG00000006697, ENSBTAG00000009106, ENSBTAG00000009995, ENSBTAG00000020530, ENSBTAG00000011263, ENSBTAG00000003035, ENSBTAG00000017379, ENSBTAG00000034850, ENSBTAG00000006970	1174	38	13095	3.52237
GOTERM_BP_DIRECT	GO:0015031~protein transport	32	2.00376	0.000589417	ENSBTAG00000012774, ENSBTAG00000015745, ENSBTAG00000009167, ENSBTAG00000013589, ENSBTAG00000020739, ENSBTAG00000010635, ENSBTAG00000019508, ENSBTAG00000002350, ENSBTAG00000003525, ENSBTAG00000002018, ENSBTAG00000007306, ENSBTAG00000001744, ENSBTAG00000000854, ENSBTAG00000000810, ENSBTAG00000010792, ENSBTAG00000009574, ENSBTAG00000009871, ENSBTAG00000014726, ENSBTAG00000018824, ENSBTAG00000011931,…	1269	183	13824	1.90489
GOTERM_CC_DIRECT	GO:0030175~filopodium	12	0.751409	0.000833632	ENSBTAG00000010452, ENSBTAG00000020938, ENSBTAG00000011256, ENSBTAG00000019044, ENSBTAG00000015249, ENSBTAG00000046332, ENSBTAG00000003418, ENSBTAG00000001788, ENSBTAG00000038195, ENSBTAG00000005136, ENSBTAG00000004672, ENSBTAG00000002583	1409	41	15461	3.21162
GOTERM_BP_DIRECT	GO:0008542~visual learning	11	0.688791	0.000881837	ENSBTAG00000010860, ENSBTAG00000007708, ENSBTAG00000004337, ENSBTAG00000000831, ENSBTAG00000011879, ENSBTAG00000003894, ENSBTAG00000007840, ENSBTAG00000017753, ENSBTAG00000006035, ENSBTAG00000013145, ENSBTAG00000021761	1269	35	13824	3.42371
GOTERM_CC_DIRECT	GO:0005671~Ada2/Gcn5/Ada3 transcription activator complex	7	0.438322	0.000891461	ENSBTAG00000004271, ENSBTAG00000008737, ENSBTAG00000017419, ENSBTAG00000014451, ENSBTAG00000017189, ENSBTAG00000007961, ENSBTAG00000000252	1409	14	15461	5.48652
GOTERM_MF_DIRECT	GO:0008022~protein C-terminus binding	11	0.688791	0.000932668	ENSBTAG00000013851, ENSBTAG00000002742, ENSBTAG00000000469, ENSBTAG00000016420, ENSBTAG00000013184, ENSBTAG00000020777, ENSBTAG00000010490, ENSBTAG00000019515, ENSBTAG00000011154, ENSBTAG00000012860, ENSBTAG00000002918	1174	36	13095	3.40822
GOTERM_CC_DIRECT	GO:0005634~nucleus	307	19.2235	0.000951986	ENSBTAG00000009541, ENSBTAG00000014217, ENSBTAG00000011982, ENSBTAG00000008573, ENSBTAG00000007484, ENSBTAG00000018813, ENSBTAG00000021427, ENSBTAG00000046609, ENSBTAG00000008579, ENSBTAG00000008216, ENSBTAG00000006951, ENSBTAG00000002350, ENSBTAG00000007365, ENSBTAG00000002233, ENSBTAG00000000056, ENSBTAG00000006035, ENSBTAG00000001385, ENSBTAG00000004538, ENSBTAG00000004777, ENSBTAG00000012274,…	1409	2873	15461	1.17254
GOTERM_CC_DIRECT	GO:0016023~cytoplasmic, membrane-bounded vesicle	18	1.12711	0.000989835	ENSBTAG00000010353, ENSBTAG00000010244, ENSBTAG00000010223, ENSBTAG00000014314, ENSBTAG00000040607, ENSBTAG00000006323, ENSBTAG00000045887, ENSBTAG00000000484, ENSBTAG00000020475, ENSBTAG00000004383, ENSBTAG00000045886, ENSBTAG00000006355, ENSBTAG00000021252, ENSBTAG00000019045, ENSBTAG00000016122, ENSBTAG00000013284, ENSBTAG00000019515, ENSBTAG00000016730	1409	82	15461	2.40871
GOTERM_BP_DIRECT	GO:0045893~positive regulation of transcription, DNA-templated	39	2.44208	0.00189071	ENSBTAG00000015767, ENSBTAG00000013569, ENSBTAG00000011789, ENSBTAG00000009207, ENSBTAG00000001562, ENSBTAG00000024000, ENSBTAG00000007961, ENSBTAG00000003045, ENSBTAG00000021187, ENSBTAG00000003469, ENSBTAG00000009905, ENSBTAG00000002912, ENSBTAG00000005503, ENSBTAG00000019667, ENSBTAG00000017024, ENSBTAG00000012074, ENSBTAG00000019662, ENSBTAG00000014554, ENSBTAG00000015025, ENSBTAG00000018806,…	1269	255	13824	1.66608
GOTERM_BP_DIRECT	GO:0007264~small GTPase mediated signal transduction	32	2.00376	0.0023801	ENSBTAG00000012774, ENSBTAG00000011146, ENSBTAG00000031890, ENSBTAG00000010635, ENSBTAG00000002174, ENSBTAG00000003245, ENSBTAG00000002475, ENSBTAG00000006998, ENSBTAG00000007306, ENSBTAG00000018053, ENSBTAG00000010091, ENSBTAG00000039573, ENSBTAG00000018239, ENSBTAG00000015543, ENSBTAG00000010395, ENSBTAG00000031575, ENSBTAG00000030200, ENSBTAG00000009871, ENSBTAG00000015898, ENSBTAG00000021997,…	1269	199	13824	1.75174
GOTERM_CC_DIRECT	GO:0005783~endoplasmic reticulum	65	4.07013	0.00287124	ENSBTAG00000014611, ENSBTAG00000019627, ENSBTAG00000016716, ENSBTAG00000009183, ENSBTAG00000007602, ENSBTAG00000009228, ENSBTAG00000021025, ENSBTAG00000000134, ENSBTAG00000001069, ENSBTAG00000027937, ENSBTAG00000014099, ENSBTAG00000016231, ENSBTAG00000032844, ENSBTAG00000001506, ENSBTAG00000015780, ENSBTAG00000031397, ENSBTAG00000011479, ENSBTAG00000011757, ENSBTAG00000045744, ENSBTAG00000020543,…	1409	497	15461	1.4351
GOTERM_BP_DIRECT	GO:0016559~peroxisome fission	5	0.313087	0.00364624	ENSBTAG00000008372, ENSBTAG00000006140, ENSBTAG00000007900, ENSBTAG00000000854, ENSBTAG00000011395	1269	8	13824	6.80851
GOTERM_CC_DIRECT	GO:0005802~trans-Golgi network	20	1.25235	0.00385093	ENSBTAG00000012774, ENSBTAG00000010353, ENSBTAG00000014611, ENSBTAG00000016128, ENSBTAG00000018207, ENSBTAG00000013955, ENSBTAG00000011479, ENSBTAG00000014229, ENSBTAG00000006323, ENSBTAG00000004383, ENSBTAG00000022069, ENSBTAG00000022991, ENSBTAG00000000795, ENSBTAG00000032848, ENSBTAG00000015286, ENSBTAG00000015991, ENSBTAG00000015793, ENSBTAG00000010371, ENSBTAG00000018247, ENSBTAG00000018126	1409	108	15461	2.03204
GOTERM_BP_DIRECT	GO:0071902~positive regulation of protein serine/threonine kinase activity	7	0.438322	0.00415403	ENSBTAG00000032021, ENSBTAG00000001774, ENSBTAG00000000469, ENSBTAG00000024957, ENSBTAG00000040055, ENSBTAG00000004344, ENSBTAG00000012771	1269	18	13824	4.23641
GOTERM_MF_DIRECT	GO:0042802~identical protein binding	23	1.4402	0.0042154	ENSBTAG00000006250, ENSBTAG00000011960, ENSBTAG00000016810, ENSBTAG00000010236, ENSBTAG00000012700, ENSBTAG00000008294, ENSBTAG00000010658, ENSBTAG00000025471, ENSBTAG00000005127, ENSBTAG00000003642, ENSBTAG00000000111, ENSBTAG00000006101, ENSBTAG00000001105, ENSBTAG00000001069, ENSBTAG00000001333, ENSBTAG00000002912, ENSBTAG00000024957, ENSBTAG00000027937, ENSBTAG00000037703, ENSBTAG00000013155,…	1174	135	13095	1.90034
GOTERM_BP_DIRECT	GO:0051028~mRNA transport	8	0.500939	0.00460145	ENSBTAG00000002018, ENSBTAG00000014766, ENSBTAG00000006250, ENSBTAG00000008573, ENSBTAG00000040006, ENSBTAG00000020739, ENSBTAG00000006414, ENSBTAG00000010792	1269	24	13824	3.63121
GOTERM_CC_DIRECT	GO:0048471~perinuclear region of cytoplasm	50	3.13087	0.00466622	ENSBTAG00000020938, ENSBTAG00000020739, ENSBTAG00000010015, ENSBTAG00000020458, ENSBTAG00000001662, ENSBTAG00000000653, ENSBTAG00000001105, ENSBTAG00000002912, ENSBTAG00000004777, ENSBTAG00000019986, ENSBTAG00000002918, ENSBTAG00000013851, ENSBTAG00000011479, ENSBTAG00000009075, ENSBTAG00000003098, ENSBTAG00000000588, ENSBTAG00000003418, ENSBTAG00000039462, ENSBTAG00000015991, ENSBTAG00000019436,…	1409	369	15461	1.48686
GOTERM_CC_DIRECT	GO:0045121~membrane raft	20	1.25235	0.00473876	ENSBTAG00000013851, ENSBTAG00000017866, ENSBTAG00000015628, ENSBTAG00000011700, ENSBTAG00000019627, ENSBTAG00000011779, ENSBTAG00000011757, ENSBTAG00000002010, ENSBTAG00000025471, ENSBTAG00000045767, ENSBTAG00000020148, ENSBTAG00000000484, ENSBTAG00000001882, ENSBTAG00000003001, ENSBTAG00000000894, ENSBTAG00000003956, ENSBTAG00000027937, ENSBTAG00000017831, ENSBTAG00000017753, ENSBTAG00000013057	1409	110	15461	1.9951
GOTERM_BP_DIRECT	GO:0042147~retrograde transport, endosome to Golgi	12	0.751409	0.00486471	ENSBTAG00000011433, ENSBTAG00000000025, ENSBTAG00000014726, ENSBTAG00000001744, ENSBTAG00000006714, ENSBTAG00000016882, ENSBTAG00000020458, ENSBTAG00000021091, ENSBTAG00000014838, ENSBTAG00000020115, ENSBTAG00000002014, ENSBTAG00000018126	1269	50	13824	2.61447
GOTERM_MF_DIRECT	GO:0030742~GTP-dependent protein binding	4	0.25047	0.00624385	ENSBTAG00000007306, ENSBTAG00000010635, ENSBTAG00000005016, ENSBTAG00000011395	1174	5	13095	8.92334
GOTERM_BP_DIRECT	GO:0051897~positive regulation of protein kinase B signaling	13	0.814026	0.00651594	ENSBTAG00000020848, ENSBTAG00000005691, ENSBTAG00000021997, ENSBTAG00000025471, ENSBTAG00000006697, ENSBTAG00000003098, ENSBTAG00000020148, ENSBTAG00000009578, ENSBTAG00000006276, ENSBTAG00000021462, ENSBTAG00000001774, ENSBTAG00000013143, ENSBTAG00000013066	1269	59	13824	2.40029
GOTERM_BP_DIRECT	GO:0008104~protein localization	11	0.688791	0.00660451	ENSBTAG00000022991, ENSBTAG00000010860, ENSBTAG00000010244, ENSBTAG00000001069, ENSBTAG00000004688, ENSBTAG00000011700, ENSBTAG00000007958, ENSBTAG00000011779, ENSBTAG00000005751, ENSBTAG00000020777, ENSBTAG00000034586	1269	45	13824	2.66288
GOTERM_BP_DIRECT	GO:1990000~amyloid fibril formation	4	0.25047	0.00668203	ENSBTAG00000017866, ENSBTAG00000006378, ENSBTAG00000008303, ENSBTAG00000017753	1269	5	13824	8.71489
GOTERM_BP_DIRECT	GO:0042552~myelination	9	0.563557	0.00698581	ENSBTAG00000000266, ENSBTAG00000017818, ENSBTAG00000014083, ENSBTAG00000011700, ENSBTAG00000011779, ENSBTAG00000003176, ENSBTAG00000001619, ENSBTAG00000034586, ENSBTAG00000008664	1269	32	13824	3.06383
GOTERM_CC_DIRECT	GO:0043234~protein complex	28	1.75329	0.00721589	ENSBTAG00000008372, ENSBTAG00000020936, ENSBTAG00000007588, ENSBTAG00000020796, ENSBTAG00000004038, ENSBTAG00000021187, ENSBTAG00000007900, ENSBTAG00000001506, ENSBTAG00000012450, ENSBTAG00000013851, ENSBTAG00000012586, ENSBTAG00000004161, ENSBTAG00000011433, ENSBTAG00000004085, ENSBTAG00000012307, ENSBTAG00000020943, ENSBTAG00000021879, ENSBTAG00000006104, ENSBTAG00000023734, ENSBTAG00000008129,…	1409	181	15461	1.69749
GOTERM_CC_DIRECT	GO:0000139~Golgi membrane	32	2.00376	0.00791949	ENSBTAG00000011147, ENSBTAG00000008034, ENSBTAG00000012456, ENSBTAG00000021769, ENSBTAG00000022238, ENSBTAG00000044129, ENSBTAG00000005089, ENSBTAG00000004875, ENSBTAG00000032848, ENSBTAG00000001744, ENSBTAG00000000854, ENSBTAG00000000810, ENSBTAG00000019644, ENSBTAG00000019986, ENSBTAG00000014057, ENSBTAG00000011431, ENSBTAG00000009574, ENSBTAG00000011433, ENSBTAG00000011732, ENSBTAG00000038979,…	1409	217	15461	1.61814
GOTERM_BP_DIRECT	GO:0006979~response to oxidative stress	13	0.814026	0.0085578	ENSBTAG00000011757, ENSBTAG00000020777, ENSBTAG00000010913, ENSBTAG00000020632, ENSBTAG00000003642, ENSBTAG00000021960, ENSBTAG00000007365, ENSBTAG00000020060, ENSBTAG00000004688, ENSBTAG00000002813, ENSBTAG00000027937, ENSBTAG00000014520, ENSBTAG00000017753	1269	61	13824	2.32159
GOTERM_CC_DIRECT	GO:0005768~endosome	23	1.4402	0.00863205	ENSBTAG00000010059, ENSBTAG00000018207, ENSBTAG00000015628, ENSBTAG00000010611, ENSBTAG00000015527, ENSBTAG00000010635, ENSBTAG00000010647, ENSBTAG00000006323, ENSBTAG00000014838, ENSBTAG00000003422, ENSBTAG00000004021, ENSBTAG00000004791, ENSBTAG00000021364, ENSBTAG00000021694, ENSBTAG00000004307, ENSBTAG00000003941, ENSBTAG00000001744, ENSBTAG00000016882, ENSBTAG00000015991, ENSBTAG00000001839,…	1409	141	15461	1.78993
GOTERM_CC_DIRECT	GO:0016020~membrane	104	6.51221	0.00885164	ENSBTAG00000009383, ENSBTAG00000018936, ENSBTAG00000010658, ENSBTAG00000010935, ENSBTAG00000019220, ENSBTAG00000000454, ENSBTAG00000000575, ENSBTAG00000000613, ENSBTAG00000018011, ENSBTAG00000016231, ENSBTAG00000012272, ENSBTAG00000011479, ENSBTAG00000002082, ENSBTAG00000008504, ENSBTAG00000033080, ENSBTAG00000046797, ENSBTAG00000003215, ENSBTAG00000015793, ENSBTAG00000013010, ENSBTAG00000011990,…	1409	902	15461	1.26518
GOTERM_BP_DIRECT	GO:0001764~neuron migration	16	1.00188	0.00888445	ENSBTAG00000015986, ENSBTAG00000011757, ENSBTAG00000010647, ENSBTAG00000002186, ENSBTAG00000005664, ENSBTAG00000007860, ENSBTAG00000009578, ENSBTAG00000003650, ENSBTAG00000003649, ENSBTAG00000016420, ENSBTAG00000038495, ENSBTAG00000010490, ENSBTAG00000017165, ENSBTAG00000016791, ENSBTAG00000012450, ENSBTAG00000018007	1269	84	13824	2.07497
GOTERM_CC_DIRECT	GO:0030496~midbody	18	1.12711	0.00945138	ENSBTAG00000018806, ENSBTAG00000032021, ENSBTAG00000012456, ENSBTAG00000018715, ENSBTAG00000008579, ENSBTAG00000010109, ENSBTAG00000001182, ENSBTAG00000020940, ENSBTAG00000007860, ENSBTAG00000003543, ENSBTAG00000021694, ENSBTAG00000001352, ENSBTAG00000003298, ENSBTAG00000002411, ENSBTAG00000001717, ENSBTAG00000013573, ENSBTAG00000019552, ENSBTAG00000011198	1409	101	15461	1.95559
GOTERM_MF_DIRECT	GO:0046982~protein heterodimerization activity	19	1.18973	0.00955851	ENSBTAG00000007591, ENSBTAG00000010653, ENSBTAG00000016975, ENSBTAG00000011339, ENSBTAG00000006193, ENSBTAG00000002350, ENSBTAG00000005664, ENSBTAG00000002586, ENSBTAG00000003386, ENSBTAG00000000252, ENSBTAG00000003650, ENSBTAG00000001069, ENSBTAG00000018131, ENSBTAG00000000469, ENSBTAG00000031632, ENSBTAG00000016420, ENSBTAG00000015154, ENSBTAG00000017189, ENSBTAG00000017354	1174	111	13095	1.90927
GOTERM_MF_DIRECT	GO:0044822~poly(A) RNA binding	96	6.01127	0.00961863	ENSBTAG00000019949, ENSBTAG00000006590, ENSBTAG00000011104, ENSBTAG00000010774, ENSBTAG00000004371, ENSBTAG00000011304, ENSBTAG00000016716, ENSBTAG00000008579, ENSBTAG00000005664, ENSBTAG00000020139, ENSBTAG00000009228, ENSBTAG00000046846, ENSBTAG00000003642, ENSBTAG00000000375, ENSBTAG00000003525, ENSBTAG00000001225, ENSBTAG00000001302, ENSBTAG00000006639, ENSBTAG00000026248, ENSBTAG00000002116,…	1174	840	13095	1.27476
GOTERM_CC_DIRECT	GO:0005770~late endosome	15	0.939261	0.0101618	ENSBTAG00000012774, ENSBTAG00000010353, ENSBTAG00000018207, ENSBTAG00000040607, ENSBTAG00000019639, ENSBTAG00000021678, ENSBTAG00000015919, ENSBTAG00000014838, ENSBTAG00000020475, ENSBTAG00000006355, ENSBTAG00000000795, ENSBTAG00000000831, ENSBTAG00000001506, ENSBTAG00000037703, ENSBTAG00000012450	1409	78	15461	2.1102
GOTERM_BP_DIRECT	GO:0006888~ER to Golgi vesicle-mediated transport	13	0.814026	0.0110672	ENSBTAG00000008034, ENSBTAG00000018824, ENSBTAG00000015802, ENSBTAG00000010922, ENSBTAG00000021694, ENSBTAG00000003975, ENSBTAG00000002105, ENSBTAG00000005712, ENSBTAG00000000810, ENSBTAG00000006714, ENSBTAG00000016720, ENSBTAG00000032961, ENSBTAG00000013145	1269	63	13824	2.24789
GOTERM_CC_DIRECT	GO:0005876~spindle microtubule	9	0.563557	0.0117489	ENSBTAG00000018806, ENSBTAG00000019781, ENSBTAG00000010774, ENSBTAG00000009383, ENSBTAG00000001717, ENSBTAG00000010109, ENSBTAG00000019986, ENSBTAG00000013573, ENSBTAG00000025400	1409	35	15461	2.82164
GOTERM_BP_DIRECT	GO:0032933~SREBP signaling pathway	4	0.25047	0.0124557	ENSBTAG00000007588, ENSBTAG00000001592, ENSBTAG00000009106, ENSBTAG00000017831	1269	6	13824	7.26241
GOTERM_MF_DIRECT	GO:0004713~protein tyrosine kinase activity	7	0.438322	0.0136148	ENSBTAG00000020938, ENSBTAG00000016618, ENSBTAG00000020148, ENSBTAG00000005197, ENSBTAG00000009578, ENSBTAG00000021364, ENSBTAG00000001609	1174	23	13095	3.39475
GOTERM_BP_DIRECT	GO:0072657~protein localization to membrane	5	0.313087	0.0137398	ENSBTAG00000000411, ENSBTAG00000014501, ENSBTAG00000015793, ENSBTAG00000014420, ENSBTAG00000016124	1269	11	13824	4.95164
GOTERM_BP_DIRECT	GO:2000251~positive regulation of actin cytoskeleton reorganization	5	0.313087	0.0137398	ENSBTAG00000000962, ENSBTAG00000021462, ENSBTAG00000010223, ENSBTAG00000019044, ENSBTAG00000020148	1269	11	13824	4.95164
GOTERM_MF_DIRECT	GO:0004674~protein serine/threonine kinase activity	30	1.87852	0.0150048	ENSBTAG00000016618, ENSBTAG00000006193, ENSBTAG00000006378, ENSBTAG00000004597, ENSBTAG00000004114, ENSBTAG00000021686, ENSBTAG00000007166, ENSBTAG00000021364, ENSBTAG00000021761, ENSBTAG00000000013, ENSBTAG00000020272, ENSBTAG00000019986, ENSBTAG00000013284, ENSBTAG00000006918, ENSBTAG00000017401, ENSBTAG00000012673, ENSBTAG00000011953, ENSBTAG00000045904, ENSBTAG00000040055, ENSBTAG00000005278,…	1174	213	13095	1.57101
GOTERM_CC_DIRECT	GO:0005769~early endosome	22	1.37758	0.0154982	ENSBTAG00000011256, ENSBTAG00000012586, ENSBTAG00000008053, ENSBTAG00000033331, ENSBTAG00000014611, ENSBTAG00000019639, ENSBTAG00000015919, ENSBTAG00000020458, ENSBTAG00000014838, ENSBTAG00000020475, ENSBTAG00000001352, ENSBTAG00000002774, ENSBTAG00000001015, ENSBTAG00000018374, ENSBTAG00000018053, ENSBTAG00000006616, ENSBTAG00000016882, ENSBTAG00000030333, ENSBTAG00000021091, ENSBTAG00000015793,…	1409	140	15461	1.72433
GOTERM_CC_DIRECT	GO:0005794~Golgi apparatus	64	4.00751	0.0157237	ENSBTAG00000022238, ENSBTAG00000021025, ENSBTAG00000003001, ENSBTAG00000019781, ENSBTAG00000006714, ENSBTAG00000027937, ENSBTAG00000001506, ENSBTAG00000013287, ENSBTAG00000010890, ENSBTAG00000012448, ENSBTAG00000011757, ENSBTAG00000003176, ENSBTAG00000015919, ENSBTAG00000003295, ENSBTAG00000009676, ENSBTAG00000046797, ENSBTAG00000007695, ENSBTAG00000000025, ENSBTAG00000007818, ENSBTAG00000005316,…	1409	528	15461	1.33006
GOTERM_MF_DIRECT	GO:0005525~GTP binding	44	2.75517	0.0165085	ENSBTAG00000012774, ENSBTAG00000013885, ENSBTAG00000011146, ENSBTAG00000009541, ENSBTAG00000032021, ENSBTAG00000018438, ENSBTAG00000010635, ENSBTAG00000002174, ENSBTAG00000001182, ENSBTAG00000001662, ENSBTAG00000002475, ENSBTAG00000006970, ENSBTAG00000007306, ENSBTAG00000018053, ENSBTAG00000010091, ENSBTAG00000039573, ENSBTAG00000003904, ENSBTAG00000019988, ENSBTAG00000018239, ENSBTAG00000015543,…	1174	345	13095	1.42256
GOTERM_CC_DIRECT	GO:0005911~cell-cell junction	18	1.12711	0.0178631	ENSBTAG00000012499, ENSBTAG00000020938, ENSBTAG00000016728, ENSBTAG00000015615, ENSBTAG00000009381, ENSBTAG00000012848, ENSBTAG00000006466, ENSBTAG00000020148, ENSBTAG00000001599, ENSBTAG00000002699, ENSBTAG00000002411, ENSBTAG00000018374, ENSBTAG00000003956, ENSBTAG00000019611, ENSBTAG00000016420, ENSBTAG00000012450, ENSBTAG00000012860, ENSBTAG00000017753	1409	108	15461	1.82884
GOTERM_CC_DIRECT	GO:0008180~COP9 signalosome	8	0.500939	0.0191996	ENSBTAG00000020936, ENSBTAG00000005207, ENSBTAG00000015615, ENSBTAG00000024605, ENSBTAG00000014719, ENSBTAG00000019317, ENSBTAG00000021850, ENSBTAG00000011111	1409	31	15461	2.83175
GOTERM_CC_DIRECT	GO:0030134~ER to Golgi transport vesicle	6	0.375704	0.0194772	ENSBTAG00000003975, ENSBTAG00000002105, ENSBTAG00000008034, ENSBTAG00000032961, ENSBTAG00000017753, ENSBTAG00000013145	1409	18	15461	3.65768
GOTERM_BP_DIRECT	GO:0006417~regulation of translation	8	0.500939	0.01989	ENSBTAG00000013357, ENSBTAG00000006250, ENSBTAG00000006482, ENSBTAG00000000630, ENSBTAG00000004777, ENSBTAG00000009106, ENSBTAG00000017753, ENSBTAG00000017379	1269	31	13824	2.81126
GOTERM_BP_DIRECT	GO:0009312~oligosaccharide biosynthetic process	4	0.25047	0.0203233	ENSBTAG00000000134, ENSBTAG00000015249, ENSBTAG00000019859, ENSBTAG00000044129	1269	7	13824	6.22492
GOTERM_CC_DIRECT	GO:0005789~endoplasmic reticulum membrane	46	2.8804	0.0224951	ENSBTAG00000011147, ENSBTAG00000008034, ENSBTAG00000006296, ENSBTAG00000011104, ENSBTAG00000015505, ENSBTAG00000009183, ENSBTAG00000018936, ENSBTAG00000019508, ENSBTAG00000007588, ENSBTAG00000020973, ENSBTAG00000005105, ENSBTAG00000003388, ENSBTAG00000007840, ENSBTAG00000002018, ENSBTAG00000002313, ENSBTAG00000047532, ENSBTAG00000000454, ENSBTAG00000006713, ENSBTAG00000003649, ENSBTAG00000000854,…	1409	365	15461	1.3829
GOTERM_MF_DIRECT	GO:0005483~soluble NSF attachment protein activity	3	0.187852	0.0226188	ENSBTAG00000032704, ENSBTAG00000013084, ENSBTAG00000005158	1174	3	13095	11.1542
GOTERM_BP_DIRECT	GO:0046034~ATP metabolic process	7	0.438322	0.0227837	ENSBTAG00000013018, ENSBTAG00000002703, ENSBTAG00000000831, ENSBTAG00000030674, ENSBTAG00000011912, ENSBTAG00000017411, ENSBTAG00000006970	1269	25	13824	3.05021
GOTERM_BP_DIRECT	GO:0006096~glycolytic process	7	0.438322	0.0227837	ENSBTAG00000001578, ENSBTAG00000002126, ENSBTAG00000019782, ENSBTAG00000000894, ENSBTAG00000010658, ENSBTAG00000006029, ENSBTAG00000008895	1269	25	13824	3.05021
GOTERM_BP_DIRECT	GO:1902309~negative regulation of peptidyl-serine dephosphorylation	3	0.187852	0.023682	ENSBTAG00000000653, ENSBTAG00000001987, ENSBTAG00000005664	1269	3	13824	10.8936
GOTERM_MF_DIRECT	GO:0019900~kinase binding	5	0.313087	0.0237287	ENSBTAG00000013851, ENSBTAG00000011411, ENSBTAG00000010658, ENSBTAG00000040055, ENSBTAG00000008237	1174	13	13095	4.29007
GOTERM_MF_DIRECT	GO:0097602~cullin family protein binding	5	0.313087	0.0237287	ENSBTAG00000001600, ENSBTAG00000030646, ENSBTAG00000012081, ENSBTAG00000003087, ENSBTAG00000040575	1174	13	13095	4.29007
GOTERM_CC_DIRECT	GO:0005743~mitochondrial inner membrane	38	2.37946	0.0248062	ENSBTAG00000014536, ENSBTAG00000037972, ENSBTAG00000010157, ENSBTAG00000008396, ENSBTAG00000004872, ENSBTAG00000025571, ENSBTAG00000001302, ENSBTAG00000001962, ENSBTAG00000006936, ENSBTAG00000000797, ENSBTAG00000024701, ENSBTAG00000000678, ENSBTAG00000019700, ENSBTAG00000014130, ENSBTAG00000015202, ENSBTAG00000007570, ENSBTAG00000010365, ENSBTAG00000012586, ENSBTAG00000005075, ENSBTAG00000012885,…	1409	292	15461	1.428
GOTERM_MF_DIRECT	GO:0019901~protein kinase binding	14	0.876644	0.0248501	ENSBTAG00000013851, ENSBTAG00000020936, ENSBTAG00000005493, ENSBTAG00000039958, ENSBTAG00000019627, ENSBTAG00000001599, ENSBTAG00000002126, ENSBTAG00000002742, ENSBTAG00000001774, ENSBTAG00000003418, ENSBTAG00000016420, ENSBTAG00000001609, ENSBTAG00000011198, ENSBTAG00000018115	1174	80	13095	1.95198
GOTERM_BP_DIRECT	GO:0051865~protein autoubiquitination	10	0.626174	0.0251509	ENSBTAG00000015767, ENSBTAG00000012355, ENSBTAG00000004161, ENSBTAG00000011147, ENSBTAG00000010401, ENSBTAG00000019667, ENSBTAG00000002487, ENSBTAG00000021521, ENSBTAG00000012142, ENSBTAG00000018421	1269	47	13824	2.31779
GOTERM_MF_DIRECT	GO:0005524~ATP binding	130	8.14026	0.0253456	ENSBTAG00000009541, ENSBTAG00000005062, ENSBTAG00000009383, ENSBTAG00000010658, ENSBTAG00000000056, ENSBTAG00000001780, ENSBTAG00000019220, ENSBTAG00000019986, ENSBTAG00000012673, ENSBTAG00000002918, ENSBTAG00000007494, ENSBTAG00000045904, ENSBTAG00000008744, ENSBTAG00000004387, ENSBTAG00000003296, ENSBTAG00000007137, ENSBTAG00000003570, ENSBTAG00000009676, ENSBTAG00000020860, ENSBTAG00000004021,…	1174	1224	13095	1.18468
GOTERM_BP_DIRECT	GO:1990126~retrograde transport, endosome to plasma membrane	5	0.313087	0.025676	ENSBTAG00000016882, ENSBTAG00000037703, ENSBTAG00000019515, ENSBTAG00000002475, ENSBTAG00000001352	1269	13	13824	4.18985
GOTERM_BP_DIRECT	GO:0007249~I-kappaB kinase/NF-kappaB signaling	7	0.438322	0.0273873	ENSBTAG00000013851, ENSBTAG00000020825, ENSBTAG00000020270, ENSBTAG00000006193, ENSBTAG00000015155, ENSBTAG00000014492, ENSBTAG00000027655	1269	26	13824	2.9329
GOTERM_BP_DIRECT	GO:0071320~cellular response to cAMP	7	0.438322	0.0273873	ENSBTAG00000002313, ENSBTAG00000020848, ENSBTAG00000011479, ENSBTAG00000045887, ENSBTAG00000016296, ENSBTAG00000007442, ENSBTAG00000012450	1269	26	13824	2.9329
GOTERM_MF_DIRECT	GO:0051117~ATPase binding	6	0.375704	0.0284088	ENSBTAG00000007272, ENSBTAG00000000203, ENSBTAG00000005476, ENSBTAG00000006104, ENSBTAG00000019218, ENSBTAG00000010481	1174	20	13095	3.34625
GOTERM_MF_DIRECT	GO:0008469~histone-arginine N-methyltransferase activity	4	0.25047	0.0284839	ENSBTAG00000005503, ENSBTAG00000039951, ENSBTAG00000013421, ENSBTAG00000010890	1174	8	13095	5.57709
GOTERM_MF_DIRECT	GO:0098641~cadherin binding involved in cell-cell adhesion	12	0.751409	0.028484	ENSBTAG00000020938, ENSBTAG00000018374, ENSBTAG00000016420, ENSBTAG00000017354, ENSBTAG00000005664, ENSBTAG00000030587, ENSBTAG00000033080, ENSBTAG00000037703, ENSBTAG00000021762, ENSBTAG00000003642, ENSBTAG00000002475, ENSBTAG00000006970	1174	65	13095	2.05923
GOTERM_BP_DIRECT	GO:0001921~positive regulation of receptor recycling	4	0.25047	0.0303295	ENSBTAG00000014726, ENSBTAG00000020704, ENSBTAG00000011757, ENSBTAG00000024957	1269	8	13824	5.44681
GOTERM_BP_DIRECT	GO:0043407~negative regulation of MAP kinase activity	7	0.438322	0.0325657	ENSBTAG00000014611, ENSBTAG00000001774, ENSBTAG00000011479, ENSBTAG00000015628, ENSBTAG00000006616, ENSBTAG00000000484, ENSBTAG00000007840	1269	27	13824	2.82427
GOTERM_BP_DIRECT	GO:0007229~integrin-mediated signaling pathway	12	0.751409	0.0331604	ENSBTAG00000005062, ENSBTAG00000019819, ENSBTAG00000014501, ENSBTAG00000013525, ENSBTAG00000003061, ENSBTAG00000021769, ENSBTAG00000009658, ENSBTAG00000008579, ENSBTAG00000007602, ENSBTAG00000021466, ENSBTAG00000009578, ENSBTAG00000031575	1269	65	13824	2.01113
GOTERM_BP_DIRECT	GO:0015992~proton transport	5	0.313087	0.033398	ENSBTAG00000014491, ENSBTAG00000016309, ENSBTAG00000002768, ENSBTAG00000019002, ENSBTAG00000015202	1269	14	13824	3.89058
GOTERM_MF_DIRECT	GO:0043130~ubiquitin binding	9	0.563557	0.0349018	ENSBTAG00000004307, ENSBTAG00000013851, ENSBTAG00000008237, ENSBTAG00000034659, ENSBTAG00000010934, ENSBTAG00000014136, ENSBTAG00000003058, ENSBTAG00000005682, ENSBTAG00000005089	1174	43	13095	2.33459
GOTERM_BP_DIRECT	GO:0061025~membrane fusion	6	0.375704	0.0378472	ENSBTAG00000005712, ENSBTAG00000001744, ENSBTAG00000032704, ENSBTAG00000013084, ENSBTAG00000005158, ENSBTAG00000011395	1269	21	13824	3.11246
GOTERM_BP_DIRECT	GO:0006487~protein N-linked glycosylation	7	0.438322	0.0383397	ENSBTAG00000017922, ENSBTAG00000019819, ENSBTAG00000015249, ENSBTAG00000046173, ENSBTAG00000005454, ENSBTAG00000013010, ENSBTAG00000001440	1269	28	13824	2.7234
GOTERM_BP_DIRECT	GO:0032496~response to lipopolysaccharide	14	0.876644	0.0384614	ENSBTAG00000015635, ENSBTAG00000016007, ENSBTAG00000014725, ENSBTAG00000009812, ENSBTAG00000008424, ENSBTAG00000020865, ENSBTAG00000023179, ENSBTAG00000047389, ENSBTAG00000001725, ENSBTAG00000024957, ENSBTAG00000015133, ENSBTAG00000001729, ENSBTAG00000015312, ENSBTAG00000014520	1269	83	13824	1.83748
GOTERM_MF_DIRECT	GO:0043621~protein self-association	5	0.313087	0.0392518	ENSBTAG00000013851, ENSBTAG00000001069, ENSBTAG00000016061, ENSBTAG00000045887, ENSBTAG00000018114	1174	15	13095	3.71806
GOTERM_MF_DIRECT	GO:0042393~histone binding	9	0.563557	0.0394364	ENSBTAG00000015976, ENSBTAG00000002578, ENSBTAG00000019220, ENSBTAG00000004085, ENSBTAG00000024957, ENSBTAG00000009516, ENSBTAG00000039951, ENSBTAG00000011880, ENSBTAG00000016730	1174	44	13095	2.28154
GOTERM_MF_DIRECT	GO:0004865~protein serine/threonine phosphatase inhibitor activity	4	0.25047	0.039932	ENSBTAG00000003866, ENSBTAG00000023472, ENSBTAG00000026586, ENSBTAG00000006035	1174	9	13095	4.95741
GOTERM_BP_DIRECT	GO:0008584~male gonad development	10	0.626174	0.04051	ENSBTAG00000013499, ENSBTAG00000002699, ENSBTAG00000002742, ENSBTAG00000002912, ENSBTAG00000014291, ENSBTAG00000002065, ENSBTAG00000015220, ENSBTAG00000005478, ENSBTAG00000015581, ENSBTAG00000007860	1269	51	13824	2.136
GOTERM_BP_DIRECT	GO:0016477~cell migration	18	1.12711	0.0408545	ENSBTAG00000016549, ENSBTAG00000031890, ENSBTAG00000019819, ENSBTAG00000015986, ENSBTAG00000003490, ENSBTAG00000011931, ENSBTAG00000021769, ENSBTAG00000003395, ENSBTAG00000000253, ENSBTAG00000020761, ENSBTAG00000021364, ENSBTAG00000003045, ENSBTAG00000002624, ENSBTAG00000019569, ENSBTAG00000016593, ENSBTAG00000016720, ENSBTAG00000014554, ENSBTAG00000011154	1269	118	13824	1.66174
GOTERM_MF_DIRECT	GO:0031624~ubiquitin conjugating enzyme binding	6	0.375704	0.0416031	ENSBTAG00000001600, ENSBTAG00000006708, ENSBTAG00000027317, ENSBTAG00000008330, ENSBTAG00000003087, ENSBTAG00000008237	1174	22	13095	3.04205
GOTERM_BP_DIRECT	GO:0090026~positive regulation of monocyte chemotaxis	5	0.313087	0.0423265	ENSBTAG00000019428, ENSBTAG00000001725, ENSBTAG00000005077, ENSBTAG00000018652, ENSBTAG00000031355	1269	15	13824	3.63121
GOTERM_BP_DIRECT	GO:0006479~protein methylation	5	0.313087	0.0423265	ENSBTAG00000005503, ENSBTAG00000017492, ENSBTAG00000005476, ENSBTAG00000010381, ENSBTAG00000004098	1269	15	13824	3.63121
GOTERM_BP_DIRECT	GO:0050870~positive regulation of T cell activation	4	0.25047	0.0424495	ENSBTAG00000013851, ENSBTAG00000012586, ENSBTAG00000019627, ENSBTAG00000003585	1269	9	13824	4.84161
GOTERM_BP_DIRECT	GO:0007175~negative regulation of epidermal growth factor-activated receptor activity	4	0.25047	0.0424495	ENSBTAG00000011757, ENSBTAG00000008987, ENSBTAG00000007498, ENSBTAG00000013057	1269	9	13824	4.84161
GOTERM_BP_DIRECT	GO:0010801~negative regulation of peptidyl-threonine phosphorylation	4	0.25047	0.0424495	ENSBTAG00000001774, ENSBTAG00000011479, ENSBTAG00000032518, ENSBTAG00000045887	1269	9	13824	4.84161
GOTERM_BP_DIRECT	GO:0006622~protein targeting to lysosome	4	0.25047	0.0424495	ENSBTAG00000000411, ENSBTAG00000014611, ENSBTAG00000019639, ENSBTAG00000005016	1269	9	13824	4.84161
GOTERM_MF_DIRECT	GO:0035173~histone kinase activity	3	0.187852	0.0425616	ENSBTAG00000010109, ENSBTAG00000005197, ENSBTAG00000004021	1174	4	13095	8.36563
GOTERM_BP_DIRECT	GO:1902966~positive regulation of protein localization to early endosome	3	0.187852	0.0444952	ENSBTAG00000014611, ENSBTAG00000003418, ENSBTAG00000004672	1269	4	13824	8.17021
GOTERM_BP_DIRECT	GO:0045053~protein retention in Golgi apparatus	3	0.187852	0.0444952	ENSBTAG00000016080, ENSBTAG00000014611, ENSBTAG00000032848	1269	4	13824	8.17021
GOTERM_MF_DIRECT	GO:0008270~zinc ion binding	101	6.32436	0.0445442	ENSBTAG00000015426, ENSBTAG00000008330, ENSBTAG00000006951, ENSBTAG00000003162, ENSBTAG00000007365, ENSBTAG00000002116, ENSBTAG00000006719, ENSBTAG00000006713, ENSBTAG00000004777, ENSBTAG00000012274, ENSBTAG00000015025, ENSBTAG00000007492, ENSBTAG00000013499, ENSBTAG00000016007, ENSBTAG00000005197, ENSBTAG00000008466, ENSBTAG00000016881, ENSBTAG00000000869, ENSBTAG00000012285, ENSBTAG00000015767,…	1174	948	13095	1.18837
GOTERM_BP_DIRECT	GO:0006749~glutathione metabolic process	7	0.438322	0.044726	ENSBTAG00000010244, ENSBTAG00000002534, ENSBTAG00000000831, ENSBTAG00000004288, ENSBTAG00000012608, ENSBTAG00000006546, ENSBTAG00000008541	1269	29	13824	2.62949
GOTERM_BP_DIRECT	GO:0042127~regulation of cell proliferation	21	1.31497	0.0449411	ENSBTAG00000015635, ENSBTAG00000005062, ENSBTAG00000014217, ENSBTAG00000003061, ENSBTAG00000014725, ENSBTAG00000012328, ENSBTAG00000008172, ENSBTAG00000019838, ENSBTAG00000009812, ENSBTAG00000002065, ENSBTAG00000001002, ENSBTAG00000009578, ENSBTAG00000021364, ENSBTAG00000021761, ENSBTAG00000003458, ENSBTAG00000047389, ENSBTAG00000000575, ENSBTAG00000001725, ENSBTAG00000013284, ENSBTAG00000014064,…	1269	146	13824	1.56689
GOTERM_BP_DIRECT	GO:0042104~positive regulation of activated T cell proliferation	6	0.375704	0.0454036	ENSBTAG00000010125, ENSBTAG00000011481, ENSBTAG00000011917, ENSBTAG00000013066, ENSBTAG00000020892, ENSBTAG00000014420	1269	22	13824	2.97099
GOTERM_BP_DIRECT	GO:0006606~protein import into nucleus	8	0.500939	0.0483256	ENSBTAG00000005957, ENSBTAG00000020060, ENSBTAG00000010613, ENSBTAG00000010934, ENSBTAG00000006414, ENSBTAG00000006656, ENSBTAG00000017128, ENSBTAG00000021223	1269	37	13824	2.35538
GOTERM_MF_DIRECT	GO:0004842~ubiquitin-protein transferase activity	25	1.56544	0.0485736	ENSBTAG00000015767, ENSBTAG00000012355, ENSBTAG00000011147, ENSBTAG00000035254, ENSBTAG00000021209, ENSBTAG00000021769, ENSBTAG00000047339, ENSBTAG00000020796, ENSBTAG00000004115, ENSBTAG00000007189, ENSBTAG00000008816, ENSBTAG00000019667, ENSBTAG00000015240, ENSBTAG00000016746, ENSBTAG00000004161, ENSBTAG00000009933, ENSBTAG00000009516, ENSBTAG00000002487, ENSBTAG00000008025, ENSBTAG00000003476,…	1174	188	13095	1.48327
GOTERM_CC_DIRECT	GO:0005741~mitochondrial outer membrane	13	0.814026	0.0489738	ENSBTAG00000010653, ENSBTAG00000001288, ENSBTAG00000006693, ENSBTAG00000008541, ENSBTAG00000011917, ENSBTAG00000009213, ENSBTAG00000016061, ENSBTAG00000027937, ENSBTAG00000015154, ENSBTAG00000010083, ENSBTAG00000011395, ENSBTAG00000011198, ENSBTAG00000014068	1409	78	15461	1.82884
GOTERM_MF_DIRECT	GO:0001078~transcriptional repressor activity, RNA polymerase II core promoter proximal region sequence-specific binding	15	0.939261	0.0499637	ENSBTAG00000011982, ENSBTAG00000021709, ENSBTAG00000014217, ENSBTAG00000009451, ENSBTAG00000013757, ENSBTAG00000011789, ENSBTAG00000002065, ENSBTAG00000040031, ENSBTAG00000007353, ENSBTAG00000007498, ENSBTAG00000007718, ENSBTAG00000030575, ENSBTAG00000016534, ENSBTAG00000014554, ENSBTAG00000020819	1174	97	13095	1.72487
GOTERM_MF_DIRECT	GO:0003713~transcription coactivator activity	18	1.12711	0.0504736	ENSBTAG00000010100, ENSBTAG00000013851, ENSBTAG00000005082, ENSBTAG00000010701, ENSBTAG00000012922, ENSBTAG00000014769, ENSBTAG00000009207, ENSBTAG00000021965, ENSBTAG00000009516, ENSBTAG00000003098, ENSBTAG00000002487, ENSBTAG00000007961, ENSBTAG00000003397, ENSBTAG00000017064, ENSBTAG00000005503, ENSBTAG00000016420, ENSBTAG00000017024, ENSBTAG00000015025	1174	124	13095	1.61915
GOTERM_BP_DIRECT	GO:2001234~negative regulation of apoptotic signaling pathway	5	0.313087	0.0524655	ENSBTAG00000011757, ENSBTAG00000016420, ENSBTAG00000014791, ENSBTAG00000010737, ENSBTAG00000003650	1269	16	13824	3.40426
GOTERM_BP_DIRECT	GO:0043011~myeloid dendritic cell differentiation	5	0.313087	0.0524655	ENSBTAG00000011982, ENSBTAG00000021709, ENSBTAG00000011757, ENSBTAG00000019832, ENSBTAG00000015312	1269	16	13824	3.40426
GOTERM_CC_DIRECT	GO:0005815~microtubule organizing center	13	0.814026	0.0531689	ENSBTAG00000010244, ENSBTAG00000009541, ENSBTAG00000033331, ENSBTAG00000012659, ENSBTAG00000014923, ENSBTAG00000003543, ENSBTAG00000012928, ENSBTAG00000004021, ENSBTAG00000002475, ENSBTAG00000019470, ENSBTAG00000017411, ENSBTAG00000002918, ENSBTAG00000013145	1409	79	15461	1.80569
GOTERM_MF_DIRECT	GO:0043539~protein serine/threonine kinase activator activity	4	0.25047	0.053335	ENSBTAG00000001774, ENSBTAG00000040055, ENSBTAG00000012352, ENSBTAG00000000056	1174	10	13095	4.46167
GOTERM_CC_DIRECT	GO:0043209~myelin sheath	20	1.25235	0.053866	ENSBTAG00000012586, ENSBTAG00000019627, ENSBTAG00000015527, ENSBTAG00000013607, ENSBTAG00000005158, ENSBTAG00000003642, ENSBTAG00000001662, ENSBTAG00000025762, ENSBTAG00000004672, ENSBTAG00000001000, ENSBTAG00000003525, ENSBTAG00000008609, ENSBTAG00000003418, ENSBTAG00000002703, ENSBTAG00000005316, ENSBTAG00000003758, ENSBTAG00000032704, ENSBTAG00000013084, ENSBTAG00000001619, ENSBTAG00000016124	1409	141	15461	1.55646
GOTERM_MF_DIRECT	GO:0004364~glutathione transferase activity	7	0.438322	0.0539746	ENSBTAG00000010244, ENSBTAG00000002534, ENSBTAG00000021779, ENSBTAG00000004288, ENSBTAG00000012608, ENSBTAG00000006546, ENSBTAG00000008541	1174	31	13095	2.51868
GOTERM_CC_DIRECT	GO:0016471~vacuolar proton-transporting V-type ATPase complex	4	0.25047	0.0556032	ENSBTAG00000007272, ENSBTAG00000000203, ENSBTAG00000014491, ENSBTAG00000019218	1409	10	15461	4.38921
GOTERM_BP_DIRECT	GO:0007059~chromosome segregation	9	0.563557	0.0557446	ENSBTAG00000001323, ENSBTAG00000015986, ENSBTAG00000032340, ENSBTAG00000004875, ENSBTAG00000016619, ENSBTAG00000009383, ENSBTAG00000015659, ENSBTAG00000019470, ENSBTAG00000013573	1269	46	13824	2.13136
GOTERM_BP_DIRECT	GO:0016032~viral process	4	0.25047	0.0566055	ENSBTAG00000001069, ENSBTAG00000024605, ENSBTAG00000011957, ENSBTAG00000014861	1269	10	13824	4.35745
GOTERM_BP_DIRECT	GO:0007020~microtubule nucleation	4	0.25047	0.0566055	ENSBTAG00000019781, ENSBTAG00000015986, ENSBTAG00000019986, ENSBTAG00000007442	1269	10	13824	4.35745
GOTERM_CC_DIRECT	GO:0070062~extracellular exosome	218	13.6506	0.0568572	ENSBTAG00000011986, ENSBTAG00000010658, ENSBTAG00000002233, ENSBTAG00000002475, ENSBTAG00000018374, ENSBTAG00000010091, ENSBTAG00000000619, ENSBTAG00000018258, ENSBTAG00000008341, ENSBTAG00000039509, ENSBTAG00000040055, ENSBTAG00000033080, ENSBTAG00000009676, ENSBTAG00000005077, ENSBTAG00000004307, ENSBTAG00000016080, ENSBTAG00000003215, ENSBTAG00000002488, ENSBTAG00000016882, ENSBTAG00000016881,…	1409	2162	15461	1.10644
GOTERM_CC_DIRECT	GO:0005778~peroxisomal membrane	7	0.438322	0.0577192	ENSBTAG00000021252, ENSBTAG00000008372, ENSBTAG00000011146, ENSBTAG00000006140, ENSBTAG00000011095, ENSBTAG00000010490, ENSBTAG00000007840	1409	31	15461	2.47778
GOTERM_CC_DIRECT	GO:0000775~chromosome, centromeric region	7	0.438322	0.0577192	ENSBTAG00000013757, ENSBTAG00000016619, ENSBTAG00000000469, ENSBTAG00000001717, ENSBTAG00000007303, ENSBTAG00000013573, ENSBTAG00000019552	1409	31	15461	2.47778
GOTERM_BP_DIRECT	GO:0030198~extracellular matrix organization	12	0.751409	0.0577432	ENSBTAG00000007492, ENSBTAG00000015249, ENSBTAG00000008827, ENSBTAG00000004613, ENSBTAG00000025471, ENSBTAG00000007602, ENSBTAG00000013155, ENSBTAG00000021466, ENSBTAG00000009578, ENSBTAG00000001233, ENSBTAG00000017753, ENSBTAG00000034147	1269	71	13824	1.84117
GOTERM_CC_DIRECT	GO:0005635~nuclear envelope	12	0.751409	0.0602623	ENSBTAG00000005957, ENSBTAG00000011104, ENSBTAG00000006966, ENSBTAG00000021779, ENSBTAG00000009183, ENSBTAG00000011070, ENSBTAG00000014659, ENSBTAG00000016156, ENSBTAG00000020940, ENSBTAG00000012352, ENSBTAG00000000275, ENSBTAG00000004240	1409	72	15461	1.82884
GOTERM_CC_DIRECT	GO:0030904~retromer complex	5	0.313087	0.0624419	ENSBTAG00000016882, ENSBTAG00000021091, ENSBTAG00000014838, ENSBTAG00000002014, ENSBTAG00000001352	1409	17	15461	3.22736
GOTERM_MF_DIRECT	GO:0061630~ubiquitin protein ligase activity	20	1.25235	0.0625958	ENSBTAG00000017748, ENSBTAG00000012355, ENSBTAG00000016746, ENSBTAG00000011147, ENSBTAG00000008330, ENSBTAG00000020865, ENSBTAG00000020115, ENSBTAG00000004115, ENSBTAG00000002487, ENSBTAG00000021521, ENSBTAG00000008269, ENSBTAG00000008466, ENSBTAG00000008807, ENSBTAG00000006708, ENSBTAG00000027317, ENSBTAG00000004877, ENSBTAG00000012081, ENSBTAG00000012142, ENSBTAG00000018421, ENSBTAG00000013057	1174	146	13095	1.52797
GOTERM_BP_DIRECT	GO:0048709~oligodendrocyte differentiation	5	0.313087	0.0638019	ENSBTAG00000007708, ENSBTAG00000012119, ENSBTAG00000010647, ENSBTAG00000001729, ENSBTAG00000025762	1269	17	13824	3.20401
GOTERM_BP_DIRECT	GO:0002053~positive regulation of mesenchymal cell proliferation	5	0.313087	0.0638019	ENSBTAG00000016420, ENSBTAG00000019832, ENSBTAG00000014064, ENSBTAG00000000231, ENSBTAG00000013287	1269	17	13824	3.20401
GOTERM_BP_DIRECT	GO:0006897~endocytosis	14	0.876644	0.0665255	ENSBTAG00000010059, ENSBTAG00000006323, ENSBTAG00000003422, ENSBTAG00000020761, ENSBTAG00000002014, ENSBTAG00000021364, ENSBTAG00000021250, ENSBTAG00000018374, ENSBTAG00000018053, ENSBTAG00000019986, ENSBTAG00000037703, ENSBTAG00000016720, ENSBTAG00000011395, ENSBTAG00000017753	1269	90	13824	1.69456
GOTERM_BP_DIRECT	GO:0045892~negative regulation of transcription, DNA-templated	32	2.00376	0.0666452	ENSBTAG00000008054, ENSBTAG00000005382, ENSBTAG00000013569, ENSBTAG00000009923, ENSBTAG00000021223, ENSBTAG00000024000, ENSBTAG00000004275, ENSBTAG00000000455, ENSBTAG00000021187, ENSBTAG00000001069, ENSBTAG00000016350, ENSBTAG00000017064, ENSBTAG00000005503, ENSBTAG00000014396, ENSBTAG00000039951, ENSBTAG00000011000, ENSBTAG00000015025, ENSBTAG00000013499, ENSBTAG00000011479, ENSBTAG00000020704,…	1269	256	13824	1.3617
GOTERM_MF_DIRECT	GO:0043138~3'-5' DNA helicase activity	3	0.187852	0.0667735	ENSBTAG00000020777, ENSBTAG00000017133, ENSBTAG00000004286	1174	5	13095	6.6925
GOTERM_CC_DIRECT	GO:0012505~endomembrane system	13	0.814026	0.0671866	ENSBTAG00000015611, ENSBTAG00000011104, ENSBTAG00000011632, ENSBTAG00000038979, ENSBTAG00000011931, ENSBTAG00000010843, ENSBTAG00000045887, ENSBTAG00000005751, ENSBTAG00000020458, ENSBTAG00000039172, ENSBTAG00000015694, ENSBTAG00000019002, ENSBTAG00000019552	1409	82	15461	1.73963
GOTERM_MF_DIRECT	GO:0015459~potassium channel regulator activity	6	0.375704	0.0673135	ENSBTAG00000002985, ENSBTAG00000014083, ENSBTAG00000016343, ENSBTAG00000005664, ENSBTAG00000013284, ENSBTAG00000007442	1174	25	13095	2.677
GOTERM_BP_DIRECT	GO:0010506~regulation of autophagy	7	0.438322	0.0676592	ENSBTAG00000012476, ENSBTAG00000018438, ENSBTAG00000030977, ENSBTAG00000002350, ENSBTAG00000001295, ENSBTAG00000017287, ENSBTAG00000020761	1269	32	13824	2.38298
GOTERM_BP_DIRECT	GO:0042752~regulation of circadian rhythm	7	0.438322	0.0676592	ENSBTAG00000021187, ENSBTAG00000000013, ENSBTAG00000001333, ENSBTAG00000019986, ENSBTAG00000017024, ENSBTAG00000002487, ENSBTAG00000011198	1269	32	13824	2.38298
GOTERM_MF_DIRECT	GO:0043142~single-stranded DNA-dependent ATPase activity	4	0.25047	0.0685907	ENSBTAG00000007137, ENSBTAG00000018589, ENSBTAG00000012142, ENSBTAG00000002918	1174	11	13095	4.05606
GOTERM_CC_DIRECT	GO:0042585~germinal vesicle	3	0.187852	0.0688069	ENSBTAG00000002082, ENSBTAG00000001717, ENSBTAG00000019552	1409	5	15461	6.58382
GOTERM_CC_DIRECT	GO:0016323~basolateral plasma membrane	15	0.939261	0.0689868	ENSBTAG00000010353, ENSBTAG00000009585, ENSBTAG00000020936, ENSBTAG00000010498, ENSBTAG00000015249, ENSBTAG00000016618, ENSBTAG00000015527, ENSBTAG00000003894, ENSBTAG00000001610, ENSBTAG00000019870, ENSBTAG00000003418, ENSBTAG00000016420, ENSBTAG00000011291, ENSBTAG00000039820, ENSBTAG00000012860	1409	100	15461	1.64595
GOTERM_BP_DIRECT	GO:0010764~negative regulation of fibroblast migration	3	0.187852	0.0697039	ENSBTAG00000000484, ENSBTAG00000045941, ENSBTAG00000021761	1269	5	13824	6.53617
GOTERM_BP_DIRECT	GO:1900246~positive regulation of RIG-I signaling pathway	3	0.187852	0.0697039	ENSBTAG00000004912, ENSBTAG00000046580, ENSBTAG00000018979	1269	5	13824	6.53617
GOTERM_BP_DIRECT	GO:0006892~post-Golgi vesicle-mediated transport	3	0.187852	0.0697039	ENSBTAG00000011256, ENSBTAG00000014611, ENSBTAG00000005496	1269	5	13824	6.53617
GOTERM_BP_DIRECT	GO:0090160~Golgi to lysosome transport	3	0.187852	0.0697039	ENSBTAG00000002769, ENSBTAG00000021091, ENSBTAG00000001662	1269	5	13824	6.53617
GOTERM_BP_DIRECT	GO:0001766~membrane raft polarization	3	0.187852	0.0697039	ENSBTAG00000011700, ENSBTAG00000011779, ENSBTAG00000034586	1269	5	13824	6.53617
GOTERM_MF_DIRECT	GO:0001046~core promoter sequence-specific DNA binding	7	0.438322	0.0698484	ENSBTAG00000001069, ENSBTAG00000001333, ENSBTAG00000009905, ENSBTAG00000011789, ENSBTAG00000014396, ENSBTAG00000010890, ENSBTAG00000015751	1174	33	13095	2.36604
GOTERM_MF_DIRECT	GO:0005515~protein binding	22	1.37758	0.0703478	ENSBTAG00000012586, ENSBTAG00000007591, ENSBTAG00000015249, ENSBTAG00000013955, ENSBTAG00000002350, ENSBTAG00000011957, ENSBTAG00000020543, ENSBTAG00000012928, ENSBTAG00000021364, ENSBTAG00000003525, ENSBTAG00000019291, ENSBTAG00000006966, ENSBTAG00000002912, ENSBTAG00000004777, ENSBTAG00000001139, ENSBTAG00000000810, ENSBTAG00000027937, ENSBTAG00000016420, ENSBTAG00000037703, ENSBTAG00000018745,…	1174	167	13095	1.46941
GOTERM_CC_DIRECT	GO:0005925~focal adhesion	38	2.37946	0.0713648	ENSBTAG00000020938, ENSBTAG00000010534, ENSBTAG00000019627, ENSBTAG00000002350, ENSBTAG00000005664, ENSBTAG00000020139, ENSBTAG00000007602, ENSBTAG00000009228, ENSBTAG00000007343, ENSBTAG00000001662, ENSBTAG00000004672, ENSBTAG00000019781, ENSBTAG00000000575, ENSBTAG00000006835, ENSBTAG00000030587, ENSBTAG00000019569, ENSBTAG00000007272, ENSBTAG00000015336, ENSBTAG00000014501, ENSBTAG00000002082,…	1409	318	15461	1.31124
GOTERM_BP_DIRECT	GO:0008610~lipid biosynthetic process	4	0.25047	0.0726802	ENSBTAG00000017922, ENSBTAG00000000013, ENSBTAG00000013303, ENSBTAG00000004344	1269	11	13824	3.96132
GOTERM_BP_DIRECT	GO:0006878~cellular copper ion homeostasis	4	0.25047	0.0726802	ENSBTAG00000010353, ENSBTAG00000021678, ENSBTAG00000011010, ENSBTAG00000017753	1269	11	13824	3.96132
GOTERM_BP_DIRECT	GO:0097320~membrane tubulation	4	0.25047	0.0726802	ENSBTAG00000006323, ENSBTAG00000037703, ENSBTAG00000004383, ENSBTAG00000016124	1269	11	13824	3.96132
GOTERM_CC_DIRECT	GO:0005913~cell-cell adherens junction	14	0.876644	0.0732713	ENSBTAG00000020938, ENSBTAG00000005664, ENSBTAG00000033080, ENSBTAG00000003642, ENSBTAG00000021762, ENSBTAG00000002475, ENSBTAG00000006970, ENSBTAG00000018374, ENSBTAG00000016420, ENSBTAG00000033248, ENSBTAG00000015991, ENSBTAG00000017354, ENSBTAG00000030587, ENSBTAG00000037703	1409	92	15461	1.66981
GOTERM_CC_DIRECT	GO:0045335~phagocytic vesicle	7	0.438322	0.0745083	ENSBTAG00000012774, ENSBTAG00000011146, ENSBTAG00000018053, ENSBTAG00000020458, ENSBTAG00000015793, ENSBTAG00000020940, ENSBTAG00000002475	1409	33	15461	2.32761
GOTERM_MF_DIRECT	GO:0003743~translation initiation factor activity	9	0.563557	0.0748103	ENSBTAG00000010598, ENSBTAG00000016282, ENSBTAG00000009106, ENSBTAG00000002282, ENSBTAG00000020530, ENSBTAG00000007474, ENSBTAG00000011263, ENSBTAG00000034850, ENSBTAG00000008664	1174	50	13095	2.00775
GOTERM_MF_DIRECT	GO:0004725~protein tyrosine phosphatase activity	13	0.814026	0.0756641	ENSBTAG00000017459, ENSBTAG00000011658, ENSBTAG00000012119, ENSBTAG00000008436, ENSBTAG00000001030, ENSBTAG00000012848, ENSBTAG00000000253, ENSBTAG00000002435, ENSBTAG00000030749, ENSBTAG00000003116, ENSBTAG00000002774, ENSBTAG00000006616, ENSBTAG00000001729	1174	85	13095	1.70593
GOTERM_BP_DIRECT	GO:0006886~intracellular protein transport	23	1.4402	0.0761282	ENSBTAG00000015611, ENSBTAG00000005493, ENSBTAG00000016128, ENSBTAG00000020704, ENSBTAG00000006323, ENSBTAG00000005158, ENSBTAG00000020458, ENSBTAG00000014838, ENSBTAG00000020475, ENSBTAG00000003422, ENSBTAG00000001243, ENSBTAG00000002014, ENSBTAG00000004791, ENSBTAG00000005957, ENSBTAG00000026657, ENSBTAG00000039172, ENSBTAG00000002769, ENSBTAG00000005712, ENSBTAG00000032704, ENSBTAG00000016882,…	1269	174	13824	1.43996
GOTERM_BP_DIRECT	GO:0006611~protein export from nucleus	5	0.313087	0.0763074	ENSBTAG00000005957, ENSBTAG00000006414, ENSBTAG00000047628, ENSBTAG00000018893, ENSBTAG00000000056	1269	18	13824	3.026
GOTERM_BP_DIRECT	GO:0006470~protein dephosphorylation	7	0.438322	0.0765738	ENSBTAG00000020073, ENSBTAG00000000469, ENSBTAG00000001729, ENSBTAG00000005754, ENSBTAG00000012928, ENSBTAG00000011198, ENSBTAG00000009103	1269	33	13824	2.31077
GOTERM_BP_DIRECT	GO:0007409~axonogenesis	11	0.688791	0.0771717	ENSBTAG00000010860, ENSBTAG00000011104, ENSBTAG00000004777, ENSBTAG00000014912, ENSBTAG00000012119, ENSBTAG00000010635, ENSBTAG00000014064, ENSBTAG00000025762, ENSBTAG00000021694, ENSBTAG00000017753, ENSBTAG00000007235	1269	66	13824	1.8156
GOTERM_CC_DIRECT	GO:0009897~external side of plasma membrane	21	1.31497	0.0781799	ENSBTAG00000011543, ENSBTAG00000015249, ENSBTAG00000014798, ENSBTAG00000011238, ENSBTAG00000013118, ENSBTAG00000019627, ENSBTAG00000014725, ENSBTAG00000025471, ENSBTAG00000000231, ENSBTAG00000001882, ENSBTAG00000005077, ENSBTAG00000020892, ENSBTAG00000002699, ENSBTAG00000001725, ENSBTAG00000001788, ENSBTAG00000006835, ENSBTAG00000015133, ENSBTAG00000019832, ENSBTAG00000016881, ENSBTAG00000011481,…	1409	157	15461	1.46773
GOTERM_BP_DIRECT	GO:0033138~positive regulation of peptidyl-serine phosphorylation	10	0.626174	0.0804952	ENSBTAG00000021462, ENSBTAG00000010223, ENSBTAG00000001774, ENSBTAG00000024957, ENSBTAG00000010647, ENSBTAG00000011957, ENSBTAG00000025471, ENSBTAG00000007442, ENSBTAG00000013143, ENSBTAG00000021761	1269	58	13824	1.87821
GOTERM_CC_DIRECT	GO:0005759~mitochondrial matrix	19	1.18973	0.0806646	ENSBTAG00000012586, ENSBTAG00000007484, ENSBTAG00000004371, ENSBTAG00000016819, ENSBTAG00000005754, ENSBTAG00000004038, ENSBTAG00000006029, ENSBTAG00000020530, ENSBTAG00000001353, ENSBTAG00000020223, ENSBTAG00000025212, ENSBTAG00000001780, ENSBTAG00000001069, ENSBTAG00000030674, ENSBTAG00000019700, ENSBTAG00000031895, ENSBTAG00000017710, ENSBTAG00000016037, ENSBTAG00000002918	1409	139	15461	1.49991
GOTERM_BP_DIRECT	GO:0007420~brain development	13	0.814026	0.0810165	ENSBTAG00000009871, ENSBTAG00000014966, ENSBTAG00000014725, ENSBTAG00000008424, ENSBTAG00000003894, ENSBTAG00000004331, ENSBTAG00000007916, ENSBTAG00000003649, ENSBTAG00000002988, ENSBTAG00000000831, ENSBTAG00000010091, ENSBTAG00000013084, ENSBTAG00000019832	1269	84	13824	1.68592
GOTERM_BP_DIRECT	GO:0098609~cell-cell adhesion	11	0.688791	0.083635	ENSBTAG00000020938, ENSBTAG00000018374, ENSBTAG00000017354, ENSBTAG00000005664, ENSBTAG00000030587, ENSBTAG00000033080, ENSBTAG00000037703, ENSBTAG00000021762, ENSBTAG00000003642, ENSBTAG00000002475, ENSBTAG00000006970	1269	67	13824	1.7885
GOTERM_BP_DIRECT	GO:0006446~regulation of translational initiation	6	0.375704	0.0839605	ENSBTAG00000016091, ENSBTAG00000016282, ENSBTAG00000002282, ENSBTAG00000007474, ENSBTAG00000009732, ENSBTAG00000008664	1269	26	13824	2.51391
GOTERM_BP_DIRECT	GO:0051260~protein homooligomerization	18	1.12711	0.0858807	ENSBTAG00000017956, ENSBTAG00000013851, ENSBTAG00000008372, ENSBTAG00000006378, ENSBTAG00000003296, ENSBTAG00000002272, ENSBTAG00000001662, ENSBTAG00000006276, ENSBTAG00000021694, ENSBTAG00000040575, ENSBTAG00000016350, ENSBTAG00000007900, ENSBTAG00000030646, ENSBTAG00000027937, ENSBTAG00000017435, ENSBTAG00000011395, ENSBTAG00000011010, ENSBTAG00000002918	1269	130	13824	1.50835
GOTERM_BP_DIRECT	GO:0043966~histone H3 acetylation	7	0.438322	0.0861189	ENSBTAG00000021709, ENSBTAG00000008737, ENSBTAG00000017064, ENSBTAG00000014451, ENSBTAG00000017189, ENSBTAG00000007961, ENSBTAG00000000252	1269	34	13824	2.2428
GOTERM_BP_DIRECT	GO:0042981~regulation of apoptotic process	17	1.0645	0.0866792	ENSBTAG00000015635, ENSBTAG00000020936, ENSBTAG00000010236, ENSBTAG00000013956, ENSBTAG00000010427, ENSBTAG00000020884, ENSBTAG00000047225, ENSBTAG00000020154, ENSBTAG00000047389, ENSBTAG00000002912, ENSBTAG00000001019, ENSBTAG00000002816, ENSBTAG00000012262, ENSBTAG00000013284, ENSBTAG00000015312, ENSBTAG00000016730, ENSBTAG00000013475	1269	121	13824	1.53051
GOTERM_BP_DIRECT	GO:0050900~leukocyte migration	5	0.313087	0.0899401	ENSBTAG00000007916, ENSBTAG00000010452, ENSBTAG00000015249, ENSBTAG00000023283, ENSBTAG00000003418	1269	19	13824	2.86674
GOTERM_BP_DIRECT	GO:0001975~response to amphetamine	4	0.25047	0.0905277	ENSBTAG00000010860, ENSBTAG00000004337, ENSBTAG00000006035, ENSBTAG00000003650	1269	12	13824	3.63121
GOTERM_CC_DIRECT	GO:0010008~endosome membrane	10	0.626174	0.0920252	ENSBTAG00000007272, ENSBTAG00000011256, ENSBTAG00000019291, ENSBTAG00000003935, ENSBTAG00000016882, ENSBTAG00000021091, ENSBTAG00000007623, ENSBTAG00000019515, ENSBTAG00000002014, ENSBTAG00000003474	1409	60	15461	1.82884
GOTERM_CC_DIRECT	GO:0000776~kinetochore	10	0.626174	0.0920252	ENSBTAG00000019781, ENSBTAG00000001323, ENSBTAG00000015986, ENSBTAG00000032340, ENSBTAG00000024605, ENSBTAG00000011757, ENSBTAG00000001717, ENSBTAG00000000162, ENSBTAG00000038156, ENSBTAG00000010792	1409	60	15461	1.82884
GOTERM_BP_DIRECT	GO:0051301~cell division	20	1.25235	0.0927463	ENSBTAG00000018806, ENSBTAG00000016746, ENSBTAG00000012456, ENSBTAG00000016619, ENSBTAG00000007303, ENSBTAG00000010109, ENSBTAG00000000162, ENSBTAG00000005269, ENSBTAG00000001182, ENSBTAG00000020940, ENSBTAG00000007860, ENSBTAG00000004021, ENSBTAG00000020432, ENSBTAG00000001352, ENSBTAG00000006607, ENSBTAG00000019781, ENSBTAG00000013573, ENSBTAG00000011022, ENSBTAG00000011198, ENSBTAG00000010792	1269	150	13824	1.45248
GOTERM_CC_DIRECT	GO:0030136~clathrin-coated vesicle	7	0.438322	0.0937829	ENSBTAG00000014726, ENSBTAG00000002769, ENSBTAG00000006323, ENSBTAG00000017545, ENSBTAG00000021364, ENSBTAG00000017753, ENSBTAG00000018247	1409	35	15461	2.19461
GOTERM_CC_DIRECT	GO:0030672~synaptic vesicle membrane	7	0.438322	0.0937829	ENSBTAG00000001599, ENSBTAG00000010860, ENSBTAG00000021318, ENSBTAG00000008504, ENSBTAG00000019069, ENSBTAG00000011395, ENSBTAG00000002475	1409	35	15461	2.19461
GOTERM_MF_DIRECT	GO:0048037~cofactor binding	3	0.187852	0.0943308	ENSBTAG00000003758, ENSBTAG00000006951, ENSBTAG00000013573	1174	6	13095	5.57709
GOTERM_MF_DIRECT	GO:0019911~structural constituent of myelin sheath	3	0.187852	0.0943308	ENSBTAG00000011700, ENSBTAG00000011779, ENSBTAG00000034586	1174	6	13095	5.57709
GOTERM_BP_DIRECT	GO:0042472~inner ear morphogenesis	8	0.500939	0.0944624	ENSBTAG00000019175, ENSBTAG00000001774, ENSBTAG00000021217, ENSBTAG00000008424, ENSBTAG00000001592, ENSBTAG00000007602, ENSBTAG00000014064, ENSBTAG00000013155	1269	43	13824	2.02672
GOTERM_BP_DIRECT	GO:0008344~adult locomotory behavior	8	0.500939	0.0944624	ENSBTAG00000021187, ENSBTAG00000018979, ENSBTAG00000015979, ENSBTAG00000024957, ENSBTAG00000014719, ENSBTAG00000025762, ENSBTAG00000017753, ENSBTAG00000003650	1269	43	13824	2.02672
GOTERM_BP_DIRECT	GO:0002244~hematopoietic progenitor cell differentiation	10	0.626174	0.0951792	ENSBTAG00000031890, ENSBTAG00000002912, ENSBTAG00000016716, ENSBTAG00000021427, ENSBTAG00000011757, ENSBTAG00000004922, ENSBTAG00000012119, ENSBTAG00000009658, ENSBTAG00000000484, ENSBTAG00000008852	1269	60	13824	1.8156
GOTERM_CC_DIRECT	GO:0005765~lysosomal membrane	23	1.4402	0.0951798	ENSBTAG00000007272, ENSBTAG00000014269, ENSBTAG00000011147, ENSBTAG00000018207, ENSBTAG00000015628, ENSBTAG00000007192, ENSBTAG00000011931, ENSBTAG00000016309, ENSBTAG00000002010, ENSBTAG00000001295, ENSBTAG00000005158, ENSBTAG00000005016, ENSBTAG00000020212, ENSBTAG00000003001, ENSBTAG00000006355, ENSBTAG00000002854, ENSBTAG00000000203, ENSBTAG00000003935, ENSBTAG00000002703, ENSBTAG00000000831,…	1409	180	15461	1.40211
GOTERM_BP_DIRECT	GO:0006351~transcription, DNA-templated	66	4.13275	0.0961709	ENSBTAG00000008130, ENSBTAG00000011789, ENSBTAG00000003884, ENSBTAG00000006035, ENSBTAG00000007961, ENSBTAG00000001385, ENSBTAG00000001225, ENSBTAG00000000455, ENSBTAG00000021187, ENSBTAG00000019220, ENSBTAG00000009905, ENSBTAG00000016156, ENSBTAG00000012074, ENSBTAG00000019662, ENSBTAG00000039951, ENSBTAG00000012353, ENSBTAG00000005030, ENSBTAG00000010701, ENSBTAG00000011957, ENSBTAG00000021115,…	1269	603	13824	1.19234
GOTERM_MF_DIRECT	GO:0003730~mRNA 3'-UTR binding	7	0.438322	0.0981646	ENSBTAG00000025434, ENSBTAG00000008573, ENSBTAG00000018979, ENSBTAG00000003702, ENSBTAG00000009516, ENSBTAG00000003162, ENSBTAG00000009995	1174	36	13095	2.16887
GOTERM_BP_DIRECT	GO:0070072~vacuolar proton-transporting V-type ATPase complex assembly	3	0.187852	0.0983281	ENSBTAG00000007272, ENSBTAG00000006296, ENSBTAG00000019218	1269	6	13824	5.44681
GOTERM_BP_DIRECT	GO:0010586~miRNA metabolic process	3	0.187852	0.0983281	ENSBTAG00000002721, ENSBTAG00000015220, ENSBTAG00000017781	1269	6	13824	5.44681
GOTERM_BP_DIRECT	GO:0048096~chromatin-mediated maintenance of transcription	3	0.187852	0.0983281	ENSBTAG00000038151, ENSBTAG00000016420, ENSBTAG00000005197	1269	6	13824	5.44681
GOTERM_BP_DIRECT	GO:0033135~regulation of peptidyl-serine phosphorylation	3	0.187852	0.0983281	ENSBTAG00000000013, ENSBTAG00000006697, ENSBTAG00000009942	1269	6	13824	5.44681
GOTERM_BP_DIRECT	GO:0072673~lamellipodium morphogenesis	3	0.187852	0.0983281	ENSBTAG00000018374, ENSBTAG00000005136, ENSBTAG00000002014	1269	6	13824	5.44681
GOTERM_BP_DIRECT	GO:0002318~myeloid progenitor cell differentiation	3	0.187852	0.0983281	ENSBTAG00000002699, ENSBTAG00000003176, ENSBTAG00000021761	1269	6	13824	5.44681
GOTERM_BP_DIRECT	GO:0010324~membrane invagination	3	0.187852	0.0983281	ENSBTAG00000000411, ENSBTAG00000004383, ENSBTAG00000017545	1269	6	13824	5.44681
GOTERM_BP_DIRECT	GO:2000643~positive regulation of early endosome to late endosome transport	3	0.187852	0.0983281	ENSBTAG00000002774, ENSBTAG00000003418, ENSBTAG00000004672	1269	6	13824	5.44681
GOTERM_BP_DIRECT	GO:0007067~mitotic nuclear division	15	0.939261	0.0987984	ENSBTAG00000012456, ENSBTAG00000016619, ENSBTAG00000005278, ENSBTAG00000006323, ENSBTAG00000007303, ENSBTAG00000010109, ENSBTAG00000000162, ENSBTAG00000005269, ENSBTAG00000001182, ENSBTAG00000007860, ENSBTAG00000004021, ENSBTAG00000007961, ENSBTAG00000003298, ENSBTAG00000006607, ENSBTAG00000011022	1269	105	13824	1.55623
GOTERM_BP_DIRECT	GO:0008360~regulation of cell shape	15	0.939261	0.0987984	ENSBTAG00000014966, ENSBTAG00000045887, ENSBTAG00000009578, ENSBTAG00000003045, ENSBTAG00000004672, ENSBTAG00000002699, ENSBTAG00000019044, ENSBTAG00000003418, ENSBTAG00000019589, ENSBTAG00000017871, ENSBTAG00000019986, ENSBTAG00000016593, ENSBTAG00000015543, ENSBTAG00000012771, ENSBTAG00000019115	1269	105	13824	1.55623
GOTERM_BP_DIRECT	GO:0010628~positive regulation of gene expression	19	1.18973	0.0991727	ENSBTAG00000013213, ENSBTAG00000009075, ENSBTAG00000010647, ENSBTAG00000006276, ENSBTAG00000005397, ENSBTAG00000004672, ENSBTAG00000021761, ENSBTAG00000000411, ENSBTAG00000002699, ENSBTAG00000021187, ENSBTAG00000000962, ENSBTAG00000000013, ENSBTAG00000000575, ENSBTAG00000001774, ENSBTAG00000046332, ENSBTAG00000003418, ENSBTAG00000000854, ENSBTAG00000033248, ENSBTAG00000020819	1269	142	13824	1.4576
GOTERM_CC_DIRECT	GO:0000151~ubiquitin ligase complex	10	0.626174	0.0997031	ENSBTAG00000001600, ENSBTAG00000004161, ENSBTAG00000006708, ENSBTAG00000008330, ENSBTAG00000010401, ENSBTAG00000003087, ENSBTAG00000009516, ENSBTAG00000020634, ENSBTAG00000020796, ENSBTAG00000007189	1409	61	15461	1.79886
